# Supplementary material for: Pashto offensive language detection: a benchmark dataset and monolingual Pashto BERT
Source: PeerJ Comput Sci. 2023 Oct 18;9:e1617. doi: 10.7717/peerj-cs.1617 (PMC10702970; doi:10.7717/peerj-cs.1617)
Supplement: Supplemental Information 2 [file peerj-cs-09-1617-s002.csv]

text	label
الله ج دي دمولوي صاحب حفاظت وکړي	0
ته خنزير انسان ده کفارو سپی خوارج یو شهید مراد وایی ستا نه بل غټ مردار نشته یو ورز به ته هم لکه ده سپی مرداریږیچ	1
زیاتره سیموکی سیکنل یا انتڼ یی قطعه کړی دی دپاکستان مرتدینو کار نه کوی الله دی دوی زلیله کړی لکه څنګه چی زلیله دی	1
پاکستان لخوا صرف شاهين شاه په دوئمه ورځ وکټ اخستو کښې کامياب شوې	0
سخت د خبیث اولاد یې	1
د غذایي مسمومیت ناروغي که څه هم د اندېښنې وړ ده ، خو ډېری ناروغان یې په ۴۸ ساعتونو کې روغتیا مومي	0
لبان دې د ښوونکو او ډاکټرانو څخه باج نه اخلي	0
تبسم عدنان وایي ، ډېری وخت د ځایي ښځو ستونزې او غږ د نارینه و په جرګو کې نه اورېدل کېږي ، نو ځکه دوی وغوښتل چې ښځې دې خپله جرګه ولري	0
دغه نهاد په وروستیو کې ډېر دیموکراتیک شوی ، ځکه چې د غړو انتخاب د همغو خلکو لخوا په رایو کیږي د چا استازیتوب چې دوی کوي	0
راجرز به ویل چی د ژوند بهیر پرمخ ځی او تل د بدلون په حالت کی دی او هیڅ شی پکی ثابت نه پاتی کیږی	0
که غواړی خوشاله او سالمې اړیکې ولری ، نو سوله وکړئ او یو بل ته سره تېر شئ	0
د پاکستان امنیتي چارواکو دغه برید تروریستي بللی او زیاته کړې ده چې عاملین به یې د قانون منګلو ته وسپارل شي	0
فکر کوم چې تاسو په کوم بل هیواد کې ژوند کړی ولی چې کوم څه چې ته وایی په افغانستان کې داسی څه نه ول	1
زغله غولنه چیری پټ یه	1
کور و هغه ښځه پر دغه ځوان مينه سوې وه او ددې متقي ځوان د ځان خوا ته د ميلان لپاره به ښه سنګار په لار کې ورته ولاړه وه	0
زه د مړو سره کار نلرم خو فقط د دیوی په بربنډ انځرنو په لیدو د شرم احساس کوم	0
یوه درسته نړی سړی 😘 حفظه الله	0
له حده ډېر فکر کولو په خپل ذهن راوړل او ځانته د سټریس پیدا کولو په مانا ده	0
زمبابوې له افغانستان څخه درېیمه لوبه وګټله او په دې سره د پنځو لوبو لړۍ ۱ ۲ شوه	0
د زابل ولایت د لومړۍ امنیتې حوزې پولیسو یو تن د غلا په تور په داسي حال کې ونیوی چې د لمریزو هندارو دوکان څخه غلا وکړي	0
د کورنیو چارو وزارت په خبره تېره څه موده کې د نژدې ۱۰۰ جوماتونو په هکله پلټنې شوې دي	0
کوچی سپیه کوچی سه مه غاپه خوله دی ګونګه سه لاسونه دی شل سه او په سترګو ړوند سی	1
دا خو مړ نه دی شهید خو ژوندی وي نو بیا ولې ورته خفه یاست ولې تاسې د شهادت هیله نه لرئ الله دې تاسو ټول شهیدان کړي	1
ايډيټ دي دا رزيلان دروغ واي	1
د هغه په وينا دا ښه پریکړه وه ، ځکه په هلمند او کندهار کې د جمهوري نظام او طالبانو په درنو جګړو کې درانه تلفات واوښتل	0
که خر درته ووايم خر به خفه شي چې زما بې عزتي دوکړه خو ښه لفظ درته سياسي موردګاو ده هر څوک چې پ	1
یو خو تا هیڅ کله د سړیتوب ټویټ ونه کړو ودی غیی په دا غټ سر	1
بریالي خلک مخکې له دې چې په کوم کار لاس پورې کړې ، د کاغذ په اړه فکر کوي	0
ستا ده مور ماینی فه کوس کی یی درکړی وایی ټکان	1
امریکا د افغان سولې لپاره د ځانګړي استازي زلمي خلیلزاد دنده غځولې او ورته يې دنده سپارلې ترڅو د سولې پروسه بریالۍ کړي	0
طالب مشر پر حکومتي مشرانو غږ کړی دی چې په بهرنيانو دې تکيه نکوي	0
زمونږ هیواد خودترکی مرسته کونکوهیوادونولیست کی اول نوم دی داځینی لنډه غروایی ددوی یی یاداوری نه ده کړی	1
د دوو ماشومانو مور حبیبه چې د خپل خاوند له لاسه په نشو اخته شوې وه ، وايي کلکه اراده یې کړې چې نشې پرېږدي او بېرته عادي ژوند ته وګرځي	0
خنزیروو خنزیر لاړ په جهنم کی دی تړفیږی	1
په افغانستان کې به د کروناویروس درېیمه څپه لا شدت ومومي	0
د کورنيو چارو وزارت وزیر خلیفه سراج الدین حقاني له ویناوو څخه عفوې ته ژمن پاتې شئ موږ ته به مو والد صیب ویل جهاد مه انتقامي	0
الله د دوی لپاره مغفرت او ډېر لوی اجر تیار کړی دی	0
سخت دې خبیث بچی دی	1
افسوس زمونږ ريښتيني اتلان نشته 🥹	0
بلکل الله تعالی په خپل عذاب اخته کړل	0
زیدان وویل ، دا یې ښه موقع وګڼله چې له ریال مادرید سره مخه ښه وکړي ځکه لوبډله بدلون ته اړتیا لري	0
مونږ له شعر څخه خوند اخلو او د نقاشۍ رنګونه کوالی شي مونږ له واقعي دنیا نه ورځني عذاب څخه وژغوري	0
په یاد تړون کي د نورو مادو تر څنګ پر دې خبره هم موافقه سوه چي اوس به عمره نکوي بلکي را روان کال به پېغمبر او ملګري	0
مړه یو کس وی صرف ځان شرموی او یو ستا غوندے جاهل وی چې قوم او ملت شرموی	1
تف لانت به تو جلسوس خاېن دزد جناېت کاری نمک حامی کولابی بی ناموس	1
سپیه نوم يي واخله ولی ډاریږي د مور میړه دی ده هغه	1
الله ج دی ټول افغانان له دی ګټی څخه وساتی جاهله دا په سود کی حسابیږی هر کوتک به د اسلام تر نامه لاندی ځان ته رمباړیز وایی شرم وکه شرمیدلیه پر دی پوسټ	1
خوټی دی سنګه دی کشیش کوی	1
د چین د بهرنیو چارو وزارت په یوې اعلامیې کې ویلي دي چې د برتانیا په څلورو سازمانونو او نهو افرادو باندې بندیزونه ولګول	0
د روس پر ضد مقدس جهاد کي د شهيد احمد شاه په ښکلي غږ ترانه ته ارام کوه خوبونه د بخملو په بستر کي ما په سرو وينو کي بري	0
دا اشرف غني دی 😃 😃 باور وکړه زه په لومړي سر کې نه پوهیدم 😅 هی فراری بابا	1
دي ټول عمر په مدرسو او وظيفو او پرديو کوروعمر تير کړي کوني يي ورکړي بياتري طالب اوملا جوړشوي دي په دوي بايد عتبار ونشي	1
ههههه زنده باد زما د فکر جواب دی ورکړی کولابی لنډغرو ته	1
خو د کابل د حکومتي ماشين په خوله د سکوت مهر لګېدلی	0
د حميد خراسانی سپی لا پر تا شرف لري حميد خراساني د يو اسلامي او ملي نظام شاته ودريد خو ستا غوندي احمقان خپل هيواد او اسلامي نظام ته غپي ي	1
ژوندی اوسې وزیر صیب	0
هههه تا ښځه په دا دلیل وغیم 😂 بیا خو ګایدن زن ندی حرام زنا حرامه ده کنه	1
دوی دومره روغنفکره شول چې پتلون او کوچنی پورڼۍ ماسک ورته حجاب ښکاري	1
د ملا ورور په ښځه دې غڼ ومنډم	1
د سحر ځان وژنې په ایران کې جدي بحثونه راپارولي دي	0
تاسو غداران خاینان ډاکوان په کومه خوله د وطن نوم اخلئ تاسو خو په تيرو شلو کلونو کې افغانستان سرو لیوانو ته په خدمت کې وړاندې کړی وو	1
روح شاټ غول بادباد او بارود	1
نا کونه ورکړې د چړي بچیه او ورکوې یې دا بیله خبره ده مهمه نه ده چې ستا غوندې دې ټول غره ورکړي	1
که دې خپله ښځه غلامه کړه نو اولادونه به یې هم غلامان وي او غلامان هیڅکله پرمختګ نه شي کولي مولانا عبيدالله سندهي اتم مارچ	0
رهبره د ملت په چورت کې غرق يې او ډېر نوراني شوی يې	0
که ویډیو مو خوخه شوي وي نو کمنټ کې یې دخوښی اظهار ښکاره کړی چې دارکم نورې هم جوړې کړم	0
هغه ده قو ندوس دی لا ری څنګ چل وه چی دزوی اوپلار مخکی یوه مور کی سره څه کړی ډم هویت زوی یا	1
که څه هم طالبانو نه دي ویلي چې دغه خبرې به کله پیلېږي ، خو د افغان حکومت مذاکراتي پلاویو نن پنجشنبه د خبرو د بیا پیل ورځ ښوولې ده	0
بل علت یې دا دی چې ، ځینې وړ او تکړه لوبغاړي نه لوبول کیږي او بیا چې کله لوبه وبایلي ، خلک په غوصه شي ، خو باید لوبغاړو ته ښکنځل ونشي	0
نبي کريم فرمائیلي ډېر بد سړی هغه دی چې خلک ورسره د بد زبانۍ له امله راشه درشه پرېږدي بخاري	0
پارلماني انتخابات به د نویو قوانینو له مخې کیږي چې پارلمان تازه منظور کړي	0
چي د هندو له کوره څنګه قران شريف راووت	0
ماشاالله وس مو نو هيواد پرمختګ پرلوري روان دي زموږ افغانان ديو ښه نظر او فکر خاوندان دي ماسکي يوسرپر ته غواړي	0
په پایلوبې کې انګلنډ په ۵۰ اورونو کې هند ته د ۲۲۸ منډو هدف ورکړ ، خو د هند ټوله لوبډله په ۲۰۱۹ منډو وسوځېدله	0
د ملګرو ملتونو لخوا د افغانستان لپاره د مرستو د راټولو په تازه غونډې کې چې په ژنیو کې وشوه ، حکومتونو د څه باندې	0
نه یې غوښتل چې هېواد یې د پردیو تر سیورې الندې وي	0
نه نه نه یی باسی په کونه یی لرګی ورومنډل نونوڅه پری وکی بیاهم ستاسوخوله هغوته جینګه ده شرم وکی	1
نوموړی زیاتوي چې درې کاله وړاندې په همدې ورځ افغانستان کې د درېیم نړیوال اشغالګر پر تابوت وروستی مېخ ووهل شو	0
ټرت ډوزما ره	1
ډیر خه غول دی ورته خوړلی دی	1
ښه مو غيڼ ته ونيول تاسو بړوګانو اخپل ځانونه په غرب کي پري بسيا کړل دوي بيچاره مو لاس تړلي پنجاب ته هواله کړل	1
د کومې ستونزې او تلفاتو د پيښیدو په صورت کې به مسئولیت پخپله په دغه امریکايي پروسه کې د ګډونوالو په غاړه وي	0
خلیلزاد ، ضمیر کابلوف او عباس ستانکزي ته هم د لومړي قطار چوکيو کې ځای ټاکل شوی وو	0
الله اکبر دا هم نافوهۍ وجه ده باید باید هغه چه چی ورته ویلي دی هغه حلال شی سرا ددغه وحشی ځناور	1
په زرګونو افغانان له قانوني او حقوقي پروسو پرته بندیان کړای شول	0
مننه خوری ماهم نشرکی چی رپوټ شی	0
چي وخت د ښکار سي تازي غول ونيسي پښتو متل	1
فکر نکړم چې د دروند غني بابا مینوال کم وي تاسو لږ لږ ځانونه راښکاره کړئ ❤ ❤ ❤ اشرف غن بابا	0
لوچک یواځی ټالب ته ویلی شو ځکه ټول عمر یی په لویو لیو ږیرو پنجاب ته کونی ور کوی	1
بې اختیاره مې له سترګو اوښکې راوانې وې او د ملا صیب غیرت راته یوه نوي روحیه راکړه	0
نعمت الله ناقدي وایي ، کله یې چې کابل کې د احتجاج انځورونه اخیستل پیل کړل نو طالب وسلوالو هڅه وکړه چې کامره یې ورنه واخلي	0
د قومونو او قبایلو چارو سرپرست وزیر ملا نورالله نوري وايي د مجاهدینو قربانۍ وې چې امریکایان یې له غرور څخه راټیټ او د خبرو مېز ته یې کېنول	0
ستا پلار سنګه سو هغه خو هم دا دنده کول ویل کیږی ته هم دبل پيداوار یی	1
مړخو مه شی بنګش صیب	0
د ټولګټو وزارت لویو لارو کې د لنډمهاله تمځایونو جوړولو طرحه جوړه کړې ده	0
خوشحال سادات څومره ښایسته نوم ورکړئ کثافات هههه	0
ده پيښور زلمی	0
دي سپي زويه هغه لاس چي دي قران شريف په ايتونه يي ګرزوي دا دي خور ميړه دي غين پي لاس کښي ورکوي	1
شاوخوا دوه نیمي میاشتې کېږي چې طالبان واک ته رسېدلی خو د دوی رژیم لا د کوم هېواد له خوا په رسمیت نه دی پېژندل شوی	0
هره ورځ يو نيم لکه نه سيوا کسانو ته بی ار ټی نه فائده رسی	0
ولسمشرلوکشنېکو وايي چې لویدیځ د هغه پرضد دا مظاهرې پارولې او ننګه یې کوي	0
د قران سره مینه ❤ دانه ده چې په جلتونو کې تاوو کړه او پاس یې کېږده په عمر یې هم مه تلاوت کوه بلکې حق یې اداء کړه روزانه تلاوت کوه	0
دیوبندی لڼډ مهاله پروژه افسوس طالبانو کی ډیر وطنپرست خلک شته اصلی مهری ای اس ای لاس کی	1
د دې لپاره چې دا د قیامت د ورځې د عذاب په بدله کې ورکړي	0
هغوی چې د اردو ډوډۍ پټوله له کونډو او یتیمانو یې شهواني غوښتنې درلودې په څومره سپین سترګۍ نن راځي وایي د سرتیري ورځ مو مبارک شه	0
ځکه چې موږ سر تر پایه یو دبل په ارزښت نه پوهېږو	0
ددوی عزت او وقار ته د چا لخوا د ګواښ سره مخ دی د کفارو لخوا او که دې ظاهري مسلمانانو لخوا کې پدې ولس لکه خپسه واکمن دي	0
شځی ته دی وروله بیغیرته	1
د افغانستان کرېکټ بورډ اعلان کړی چې راشد خان یې د شل اوریزو لوبو لپاره د افغان ملي لوبډلې د نوي کپتان په توګه غوره کړی دی	0
په دې ډول ارتمیا کي د زړه ضربان په یوه دقیقه کي له	0
سو ر الشوری ۲۵ وهو الذی يقبل التوب عن عباده ويعفوا عن السي ات ويعلم	0
د طالبانو د بهرنیو چارو وزیر امیر خان متقي په نږدې ډېرو بهرنیو سفرونو کې ویلي چې ښوونځي به ژر پرانستل شي	0
ماشاالله څه بله سړي دي څه د ابادي کارو پسې خپې رانغاړي دي رب ج دي عمر کې برکت واچوي لومړي د افغانستان ساخت ډرون	0
د ټالبانو ځناورو په عمومي عفوه مه خطاکيږئ ټالبان د افغانانو بنیادي دښمنان دی	1
کینه منافقه او دوس انسانه احمقه په همدی خبرو او دسایسو مو ټولو ځوانان تباه کړه بی غیرته دپنجاب لمسیه	1
نن هغې یو بل برېښنالیک ترلاسه کړ چې وايي کېدای شي په راتلونکو ۲۴ ساعتونو کې واېستل شي	0
راتلونکي نسل مو که په اقصی کې بیرغ ونه موند خو په لار کې به تر اقصی زمونږ د توی شوې وينې څاڅکي دوئ ته لارښوونکي مشالونه وي	0
بس نو همدی وخت ورکړو	0
د هغو علماو ښځې په خرو غیم ستا ښځه د دوی د پاسه غیم چی تا سره برخه اخلي د جاهل زامنو د هر ملا ښځه د غولو ده	1
د قوشتپې کانال راتلونکی	0
ستا ښو نر اوښځی پنجابیانو شکولی څنګه په اردو نه پوهیږی شځه دی وس هم په پنجاب کښی پرته ده چپلک فروشه	1
الله دی نیک صالح درلوی کړی	0
خبیثانو همدا ستاسو محاکمه ده لله الحمد چې په هره ګمراهي خپله خوله قائله ده	1
د لغمان په قرغيو ولسوالۍ کې د ۲۸ لوبډلو ترمنځ د واليبال سيالۍ د قاري محمد شريف لوبډلې په بريا پای ته ورسېدې د سياليو موخه له ا	0
په ولاړه سره خوراک کول ۱۰ دروغ ويل	0
اوس ولی داسی غیر اسلامی تګلاره اخستل سوی دی چی د همداسی تګلاره پر محال ۱۴۰۰ کاله مخکی پیغمبر ص معبوث سو چی له کبله اصلاحات راغلل	0
ټرمپ د فدرال ادارې د پرېکړې پر اساس د دوشنبې په ورځ په رسمي ډول اجازه ورکړه چې د بایډن ادارې ته دې واک انتقال شي	0
یو شمیر نور مبصرین بیا د پاکستان د پوځي استخباراتو د لاسوهنې ترڅنګ ، د طالبانو ترمنځ د قومي اختلافاتو خبرې هم کوي	0
جالبه دا ده چې حزبیان بیا نورو ته د کمپ والا او ټامیان وایی حال داچې ددوی د رهبر ټبر هم امريکا ته پناه وړی 🤦 🏻 ♀	1
د سینوفارم په نوم د چین لخوا د کرونا ویروس ضد جوړ شوي واکسین ۷۰۰ زره ډوزه تیره ورځ افغانستان ته راورسېدل	0
کونې ټينګې کئ لواططیانو کونیانو د حمیدګل او د مشرف سپو	1
اوس کوئ هر ظلم مو چې په وس بوره دی کوئ ېې	1
مونږ خو اوس هم په افغانستان کښي کي يو	0
غول خو هم پکی کوي خو بی ځایه یی و نکړي چي پاک کول به یی ستونزمن وي	1
ستا پلار غول خوړلی دی	1
ان که ځينې وخت ناڅاپي ایسکريم وخورئ نو د سر له درد سره مو هم مخ کولی شي	0
درواغ د زور او درواغو شهادت ۲ د يوې دنيوي ګټې لپاره د اسلام په شعائرو او احکامو لکه نکاح او طلاق باندې ملنډې وهل	0
ترهه ګر يا وړانديز يا ولسمشر که د اول ځل لپاره هم څوک اوري په مطلب يې پوهېږي خو غونډله د جملې په معنا دا کمال نه لري	0
ستا په نظر خاؤرې زر کيږي راته راوګوره دسرو زرو به شمه پشتو ټپه	0
هغه وايي دا دواړه د کرکټ او د افغانستان سفیران دي	0
که زه مال او سرمایه ولرم اسلام وایي دا ستا خپل حق دی او خاوند دې په کې ونډه نه لري په داسې حال کې چې د خاوند په مال کې	0
زه در باندی مین یم واټساپ کی میسیج وکړه	0
تاند د ملګروملتو د روغتیا د نړیوالې ادارې د راپور پر اساس ، په ۲۰۱۹ م کال په درسته نړۍ کې یو ملیون او ۴ لکه انسانان په نري رنځ یا ټي بي مړه شوي دي	0
هغه دا خبره د افغانستان لوړو زده کړو وزیر سره د لیدنې پرمهال کړې او خوښي یې څرګنده کړې ، چې تالبان د اصولو پر بنسټ مبارزې بریالي کړي دي	0
مګر د مالیې وزرات وياند احمد ولي حقمل بيا وايي چې دوی هېڅوک له دندې نه دي لرې کړي	0
تمه کیږي ، چې د غونډې ګډونوال به وروسته د طالبانو د بهرنیو چارو وزیر مولوي امیر خان متقي سره هم وویني	0
کیسه دا وي چې ډاکتر جین د پيدا کېدو سره سم	0
د مقامي چارواکو وينا ترمخه تراوسه پورې په حق رسيدلي کسانو شمېره پينځلس ته رسېدلې ده او د شپيته نه زيات ژوبل دي	0
ولی له شهادتو کونه وباسئ پريږده چې جنت ته لاړ شئ	1
خارښتی حېا نه امتي خرکوس نرښځی شوې	1
تاسو رښتیا وایئ خور 🙏	0
خبریال ویب پاڼه کوم ګواښونه چې افغانستان ورسره مخ دی نورو هېوادونو رسنیو او کارپوهانو وړاندي کړي دي خو اوس تر ټولو سخت خطرونه بیان سوي	0
تا مدرسه کی کونه ورکړی ځکه باور نکوی د سپی زویه مونږ باور کوو د افغانستان ۹۸ خلک یی منی	1
غول دي وخوړل	1
سپی ېې لکه تواب عبدالله	1
دا ډیر عجیبه دی یهود په دسیسو کې ډیر وړاندې تللی الله د رحم وکړی دافغانستان دزلزلو فاجعه د ترکیی دزلزلو فاجعه	0
الله ج دي وشرموه که تا علميت او اسلاميت درلودای د نړي تر ټولو سپين او پاک امير به دي پيژندلي وای	1
د ناکامه سووورتاتيژیو تکرار دې بند کړي ، ځکه چې نتیجه نه لر ي	0
د لوی مصلح او ستر غازي کتاب له پاڼو	0
د کب نهمه به د افغانستان په تاریخ کې د سرباز په نوم تلپاتې ورځ وي	0
محمود صیب ددغه ارموني پلویان او لار تعقیب کونکي ټول دغسي ګمراه اشخاص دي ددوی په زندان کې ساتل له امت سره خیانت دی	1
خپله دخره زوی يي ده موساد زويه مونګه له مرګه نه ويريژو	1
ښکلي ښکاري ماشاالله	0
ماضی ساز نسته نور ټول ډمتوب ده هخخخخهههه سرونه یې ووهې	1
روغتیا وزارت ویلي چې له دې شمېرې دوه زره او ۵۱۶ کسان مړه شوي او شاوخوا ۵۲ زره بېرته ښه شوي دي	0
خلیلزاد نه بلکې خنزیرزاد دغو لعنتي د افغان ولس قاتل موزي حرامي خبیث خو اوس باید ځانته یوه د خټو پزه جوړه کړي 😡 🤮 🐖	1
د شهید عبدالحلیم صهیب دغه کتاب راسره دی د استشهادي حملې د انتظار په وروستیو ورځو کی یې لیکلی ډیرې خوږې خاطرې دي پکې	0
اوه په کابل ، څلور په هرات ، پنځه په بلخ او ۲۰ پېښې په غور ولایت کې ثبت شوي دي	0
ملا مرغۍ اخوند ای کافرو مرتدو او ډمو مرغیو کور مو وران شه 😜	1
نو د جواب له پار به يې یوازي څو لاسونه پورته سول	0
ټالیب مشران هر یو له ځان سره زري موټر او په لسګونه ساتونکي ګرځوي هر یو یې په دې لټه کي ده چ درې څلور ودونه ولر	0
کمونست به خپله یې د شیطان لکۍ سپي پشان غپ مه وهه فکر نکوم د پښتنې مور زیږولی اوسې بې غیرته	1
سړی بېرته خپل ځای ته راغی ، ودرېد ، له لمانځه وروسته يې طوطي ته وکتل ، مات وزر يې له ځانه بېل نيولی و	0
که چیرې خلک د واکسین په تطبیق کې له دوی سره همکاري ونه کړي	0
ملت د تیر شل کلن نظام غوندی ټول شموله نه غواړی ملت خپل د ښونځیو پوهنتونو دروازی خلاصول غواړي کار اهل کارته سپارل غواړی	0
د کمبریج پوهنتون څېړونکي وايي چې طبیعي رڼا نه د ګروپ یا څراغ او همداراز لېري ځایونو یا شیانو ته کتل د سترګو له نظر سره مرسته کوي	0
خو د ورځې په ترڅ کې ، داسې راپورونه وو چې طالبان کابل ته راننوځي	0
دعقله خلاصه وشرمیږه بی شرمه که یوڅوک خالی دموټرنمبر پلیت ته وګوری ورته معلومیږی چی دا	1
ټول هلمند يې فتحه کړ صرف هغه دوه پوستې پاتې وې په کومو یې چې ورور شهيد کړی شوی وو کله چې دغو پوستو ته رارسيږی دلت	0
الله دی شهادت قبول کړي	0
یوا ورځ به ده خیبرپښتونخوا کونیان هم داسي ژاړی چه منظور دے علی وزیر دے خیبرپښتونخوا نه ټی ټی پی ده لاسه وتختي وخت ده ذ	1
دی وایي ماته یې د بورډ یو لوړپوړی چارواکی په تیلیفون کې وویل چې ۵۰ لکه راکړه دا ټیم تا ته درکوو	0
رواه بخاری ومسلم	0
نوطالب بی ناموس څه ثبوت لري دافغان میرمنو دژوند واک هم ددې دشتي کونیانو سره دی ، ددوی عقیده وغیم	1
افغانستان او پاکستان یو وارې یوه ورځنۍ نړیواله سیالي کړې ده چې هغه هم پاکستان کټلې ده ، خو د الف او ۱۹ کلنو لوبډلو ترمنځ یې ډېرې سیالۍ شوي دي	0
پاکستان د محب د څرګندونو په هکله ویلي دا ډول څرګندونې د دولتتو ترمنځ د اړیکو او اصولو خلاف دي ځکه نو ښايي پاکستان په وړاندې همدا غبرګون ښودلی وي	0
تاسو خو شهادت غواړۍ اوس پرې ولې دومره خفه يې او ټوله املا دې هم غلطه ده	1
کینه احمقه ته هم ځان ته ډاکټر وایې ته پوهیږي په چا پوري دې څه لیکلې الحمدالله موږ داسې امیرالمومنین لرو چې سلګونه علماه یې په ځان راټول کړي دې	1
د دې لوبو لومړی یا مقدماتي پړاو د اکتوبر پر ۱۷ مه پیلېږي او د ګروپ پړاو لوبې به د اکتوبر پر ۲۳ مه نېټه پیل شي	0
ډاکټر احمد شاه اکبر د ننګرهار د طب له پوهنځي څخه فارغ شوی او بیا یې د پاکستان په لاهور کې ښار کې په همدغې برخې کې تخصص کړی دی	0
د پوست ماډرن نسل په ذهن کې یو لوی مشکل غرب محوره تفکر دی دوی خپله مطالعه نه کوي ټول مالومات له سوشل میډیا انټرن	1
ستا د بی اساسو معلوماتو له پاره کنه د سپیانو په خوله د دریاب وبه نه مرداریږی	1
امان لا ترتاغټ خرکوس ته ترهغه	1
نړیوال صرف خبرې کوې ، عملې اقدام نکوې	0
سل ځله که بد سی خو په تنګ وخت کښی پکار راځی خوار فقیر ملنګ دی وی سر تور دی وی خو ورور دی وی	0
بي ناموس انسان ګاګړي وزیر	1
موردی رنډی وه چی داسی شی ترراوتی دخربچودپاکستان سړک دی هرڅوک په امارت پوری مه تړه	1
غنی وخوړ داسی غم نه دارو لری نه دم 💔	0
خداي هغه مور سلامت لری چه ده ټول مخلوق مور ده ❤ ❤ ❤ ❤	0
وخ تبا شي خو درز تي پورته کړه	0
په لومړۍ پاڼۍ کې افغان لوبغاړو بلال سمیع پنځه ، اظهار الحق نوید څلور او کامران هوتک د مخالفې لوبډلې یو لوبغاړي وسوځول	0
افغان ځواکونه بلخ افغانستان	0
ستا په خور ومور اوښځه دوی درسپاره کړم ستا دادې په نغی لا ددوسره غین دربوزم دګوزکی زو دښځی په کوس کی دی اور بل دی	1
دګل بی دینه احمدخان مني	1
دا شېن له سم کوتک سره جوړېزئ د سوډر بابا اکثره پلوېان سېکېولر او بعضئ ئ قوم پرسته دې	1
د ننګرهار د والي په وینا دا کسان د مزدوری لپاره هلمند ته تللي وو	0
دا یی دټالب وحشی حیثیت او هویت اسلامی امارت 😝 ډوززززززززز ستا په خر حمارت زموږ هاشم لوګری واچوم مرتده دپنجاب اجیرو غلامانو	1
له دې امله چې پوهه او زده کړه اقتصادي او ټولنیزه پرمختیا رامنځته کوي	0
هغه هم لکه زما پر حال چې پوهه سوې وي ، راڅخه نه وېرېدله	0
د ټولګټو چارو وزارت وایي د سالنګ لویه لار خلاصه ده او پر یاده لار دا مهال مسافر وړونکي موټر له دواړو لارو تګ راتګ کولای شي	0
ښه سمه ده ، بخښنه غواړم	0
د نبيﷺ کفن څنګه و	0
غوړ یی خوړلی دا ماردګاو بی ناموس شراب خور زنا کار ددی شپه او ورځ په دنایت کلپونه کی تیریږی او دی خپله نایت کلپ که زیږیدلی هم ده	1
کراچي نن سهراب ګوټ الااصف کي په درځنو پښتنو ځوانانو اؤ مشرانو ده پښتون تحفظ مومنټ ممبرشپ ترلاسه کړئ خپل تحريک ته پښتانه	0
اخلاق له قرانه زده کړی	0
چپ سه مفتي څه چی ته یو خبیث انسان یی	1
یوازې پرون د جمعې په ورځ یې ۱۴۴۲ کسان مړه کړیدي	0
ټاکل شوې چې دغه سیالۍ شاوخوا دوه نیمې میاشتې وروسته په کابل کې وشي	0
حسن علي هم د راشد په شان د لومړي ځل لپاره جریمه شوی	0
عموما ارموني و په مور ختي د بې حیايۍ له اوجه غږیږي ده چې پرون د جمهوریت د یو جنرال سره په کوم ډول ادبیاتو مناقشه کوله	1
اسلامي نظام د ناکامۍ لپاره د کفارو يواځې انټرنيټ هم بس ده ځوان نسل چې فحشي شي نو سه پاتې شو	0
دا سيالۍ د ۱۲ هیوادونو ترمنځ د ایران په تبریز ښار کې پيل شوي ، چې افغانستان ورته تیر کال لار موندلې وه	0
کونی ټینګی کړی مرداریږی به انشاءالله	1
کينه خبري ما کوه پوسکنه ستاسو د شل کلنې دوری محکمې مو هم وليدي اوتاسو مو هم وليدۍ اوس انتقاد مه کوه په اسلامي نظام باندې	1
دا شیطان هسی چټیات وائی دی په خپله د پنجاب په مدرسو کې لوي شوا اوس د افغانستان لپاره شرعی نظام غواړی او د پنجاب لپاره د مکراسی ایا دا هم شوه منطق	1
ستا نمبر هم پاتی ستا ناموس وغیم بړوا	1
په دې سره د ټولو روغ شویو کسانو شمیر ۳۵ زره او ۳۳۹ تنو ته پورته شوی دی	0
موټر چلوونکي ور پسې نارې کړې چې کرايه راکړه ، خو وزه وتښتېده	0
ستاسو ناموس د اشعالګرو تجاوزګارو وغیم بی ناموس خلک یاست تف لعنت وی ستاسو په دی مردار ماغزو	1
روح یې ښاد او جنتونه یې نصیب شه	0
د پښتون په نامه د پښتو ژبې لومړنۍ اوونيزه يې چاپ کړه	0
راشه غيګ مو درته خلاصه ده زلميه	0
د کونړ د ماڼوګي ولسوالۍ په لیچلام سیمه کې د ځنګله نږدې زر شنې ونې وهل شوې دي د یاد ولایت د ځنګلونو ساتنې شنې قطعې قوماندان	0
د شیطان غږ رسنی مو نده پکار	1
هالکه داهم خلک وایی وای هغه نجلۍ دبهیرخوروه دارېښتیاده سخت بې ناموسه تبلیغات کوی حرمونو طالب دافغان ملت دناموس محافظ اوڅوکیدار ده	1
ځه تا ښځه په دا مخ وغيم	1
د افغانستان او پاکستان د کرکټ لوبډلو ترمنځ د اګست په وروستیو کې درې یوه ورځنۍ لوبې پیلیږي	0
چې ښوونځې او پوهنتونونه د شریعت په چوکاټ کې د ولس د خویندو پر مخ خلاص نکړې دا ناممکنه ده چې ولس دې ملا سره په یوه لاره لاړ شې	0
د راشه درشه او د فن او فکر د نورو مثالونو په	0
جلال اباد ښار ، د تازه مېوو جوس پلورونکي	0
کندهار کي نن د پیټرولو یؤ ليټر په ۶۷ ډېزل ۷۰ او د مائع ګاز یؤ کېلو په ۵۹ افغانۍ دی او زر افغانۍ په ۳۴۰۰ کالدارو تبادله شوي دي ستا سو خوا ته حال دی	0
اخ هی څه بختور خلګ دي رب ج دیی ټوک ټوک وجود وبښي	0
او هلته له امریکا رسه د امنیتي تړون د لالسلیک کېدو سخت مخالفت وشو	0
مردار شوی دا خرکوس داکتر نجیب سره غداری کړی دا بیناموس	1
د لنده غر سپې په تا وحشې شرف لرې	1
دیر ښايسته الله مو ټولو عمرونه برکتي کړه	0
وه کور مو له غنمو ډک شه بيعقلانو دا جاسوسه ده د چا په ګرمو خبرو مه تير وځي وا خرو جاهلانو	1
طاهیر مباری صاحب خو ډیره لوی ژیره وه او روغ هم وو مخکی ولاکه پوهیژم چی ولی په پخ معیوب سوی او ژیر یی لری کړی 😳	1
فارسي او دري ژبو کې د غره په مانا باندې معموله ده	0
قاری صاحب خو دا مقاومت هم تجزیی غواړی اکثریت شمال ټلواله تجزیه او فدرالیزم غواړی لکه پدرام ووو طالب هم پنجابیانو سپي دی	1
خر بیغیرته ته ځان ته نر هم وایي خو بیا هم له حقیقته ویره لرې روښانه یو افغانه پېغله ده خو بیاهم حق ویل	1
په اولې پاڼۍ کې د امو نهنګانو سپین غر زمریانو ته د ۱۵۹ منډې وکړې چې هغوی هم همدومره مندې وکړې او منډې برابرې شوې او لوبه سوپر اور ته ووتله	0
له دي نه دي چي زما غول خوړلي ول ښه به وه تاسي لا ځانته ډیپلوماتان وايي خپل ملک کي نورو ته	1
قربان سرتېریه مجاهده 😘	0
دې ته ځواب لرې بچیه	1
اصل کې امارت په صف کې ائ ايس اي جاسوسان بيخي ډېر دي او والي صاحب شهيد رحمه الله پاکستان پوځ سخت خلاف وو لکه هلمند شهيد ملا عبدالمنان اخند	0
داسی خلک دی ډیر شی خلک مسلمان او قانون د انګریز	0
تایوان د استرازینیکا واکسین ۱۰ میلیون ډوزه فرمایش ورکړی چې لا یې زیاته برخه نه ده ترلاسه کړې	0
د کابل کندهار پر لویه لاره د کندهار د دامان او د زابل د شهرصفا ولسوالیو تر منځ یوه ۴۰۴ ډوله ماډل مسافر وړونکي بس موټر اور اخیستی	0
ډاکټر عمري وايي ، د ژېړی وایروس چاپیریال ککړولای شي او تر ۷ ورځو پورې ژوندی وي	0
دا چي د برات یا پنځلسي شپې په دقیق تاریخ کي څه اختلاف دی نو د وضاحت لپاره به دا ووایم چي د افغانستان د اسلامي ام	0
شپه ناوخته وه ملګري يې د ټولو کورونو ته خبر ورکړ چې خير ده راشئ زامن او وروڼه مو په شها دت ورسيدل کله يې چې	0
د بابا تازه انځور ته زړونه ورکړئ ❤	0
عالیقدر امیرالمؤمنین شیخ الحدیث هیبت الله اخندزاده حفيظ الله تاسی د ټول امت مسلمه امیرالمؤمنین یاست ټول ملت او امت مس	0
پاکستاني چارواکيو تېره ورځ اعلان وکړ چې د کرونا دويمه څپه يې له واکه وتلې او نور يې مهارول د دوی تر وس لوړه خبره ده	0
غول خوري ، ښځه د سر پاکستاني وغيم او کوم ټواليب چې ورباندې خفه کيږي د هغې ښځه دوه لاسه وغيم	1
که څه هم کرکیټ زما د خوښي لوبه نده خو ستاسو دا اقدام دمننی او ستایني وړ دی	0
ملا غټ خرامی غټ خنزیر دی	1
یو څوک لرم چی پری غوسه شم نو غلي شی چی ورنه مرور شم زر می بیرته پخلا کړی چی ورنه لیرې شم راپسی خفه وی چی ورسره یم نو	0
انشاءالله ستاسو ټالبی رژیم به در چپه کیږی تاسو منافقین او دا دروغجنو خلقو ګروپ یاست	1
مرحوم جاللي له خپل کاله عمره څخه کابو اتيا کاله د علم او پوهې پر زده کړه او د پوهې	0
شفیع عظمه د کوڅه ډبو خبرې مه کوه ته کم ثبوت لرې هر تور چې په بابا پورې شو هغه دروغ شو	1
ماته يې د صحابه کرامو او د نبي کريم عليه السلام مينه را ياده کړه	0
پوره اتحاد او ملی تفاهم هر اقدام ته باید ټول افغانان په ښه نیت	0
چې که ولسمشر غني او حمد الله محب د افغانستان ملي پوځ او نظام له منځه وړه	0
زړونه مۀ ماتوئ شهادت څۀ نوې خبره نۀ ده دا سلسله روانه وه او روانه به وي ځکه دا نظام په قربانیو راغلی او په قربانیو به	0
ستا ښځه د فهم سګوان سره وغيم طالب هم بی غيرته دی چی ته سپي ژوندي پريښي	1
ذکریا وايي چې په نشو د اخته کېدو له امله یې نیک نوم ، عزت او نور ډېر څه چې زیات ارزښت یې ورته درلود له لاسه ورکړل	0
هر چي ستا کوڅه ماوی کا ځای یې بل شي تر افلاکا اواز مولوي محمد امین حیدري	0
د افغانستان د ۱۹ کلنو نه د کم عمر لوبډلې د کرکټ نړیوال جام په لومړۍ لوبه کې نن جنوبي افریقا ته ماتې ورکړه	0
په راتلونکې کې ورته د البریا هيله لرم او د دې ټولګې د چاپ مبارکي ورکوم	0
مولوي جلال الدین حقاني رحمه الله وینا درسره واوري پام کوئ چې جهاد درنه بدنام نه شي افغانان سره تقسيم نه کړو او بيا ځل	0
په ذهن کې يې حک شوی او د ښايست سمبول يې ګڼلي	0
احمدي تقريبا د هغه ټول کتابونه لوستلي دي	0
السلام علیکم ورحمت الله وبرکاته مننه زما وروره چې په اسلام کې د خپلې خور په توګه زما پاملرنه وکړه انشاالله زه هیله ل	0
حهههههههه ډېر عجیب مخلوق یاست مونږ پر مرګ بیعت کړي مونږ ستاسو په شان منافقین نه یو چی خپل قران او حدیثو څخه ګیله وکړو	1
استشهادی ځوان جنتی جانان	0
له یوه طرفه ټول سوله غواړي او له بلې خوا امریکا بېړه لري	0
پښتانه فکر کوی لطیف پدرام د فدرالیزم داعی دی خو ماته هغه د فدرالیزم نظریه سبوتاژ کونکي ښکاری افغانستان کې جنګ ټول عمر د قدرت لپاره و	0
ستا لیونتوب بیخی مخکې تللی	1
کوستيزنه يو ته مارشل او بل د مرشال فهيم ورک شه کوستيزنه خيرڼه لوده	1
د سوداګرۍ دا پراختیا ښایي په سیمه کې د سعودي عربستان د رقیب هیواد ، ایران لپاره د خوښۍ خبر نه وي	0
ګرانې پروین پژواک الله دی تاسې ټول پتمن لری ستاسې افغاني لباس له ګران هیواد سره ستاسې د سپيلنۍ مینی کیسه د حال او ماضي په ژبه بیانوی	0
ستاسو مننه چې په خپلو کړنو مو افغانانو ته خپل ځانونه زهرجن ثابت کړل	0
معاصر خوارج ✍ محمودي انصار ژباړه ایثاربدری خوارج چې اکثره جاهل لنډ نظر او ځوانان دي داسې ګمراه ډله ده چې په امت کې	1
ګل رحمن می ریاد شو	0
وایې وېل یې چې زه د دې سړي شجاعت ته هک حېران یم مالې هغه تاسو ئ چې د الله تعالی څخه نه ډاریږئ او د پوځ څخه ډارېږئ	1
څۀ ډریس تېر شو 😷 دریشي به چا نۀ اغوسته کله به یې پرتوګ پې راوتلی و او کله بې لۀ پاسه لونګۍ پې وهلې وه اول وخت کې دریشيو	0
ډيربېځایه ټوفونه دی وهلي دي که دی داسی تحليلونه کول امريکايي پلاربه ځانته ثابت کړې ستاسې پر رقم شست شوئ مغزي در کړئ دئ	1
ورک شه دګلبدین بچیه	1
نوروز هغه وخت لمانځل کېدی ، چې عرب بېخي په انسانانو کې نه حسابېدل	0
د امریکا بهرنیو چارو وزارت ویاند نډ پرایس په یوه خبري کنفرانس کې په پاکستان کې د افغان کډوالو د نیول کیدو په اړه د پوښتنې	0
کله چي ښځه وږي او بيکاره شي او تعليم هم نه وي نو د اولاد د نفقي لپاره مجبوره ده خپله حيا ليلام کړي	0
هغه زیاته کړه نور هغه کسان چې په اعتراضونو کې نیول شوي او پرضد یې شکایتونه شوي دي باید قانوني مراحل تیر کړي چې بیا خوشې شي	0
پښتانه که يو ځای دا پنجابک خلاف راپانسيدل يقينا چي ټول قام به زر غرق شو جانيخيل کې بند کړې او اپریشن دا عوام خلاف شرو شوې دې	1
ملک ته د مړي راوړو لپاره هغوي د حکومت نه د مرستې لپاره اپيل کړيدے	0
هغوی جزیه ورکوي احمقه ته خو دهغوی سپي مینځي	1
لویه هستي مو له لاسه وکړه 😪 😪 😪	0
دوی له ژور خپګان لرونکو خپلوانو او ملګرو سره مرسته کولای شي او هغوی قانع کولای شي چې باید له ډاکټره مشوره واخلي	0
زغله خبیثه سګ شویه	1
👇 د کورنيو چارو وزارت الحاج خلیفه سراج الدین حقاني حفظه الله	0
کابل ته د پاکستان لوړپوړیو چارواکو د پلاوي له سفر وروسته د دې هېواد د دفاع وزیر خواجه محمد اصف له پاکسانۍ رسنیو سره په خبرو ک	0
نو ستاسو شیطانت ته څه ضرورت دی د جمهوریت فاحشی همدغه پاسپورت او تذکره پاتی دی دا هم پری ته فاحشه بند کړه چی زړه دی ساز شی	1
دا کیسه یې ورته چاپ کړې ده او نورو لیکنو ته یې هڅولی دی	0
ښاغلي ستانکزي دا هم وویل چې هند ورته نوي ډیلي کې یو لوبغالی ورکړیدی خو د کرکټ د نړیوالې شورا لخوا ورته موافقه نه ده ترلاسه شوې	0
په دې مهال چې څومره په ځان فشار راوړو ، چې د پام وړ موضوع یا نوم راپیاد کړو ، نه بریالي کیږو	0
تاسو ډېرې ګټه ورې خبرې کوې تاسو هم ګدون پکې اوکۍ اوو اولس ته خپله وينا اوکړۍ	0
او دا مخ دی یی ولی پټ کړی 🧐	0
الزایمر ناروغي چې په انګرېزي کې ورته وایي د لومړي ځل لپاره ورته د الوېز الزایمر په نوم د یوه ډاکټر له خوا دغه نوم وکارول شو	0
کینه ډوزنه دا مه وایه چې په زور دی ونیول دولت	1
نو دحل لاره یې څه ده 😜	0
به يو نوی سيسټم جوړېږي چې په دې کې به رضورتا د طالبانو نظر هم اخيستل کېږي	0
تر څو به داسی جدائی وی ګرانه خوخه دی نه ده چی ځان مړ درپسی کمه	0
پي ای اې به د دغو الوتنو لپاره له کوچنیو سپرلي ای ټي ار الوتکو ګټه واخلي	0
تاسو جاهلین یاست ستاسو باداران ستاسو د مرګ خبر پټوي تر څو زړه مو تر کونه ونه لویږي	1
په ریښتیا هم داډیر رزیل انسان ده	1
خبرې کول پوهه غواړي او خاموشي شعور 🖤	0
دکفري نړۍ جاسوسه موږته دعلم تعریف مکوه موږهم دکالیسه په زنګ ويښ شوي ځناورهم پیژنو	1
سخت خپه وم خو چې څنګه مي دا وليد سم دير مي وخندل زړه مي سپک سو يو واري په ځير ورته وګورئ	0
هغه اوئيل چې په افغانستان کښې د ترهه ګرې بلې حملې خطره ده	0
دا ټول د سپې ځامن دي	1
اسراييل په تاسو وحشيانو شرف لري تاسو د اسلام لپاره تور داغ ياست په يا د يي لره دپنجاب غلامانو ټول به دسپي په مرګ مرداريږۍ	1
ای ستا ښځه ددې شریعت سره تر امر ثانی پوری غیم	1
هی د رنډی لورې د طالب ځکه ملاتړ کوې چې د هیرا مندی او ستا غوندی د رنډیو زامن دي خدای مو تر دی هم برباد کړی رنډی او دیوس خلک	1
د سعودي دولتي رسنۍ وايي چې د دغو بې پیلوټه الوتکو هدف ملکي سیمې وې ، خو د دقیق ځای په اړه یې معلومات نه دي ورکړي	0
د دوی په باور ، پاکستان د ټولې سیمې په کچه د ترهګرو ډلو له رامنځته کیدو نیولې تر بریدونو او ان د دوی تر واکمنولو په ټولو موضوعاتو کې اساسي رول لري	0
صلیبی دیموکراسی ده غربی ازادی نتیجه دوی ده شیطان ده تقرب دپاره هر څه کوی تر ځان هم تیریږی یو کافر انسان په مثل ده شیطان وینی	1
مبلغ او مبارز ته اې د سپین سهار خوږ اوازه د رټل شوې جهل مقابل کې خدای جل جلا له درکړئ استعداد مصرف کړه انرژي له حقې داعی	0
اهدینو به خوړل	0
😀 او کله چي سرو مرچکو کڅوړه کابل ته ورسېږي بیا سبا سهار ته د رئیس النصوارا او تالبانو دا حال وي	1
د پکتيا دغه محلي سندرغاړی روح الله هر سهار د ګردېز بالاحصار لاندې سمڅو ته له نورو روږدو سره د نشې لپاره ورځي	0
لعن الله علی الکذبين منافق مرتدخواريج دشيطان زوی همداسې وې دده خورمورښځه لوروغيم	1
ته د قاري عیسی سمه خبره هم د عقدې او عناد له وجې نه منې	1
په ژبه اقرار او په زړه تصديق	0
مننننه سرلوړی اوسی	0
کونه کی څنګه یی	1
بچو دا ارمان به ګورته یوسې فرعون هم دخدایئ دعوه کړي وه چې انجام یې تاسوته هم معلوم دی نور هسې دسپیو رقم ته مه غاپی	1
دا هاتف ننګیال خوشحال پتنګ او داسی نور سپیان پښتانه بدنامه نکړی	1
پاکستانی پوځ د مدرسو له لارې د يوې خوا د يوه نسل عقل له منځه وړي	0
همداراز افغانستان په شل اوریزو سیالیو کې په نهم مقام دی	0
دي کال به تقریبا ۸۵ ډالر ورکوي نو که دي يو غريب يتيم ته ورکړي وي نو دا ظالمان یی خلقو نه بېرته اخلي ټوېټر وله	0
د سپی زویه	1
شبیر نوري حشمت شوهیدي افسر ځاځی او نور الحق ملکزي په شمول د الف او نولس کلنو لوبغاړو ټیم غړي هم راغلي	0
مهربان ذات جله جلاله دې هدایت ورته وکړي	0
دا شین خر د ګلمرجان کمپاینر وو 🤮 🤮	1
سره پام کاوه ، ډېر وخت به مو سابه او پوڅکۍ پخول	0
ته هم پښتنه یی بیغیرتی	1
پاڅه پسکن ګلخان ډیزلي ناست په میران شاه کې یې او نوم د ارګ اخلی خیرنه	1
غول خوری چی تسلیت وړاندی کی	1
موږ څه په خواري کي جهاد وپاله 😢	0
بیا سحر دې غټ اودس وکړ کنه هغه خوب کی شیطان دوګه کړې رنډ	1
هغه د مجاهد په جامه کي خره چي له تالاشي ورکولو کونه باسي د همدغو خاینینو د لاسه مو د هیواد دغه ریښتیني خادم د لاسه ورکړ	1
بلکل حقیقت دۍ دا ډیر منحوس او غدار امینی دی او د روزګان د ډیرو مظلومو انسانانو په وینو یې خوله سره ده	1
سهي وایي که یې ته نه منې نو بیا دې خور دباندې راوباسه چ زې وغیم داعیشي کافره	1
څوک چې د کابل قصاب ګلبدین سپږن چاپړوس وي د وحشي ځناورو اب ایس ای چاپړوسی خو ویاړ ګڼي لعنت دې ستاسې په دا بې ننګه بې وجدانه شخصیت وي	1
نه محکمه نه قانون نه مسؤل هر چا چی څه وکړه ستونزه نسته	0
کرزی به ګرځی او ډم یا په عصري اصطلاح هنرمند ته به مشکل وي	1
د قزاقستان ولسمشر قاسم جومرت توکایف بیا وايي ، له څو ورځنیو نارامیو وروسته اوس تر ډېره حده نظم او امنیت منځته راغلي	0
وخت چې کله راشي درنه زار به شم هسې مې د خولی خبري سختي دی	0
کادازم خو مو د مور میړه دې او د پنجاب بیرغ خو ستاسي د زیږنتون یعنی هیرامنډی بیرغ دې	1
د طالبانو د حکومت د کابينې هغه غړي چې هم کلیدي وزارتونه پر مخ وړي هم د دغه خوځښت له مهمو سټو دي او هم يې په دې وروستیو کې د	0
امریکايي او پاکستاني اجیر طالبانو په یوه ځانمرګي برید کې د بلخ والي چی د ایران غلام وو وواژه د امریکا او ایران غلامانو جګړه 😀 😀 😀 👏 👏 👏	1
د ښځو او نارینه وو پر مساوي حقونو او دولتي ادارو کې د ښځو پر جنسیتي برابري ټینګار کوي او که ځواب هو وي	0
افسوس ددی طالیب په حال دبیغیرته چی دټولو مسلملنانو رنګ بد کړی دخپلی خور عزت ته لاس اچی دبی غیرته زوی	1
پېغمبر اکرم ص ښکل اندام او ښکلي اخلاق درلودل تند يې ورين و او په ورين تندي يې له خلکو سره خبرې کولې تندی يې د ځلاند	0
يو شمير افغان ښځینه فعالانو هم پر طالبانو له دې کبله سخت اعتراضونه کړي او ويلي ، چې طالبانو موټر چلوونکي د دوی حاکمان ټاکلي	0
د پېسو د راکړې ورکړې په اړه د یو قانوني بانکي سیستم د نشتوالي او په لوبو کې د درغلیو د هڅو یادونه شوې ده	0
تاسو ټول په کونه ورکولوراغلی یاستی دههیرامنډی تولیداته قاتله غله بیسواده	1
د ناکامیو کيسې ولوله تاسو به داسې نظريې ترلاسه کړئ چې د هغې په واسطه بریا ترلاسه کړئ	0
د برغولي په سيمه کې د تېر عصر اثار موندل کيږي	0
دغه چاودنې امريکې پوځيانو د خپلو سامانونو تباه کولو لپاره کړي دي د طالبانو ترجمان وائي چې د کابل ائيرپورټ بمي چاودنو پلټنو لپاره خصوصي ټيم جوړ کړے شوے	0
دجرمنی وطن فروشه ډم غاری بیا پ رمباړو راغلی دی	1
موږ باید له هرڅه مخکې د خود کفایي او ښه نظامي قوت درلودونکي شو	0
ملا ضربه اخند او ملا يارانه اخند ته مې ويل ملاوروره باد يې درکې پوکلی ده خوتا دهرچاخوټه غوړوله	1
غلام دغلام خنځیر دخنځیر لونډه تښتدلی ستا پلار	1
یکشنبه ، د قوس يو ويشتمه د پروان په بګرام ولسوالۍ کې نن ۵ طالبان وژل شوي او ۴ نور ټپيان دي	0
ستاسو ښځې په مدرسو کی غیم بی شرفه رذیله خلکو	1
دغه نرښځی مجید قرار هیڅ سړی ندی دغه د لندغرو مقاومت سره ولاړ لندغر دی دا مریض دی خرکوس دی	1
دبلاک واټر بچو لمر پ کوتو نه پټیګی غرتی ولی چی سومبی مو ور وانخلی	1
هیواد اشغال دی مرګ په مولا او چڼی	1
خو ستا غوندی غله ، د پردیو مزدوران د کرزي او اشرف غني د بی ننګه واکمنیو هیڅ غاصب ، قاچاقبر ، جنګي جنایتکار او د ټولو بدنامه مافیاوو خلک به پکې نه وی	1
د دوه زره یوویشتم کال د جولای پر لسم ماښام مې د فیسبوک پر مخ په لنډو جملو کې د نصیر احمد احمدي د مړینې خبرونه تر سترګو شول	0
ستر بیعقل یی هغه درته ښه ده چی دیمکراسی کي غاپی دروغ اوتی بوتی ولي دماشومانو وخت تیرای درسره جوړ دی په داغاټو کیسو کې مه غږیږه احمقه	1
کله چي دغه ایات نازل سو نو د شعر ویلو سره احتیاط وسو	0
پختون سټوډنټس فيډريشن اسلاميه کالج پوهنتون نن د استاد محترم بشير احمد شهيد په ياد کښې تعزيتې غونډه تر سره کړه چې ډير	0
نوبت باید مراعت شی هر ګډونوال حق لري	0
دا کوم پلان شوي عمل نه وه ، هغه په ښار کې د وینو تویدو د مخنیوي له امله خپل هیواد پریښود	0
دا چې طالبان څنګه حکومت داري کوي او د وخت سره د دوی تکتيکونه څه ډول بدل شوي	0
وروره ستا په کونه هم دحاهلانوغوندی ونه شنه شوی دی مکتب ته کومه ورځ تلی یی اویا تری تښتیدلی یی	1
تاسی قران د پاسه بی افغانان شهیدان کړی ولی وطن مجاهد بچی بدنام کړی پنجابی مزدورانو	1
هغوی چی پوهیږی او څه یی دلاسه نه کیږی زوريږي او هغوی چی هم پوهیږی او هم یی هر څه د لاسه کیږی خو نه یی کوی ولس ته ملامته دی	0
د بندي وژل په کوم دين او کلتور کې جواز لري دين او ټوپک چې نالوستو ته په لاس ورشي نو د ګيلې ځای ورک شي	0
سل رحمته دي په پلار او په ادې شه ازادۍ دي د سپڅلې مور شيدې شه	0
اوس ناوخته ده ، سبا ماخستن یې را یاد کړه	0
د هېواد لوی غدار	0
زماجانانه بې ناموسه زه لاتراوسه انتظار درته کومه	0
اي ستا د هغه ړونډ دجال موله غمر ورسره په نوم موله چنړی حځه په دې دليل بوکه کړم 🤣 😜	1
سپګنه که دا نه منی سرحداتو ته سر وښکاره کړه دخیبتو ځناور اولادی چی عقل دی سرته راشی	1
له پخلي او ډوډۍ خوړلو مخکې هرومرو خپل لاسونه ومینځئ	0
غوښتل مي چي په دواړو خواو مي سر خلاص سی	0
بهر ملکې خبري ادارے ترمخه شپږ څلويښت کاله عاصم عمر په درې ويشتم ستمبر د امريکې او افغان سيکيورټې فورسز يوې مشترکه کارروائې کښې وژلې دے	0
د دغې پېښې په اړه په اسرائیل کې د ښځو د حقونو یو شمېر فعالانو هم څرګندونې کړې ، دا پېښه یې غندلې او د عاملانو محاکمه یې غوښتې ده	0
دا کشف د وینې د یو ډول زیات عام سرطان د مخنیوي لپاره یو مهم پرمختګ دی	0
ستا دمور تربيه هم لکه چي داريانا ډمی په څیر شوي او هغه بیاتاته دغسی د ډم توب او شیطان پرست تربيه درکړی	1
پریشانه زلفي بي پته او بي حيا وي کافران غواړي دوی په همدغه لاره روان کړي لاچې روان کړي يې هم دي	1
تاسو خو هم نجیب ګاو ته شهید ویل او ګازی امان اله ته مو غازی ویل او بل دا خلک لکه څنګه چی تاسو دانګریز پرکټیان وی	1
که څه هم باید د دې کاريال خصوصي امنيت او خونديتوب په اړه مالومات ولولئ اما دلته يو څو ټکو ته اشاره شوې	0
سفیر ضمیر اکرم د سه شنبې په ورځ په جنیوا کې خبرې کولې	0
یعني ځان یې د هغو زمریانو صحابه کرامو پر وړاندې ګیدړ یاد کړی ده	0
نجس پلیت کرغیړنه رڼدئ ده دانجس اوخنځیر خواره هیڅکله دیو واقعی مسلمانی څادر نه شي لري کولئ مګر هاغه چې دځای نه په ایمان چنداني ټیڼګې نه وي	1
خیبتک خنزیر دله بیغرته جاسوس د امریګی ډالر خور تاسو خنزیرانو خدای مو تل د پاره ورک وی	1
عطاالله زياتوي چې چاودني لوجې شپږ زنانه او يو ماشوم په حق رسيدلي او د يوې زنانه پشمول څلور کسان ژوبل شوي دي	0
په دې غونډه کې د برياليتوب او پرمختګ نيالګي تر شعار لاندې د نيالګيو ايښودلو د کمپاين	0
د اندېښنې اسباب له تيارې نه رڼا ته راوړو او د هغو په باره کې ښه په دقت سره فکر وکړو	0
ستاسی له لاسه په مختلیفو بی سرنوشتیو اخته یو څه خبره نده تاسی ته ښه غوړه در رسیږی	1
اول ما جواب درکړ	0
د پاسپورټ ويش بيا ځل پيليدل ښه خبر دی اميد چي ټولي ستونزې حل شوې وي او د يوه شفاف او اسان ميکانيزم په اساس ويشل شي	0
خدیجه جانی مشرانو پوری ملندی او ټوکی مه کوه انسان خپله بد ښکاری د خپل مشرانو په احترام کولو باندی انسان لوړ او محترم ښکاري	0
احمدي صاحب په خپلو داستانونو کې نه یوازې د وطن اقتصادي خواري انځور کړه بلکې نوی نسل یې د خوار کلتور له بلا هم خبر کړ	0
یقینا اخلاص یې ټول حدود مات کړي دي 🤚	0
ښو ته بايد چې ښه ووايو خدای ج دې هر مشر ته همداسې د خدمت کولو توفيق ورکړي امين 😍	0
صحیح حدیث پښتو چې توان دې شته نو له الله تعالی ویرېږه ظلم مه کوه د غریب دکاندار قرض کړه د نبوت له ميراث څخه دفاع وکړئ اسلام	0
ربه ته مو رب يې پر تا مو تکيه ده د ګناهونو پېټي مو پر اوږو بار دي په خپل خصوصي رحم مو د دنيا له هر شره وساتې اللهم	0
که چیرته د طالبانو او امریکا ترمنځ مخامخ خربو کې پرمختګ ويش	0
کاش چی دا خبر رښتیا وي هغه بدو خبيث یی نن مردار کړ دې خبيث به په طالبانو زخميانو ټانګ خيژوه او نښه یی پری ويشتله	1
تاسوخپله دپنجابیانو نیولی دی کنه ټول پاکستان پښتنو ډک دی ببا هم ورباندی تورمخی پنجابی پا	1
د ترکیې ولسمشر رجب طیب اردوغان د پنجشنبې په ورځ اکتوبر ۲۱ تلې ۲۹ وروسته له هغې ګواښ وکړ چې د امریکا	0
افغانستان او ویسټ انډیز تردې مخکې د یوې ورځنیو او شل اوریزو شپږ لوبې کړې وې چې د یوې ورځنیو لوبو لړۍ ویسټ انډیز او د شل اورونو افغانستان وګټله	0
دا د امریکا په تاریخ کې تر ټولو اوږد جنګ دی چې متحده ایالت یې له خپلې خاورې بهر کوي	0
احمق لوري حجاب فرض دي او په فرضيت تاکيد د حکومت مکلفيت دي تاسي چي ټول عمر د بګرام په اډه کي لڅه کونه تير کړي نو د ديني شعايرو څه خبر يي	1
تا په مور یې واچوم	1
هو مونږ په ظاليمانو ظلم کوه اوبله داچې مونږ او تاسی ور په افغانستان کې سره معلوم شه بغاری مه وهه 😂	1
ایټالیا او یوګسالویا ته رسمي او دوستانه سفرونه وکړل او دوه اړخیزو اړیکو په پراختیا یې هڅې وکړې	0
کله چه سړې له هیواده لری وی ژوند هسی سټړې وی	0
امریکا حکومت ۲۰۱۲ کال کې حقاني شبکه غیرقانوني اعلان کړه او یوه ترهګره ډله یې وبلله ، خو طالبان د امریکا ترهګریزو ډلو په لیست کې نه شته	0
ستامور دغه کم غول دی وخواړه	1
کلن وو چې ۴۷ کلن لنډه غر یې له هېواد څخه په یوه ورځ ورک کړه بل خوا یې ټالبان دې شهادت او حورو په ارمان په وچ میدان	1
ستا ښځه د عزم سره وغیم خپلو کی سره نشی خوړلی تاسو وحشیانو باندی څوک باور کوي دا دی خپلو کی م	1
باید پر اسلام بنا وی کفار به درته ډول ډول امتیازات وړاندی کړی فام چې ددنیا په اسایش خطاء نشی کنه خداوند متعال به مو زلیل کړی	0
والله دیر خفه شوم ډمی 🥺 👊 🏻	1
او په خلقو کې ځینې هغه څوک دي چې وايي مونږ په الله ایمان راوړی دی	0
پر موږ به خدای رحم وکړي او بوش به خدای تباه کړي او بیا زیاتوي چې امریکا به د لست سر څخه اخر ته راشي هغه وخت د ن	1
غازیان ځي خو کارنامې یې ژوندۍ وي	0
چی په اشرف غنی پسی وغپیدو پوی شه چی داوس جاهل بی ناموسه دی هو سالم انتقاد څخه خو یوازی پیغمبران پاک دي نور خو مینحیث	1
ته دروند افغان نارينه يې پکتين وروره ❤	0
د کورنیو کارونو او د ښوونځي د نورو درسي فعالیتونو د ترسره کولو لپاره د دقیق پروګرام	0
زموږګران رهبر یعقوب ابن عمر	0
له سلو ډېر ډولونه لرم او دا ډولونه هم د پنېر په تومنه کېدلو پورې تړاو لري	0
له خنځير سره به اوس حساب وشي مردار شوې ده	1
نو ځکه يې په مور کي غين لاړ تو سومبيه ته هم ښه ژوند غوره کړه کنه نو ستا په سومبی به هم لاړ شی	1
ستا نسل د لوطی وغیمه ستا هغه خور وغیمه ستا لور وغیمه ستا د ټول لوې قندهار ملایان وغیمه	1
ههههه نور دی کمف ملګرو دی څه ویل	1
دغه پېښه هم دې ته ښودنه کوي ، چې يو شمېر انسانان له کورونا سره خپل ايموني سيستم پياوړی کوي او د کورونا وايروس له منځه وړي	0
زه يي هم غواړم دا مي وټساپ نمبر دي	0
هههههههه ستا ښځه غېم ستا نوبت هم را نيږدې دی کونه ټینګه کړه دا خو مو مردار کړ تاسې ټول لېست کې ځای لرئ	1
راشد خان په ۲۰۱۵ کې شل اوریزې لوبې پيل کړې	0
وروسته له هغه چي په دې وروستیو کي د روغتیا نړیوال سازمان د کرونا ویروس د سرچینې په پېژندلو کي په بې غورۍ تورن شو اوس تازه د	0
همدا سیاسیون او لنډغر دي چې څلوویښت کاله یې افغانان ووژل بې کوره یې کړل او په بدبختیو یې اخته کړل کله افغانیت نه منې کله یو	1
که غني دا هر څه نه شي کولای بیا دې واک داسې یو چا ته پرېږدي ، چې د واک غځول یې د جګړې درول وي او خپله بقا افغانانو ته د خیر او ښېګڼې په رسولو کې وویني	0
د نړۍ ډیر زندانونه دی چی باید وتړل شی	0
دا دواړه یو اکونټ ده پری دوکه نشی دا ډاکټر سارا خپله امتی ده پدی چی تاسو یاد ته راغله چی امتی اول ډاکټر حیا وه بیا امتی شو	0
ذلیله انسانه د خدای څخه ووېریږه	1
فیض اله منافقه تا څنګه خاین کرزی او خاین بچه سقو دبل عبداله سلامت ارګ کې ساتلي دي او نجیب دې بیا هسې مړ کړ ته به الله پاک ته جواب وایی	1
اذادي چه شما نه شرم داري نه حيا اين ارمان به ګور ميبري ان شاالله دفعه سي صد سال حکومت است تشويش نکني	1
بریتو د شرم او حیا په نوم څه پېژنې که نا دا دې کومه لوبه شروع کړې په خبل حد کې اوسه کنې بلاکوم دې 😡	1
دا به په واضحه توګه د اسلام او افغاني تاریخ او فرهنګ خلاف او د شرم وړ عمل دی	0
ههههه طالب زالم سومره زلم وکو دایشیانو بیچاره ګانو دا یوه ښځه راپیدا کړی وه چی خپلو خاریجیانو ته پری مورال ورکړی هغه یی هم ترینه شییده کړه	1
غاری سعید داسې منافقت ذده کړی دی مونږ خو ولیدلو چې یو کاذب او منافق خنزیر دی الله تعالی به شرموی	1
دا قوماندان د نوموړي له لوري د افغانستان د ملي اتل په نوم ونومول شو	0
په هغې ورځ چې اسمان به د ويلې کړی شوې قلعي په شان شي	0
شپو کي به څوک څومره معتبرشي انصار خلجي صیب	0
د ملي دفاع ځوان وزیر مولوي محمد یعقوب مجاهد حفظه الله ته ډالۍ له شاتو هم خوږې لکه شکري ملا یعقوبه عجیبه دلاوري دي خب	0
دغه دازړوخبيثانولیکلی دي بیايه نشرکړی ځکه چې ملګرودازاړه خبيثان منفک کړل اوداپاته زاړه غلامان به هم منفک کي انشاءالله	1
ټولو ټالب درديدلو ته دې ډالۍ وي 😜	0
خمارتیان ذانته مسلمان ووی خو ده یو ظالم وخشی منافقین ډاله اسلام مقدس دین نام باندی خکومتی کړی ده منافقین دی	1
موږ دوړ دوړکه ورته وایو	0
په یمن کې پوځي سرچېنې وايي چې د یو مهم ښار مارب د نیولو په جکړې کې لږترلږه ۵۰ حوثي یاغیان او حکومت پلوه عسکر وژل شوي دي	0
ده خره زو ستا پر مور وه خيژم دا ډير غټ شيخ دي	1
هند اوسمهال له امریکا ، برازیل او روسیې څخه وروسته څلورم هېواد دی چې ډېر وګړي یې کرونا اغېزمن کړي دي	0
طلوع نیوز د خپلو هر ساعته خبري ټولګو نوی اعلان ثبت او نن یې نشر ته وسپاره ټول اعلان یې په ښځینه کار کوونکو ثبت کړی دی چې	0
سیمې او د پیکو سازمان غړي هېوادونه کولای شي چې د افغان دولت سره په همغږۍ له دې جغرافیې څخه د اقتصادي ودې او پرمختګ لپاره ګټه پورته کړي	0
درته يې ووايم ښځه په خبره کې ور ولويده ګرانه ستا روغتيا ته اندېښمنه شوم	0
څه وايم رانږدې شه ښکل مې کړه ما پس له مرګه په بيا ژوند ايمان راوړی	0
دې بري سره د افغانستان د پرمختیايي کرکټ ټیم او د پاکستان د حبیب بانک د میلمه کرکټ ټیم ترمنځ د څلورو لوبو لړۍ په یو یو بري مساوي شوه	0
ښاغلی ګوتېرش وايي ، دا موضوع باید په رسمیت د طالبانو پېژندلو او یا هم طالبانو ته د افغانستان کنګل شویو مالي زېرمو سپارلو له موضوع سره یو ځای نه شي	0
راپورونه وايي چې د سري لانکا کرکټ بورډ لاهم ونېندو هسرنګه ته يې پي اېس اېل کې د لوبېدو اجازه ليک يا نۀ دی ورکړی	0
هو نيټ می ضعيف	0
دوشنبه ، د جدي شپږمه په افغانستان کې د جمهوري نظام له سقوط وروسته په اقتصادي او نورو برخو کې هم ورځ تر بلې د سقوطونو خبرداري په زیاتیدو دي	0
سپیه ږغېږه وایې دسپي په خوله دریاب نه مرداریږي نو چي هرڅومره غپا وکړې بیا دي هغه ډالر او قدرت نکړ ترلاسه	1
ستا پدې فتوا کې غين ووهم	1
د یادو بریدونو مسوولیت داعش ډلې پر غاړه اخيستی و	0
پاکستان شې امن دې پوره اواز اچتول جرم دائي	0
خوږیاڼي وزیر پنګو چم دا نو بیخی ښکلې سیمه ده د وزیرو تنګي په سر ښکلا یی تر اریوب ځاځیو کمه نده تنګي میاګانو کې پر	0
سپیه ستا په شان سپي دي خوښوي کنه اصل افغان استفراق کړی یې	1
چې تا له څرنګه قام سره بدۍ ته ملاتړلې دا وطن ستا عراق نه دی چې مسلمان کافر عیسوي یهودي او نور ډول ډول خلک په کې سره څ	1
مګر دا مقطعاتحرفونه ، چې د دې په مانا يواځې الله تعالی پوهېږي	0
دښاغلي مبین په خبره چې یاده الوتکه ۷۰۰ کیلومتره	0
ای ستاسو نسل د ستاسو خرو وحشیانو غیم بی شرفه بی ننګه خلکو د سپیو زامنو جاهلانو	1
ښاري متوسط قشر له منځه تللی او د شریعت په نامه ښځو وینزې شوې دي	0
دبې ننګه زو چي میدان دي ایله کړی ګوره میدان پرېښودل دبې غیرته سړي کار دی سپېڅلی مجاهد او نر ځوان الحالج مولوي محمدیعقوب ابن عمر رح	1
ته لږ انسانیت زده کړه کنه بیا به منظوریان در پسي غاپي چې ګې لا مین پیش تین مردار شو	1
دسپي په خوله اوبو نه مرداره کیږي رزیلانو یو ورځ به مو راشی بیا به حساب کو	1
زمونږ په وېنو مست اباده های های مغروره اسلام اباده خپل ځان دې جوړ کړه سور سپېن پړکېږې خو پشتونخوا دې کړه تباه بر	1
مشر منظور پښتین به سره د ملګرو ګډون پکې کوی د سیمې د اولسونه څخه د ګډون په هیله ادم خيل کوه دامان اولسي پاڅون	0
اللاا تعالی دې ننني داستش هادي ځوان ته اووه واړه جنتونه ورکړي الهم امین	0
که موږ ونه توانېږو د افغانستان په داخل کې هغه څوک چې د سولې په اړه ۹۹ په سلو کې یو ډول فکر وکړي	0
صحي ده بس نسکور یې کړه لاس دې خلاص توره دې تیره ښځه مو و غ ۍ په دا منطق تاسو ټیزن یې هم بیا ټویټ کو	1
له عملیات ورسته میرمنې کولای شې چې په عادي ډول خپل ژوند ته ادامه ورکړي	0
اول غولنه دی هغه ملا عمر دی د خرې زوې ماسره به په انسانیت غګیژې دوی چی په مدرسو غول	1
درسره وایی چی د بحث ندی زړه توروي دوی لکه د جمهوریت خیاطان د امارت هر ګند ته پرتوګ ګنډي او په بیشرمی تری ملا	1
چپ شه د سپي زوی ټول طالبان ناروا او خره دي او ستا پلار پنجابی دی	1
لعنت شه په هغو پلرونو چی ستاسو وحشیانو ته خپل اولادونه رالیږی ستاسو ښځې په دی صنفونو کی غیم د موردګاو زامنو	1
الحمدالله ووایاست او خوښ اوسئ ستا ژوند د لاکونو خلکو څخه غوره دی	0
زموږ ډېر دردونه لا شته و ، چې تر پاڼو یې باید رسولي وای	0
دا ډیر بی حیا بی غیرته بی وجدانه خلک دي دا د چنګیز حرامیان په هیڅ شي نه شرمیږې	1
سلام زه له ناروې څخه انلاین یم	0
افغانستان په درېیمه ورځ لوبه وګټله ، څلورمې ورځې او د افغانستان دویم اننګز یا پاڼې ته هېڅ اړتیا هم پېدا نشوه	0
زموږ ګاونډي هيوادونو کې تقریبا په سل افغانۍ ۵۰ جي بي انټرنيټ ورکوي تاسې يې معلومات هم کولای شئ نرخونه بايد ارزانه شي	0
الله تعالی دی نیک صالح اونیک عمله درته لوی کړی	0
له مینی مو نړی مننه کوم ستاسو په خدمت کی او ستاسو په ارمتیا کی به موږ هم ان شاءالله دریغ ونکړو	0
په کیمپ کی څه کیسی دي	0
ګوډاګیان دی د خپل د ناموس د بی عزتی لپاره جاسوسان دی	1
که دا هدف په کاغذ کې ليکلی وي او د کيسې د ليکلو پرمهال ليکوال کله کله ورته وګوري	0
څېړنه وايي چې الکول د سرطان په شان د ناروغیو سبب کېږي	0
په پيغورونو مو سر دې خو شرم والله که راشي 😓	1
کفار وویل چې راځې خپل شاګردان خوارج داعش رامخته کړو ای دصليبيانو روزل شوي ايمان پلورونکي رزيلانو تا	1
همدا سپین ګیر ستا دی مور په خول کې غیڼ در کیژدې	1
دوکه بازانو مینه سپکه کړه منافقینو دوستي او اعتماد ختم کړ او چاپلوسانو احترام بدنام کړ	1
عالی پوست دې	0
ځه چې واپس زړې کیسې نوې کړو راشه واپس هغه دوران راوله ص صابر	0
او ستا وارو ولد زنا حرمونی دا زما غیڼ افضله دي	1
د جهادي علمي او سیاسي شخصیت مرحوم مولوي رفیع الله مؤذن صاحب له قوله هغه څوک چې سیاست له اسلام او اسلام له سیاست څخه جلا	0
ده په ماښامی مجلس کې هم کله کله له همدې هنر نه کار اخیستی دی	0
ټالبان وایې یو بل ته نژدې کیدل حرام دی 🤣	1
تراوسه پورې طالبانو په دغه بهیر کې تر ډېره هغه غنم وېشلي ، چې تېر افغان حکومت ته د هند لخوا د مرستې په توګه ورکړل شوي وو	0
پنځمه برخه خوارج مردار کړئ	1
کوم چي يو مثبت خبر دے زلمي خليل ترمخه دغه کسان د قطر پروازونو د لاري بغير څه د روکاوټ نه روان کړے شوي دي	0
په پاکستان کې د ډالرو په مقابل کې د پاکستانۍ روپۍ ارزښت تر بل هر وخت ډېر ټیټ شوی	0
مې له مېړه سره تېره کړه چې هغه وفات شو نو میراث یې ما ته راپاتې شو ترور مې راغله او د میراث تقاضا یې کوله ما ورته	0
ډېر به ناوخته وي چې بله مور دې وځنګوي داسې زانګو چې پکښې ستا په څېر سړي لوبېږي	0
هههه ، ډيری زياتې پلټنې کوی	0
داعش د امريکا پروژه ده بايد هيڅ رحم پر ونه سي که اړتيا سوه بايد د جمهوريت سرتيري هم د امارت په ملاتړ ور ودانګي	1
دليلې دښتې د شهید په جېب کې د وصیت اخرنۍ ليکه هغه چې مونږ يې قرباني سو د هغو ارمانونو په سرته رسولو کې له هر څ	0
بد دي وکړه خرکوس	1
ربه داسې وطن راکړې چې په امن او سکون وې هره پېغله ملالې وې هر زلمی منظور پښتون وې پيغور	0
دا هغه افغان دی پر پلار او مور لعنت وي چی داسی پلید انسانان چی هغه د افغانستان هیڅ نوع ارزښت ته وفاداره نده دعوتوي او غول ورباندی بادوي	1
یو نیم سپی پیدا کیږی چی غواړی پدی طریقو د لر او بر پښتنو ترمینځ نفرتونه خواره کړي په داسی یو څو سپیو مونږ ۶۵ میلیونه پښتانه بلوچ نشو خفه کولای ،	1
سخت منافق دی دا رزیل اوسیږی د امارت تر چتر لاندی زړه یی جمخوریت کی دی	1
د ټول مسلمان امت د یووالي په هیله	0
یوراته لیکلی وو چی په چرګه به یی ډز نه وی کړی ځان به مجاهد بولی څوک چرګه حلاله وی که ولی یی عجب منطق چرګه خومرغی نه ده	1
پرون د پښتون ژغورنې غورځنګ مشر منظور پشتین او قامي اسمبلۍ غړي محسن داوړ هم د لاریون په لور وخوځېدل ، خو لار کې ونیول شول	0
د مينې په وخت مينه د تورې په وخت توره بس دا زما د قام د هرې نرې پيغلې فن دی د ښځو نړيواله ورځ دې ټولو ښځو ته مبارک وي 💞	0
زه بی ستا دی مور میړه یم زړی	1
د دغه وزارت د معلوماتو پر اساس تراوسه په معتادینو کې د کرونا وایروس مثبته پېښه نه ده ثبت شوې	0
یو افغان ځوان په دې توانیدلی چې یوه داسې بې پلوټه الوتکه جوړه کړي زمونږ جنرال مبین صاحب یې مالي ملاتړ کړی ۷۰ کیلو وزن پورته	0
استا پلار قصاب نومیږی په دي باندي پوهیږي که نه	1
جزيات وايي چې دا تماسونه د هند امنيتي چارواکو له لوري نيول سوي او ورسره یې خبرې کړې	0
نو هغه به څه وخت وی چی بادام ورسیده	0
د نن شپې وروستۍ ټویټ 🌹 اللهم صل علی سيدنا ومولانا محمد وعلی اله واصحابه وبارک وسلم ❤ 🌹 د ثواب له پاره یې تر نورو هم ورسوی	0
تاسې خو دنړی ساتونکی وۍ سګ شويه	1
همغه دمولانا بجلیګر خبره ای دپخی ډمی بچیه داټول د سپی دی داځناوران اوس په اسلام ملنډی وهی	1
بیا به ته ناجح او دښمن به مات وي	0
چې ایران د مخالفینو د ډارولو او د لاندې کولو لپاره د اعدام نه د یوې وسیلې په توګه کار اخلي	0
تاسو شیطانان کله د مشر حکمتیار په وینا سرخلاصوی تاسو خو صرف د منافقت لپاره ياست	1
هي د کنجري زو دا ستا غوندي د پلیتانو جمهوری عسکرو ویډیو خو حرامونی یی څان دي معلوم کو ۱۵ ۴ ۲۰۲۱ وخت دا سکرین شاټ مي درته پرون اغیستي	1
نو مینه نوره څنګه یعقوب ابن عمره 😚	0
اسیموف غوښتل چې په خپلو کیسو کې وړاندې کړی ساینس د امکان تر کچې واقعیت ته نږدې کړي	0
سته پلار پنجابي ده مور دی هندو ده د مسلمانانو منځ کي منافقت پريږده	1
دواورې سړې قاتل يو قاتل په اعدام محکوم شو دا عنوان د ورځپاڼې په لومړی مخ کې ليکلی و	0
سلطاني وايي په لومړیو کې تر اوو یا اتو ورځو مریض ته سیروم ورکول کیږي ځکه مخدره توکي ځینې د بدن سیسټمونه بلاک کړي وي	0
ماري هماغسې خبرې کولې که دوی د دغو کوچنیانو له درس سره مخالف دي نو د دې هیواد راتلونکې به څوک جوړوي تاسې د خپل راتلونکي لپاره ډاکټر	0
خو تاسو اوس د انساني چوکاټ او ارزښتونو نه بهر ياستئ	1
له کندهاره مامون دراني دا رپوټ پرې چمتو کړی	0
🌸 رس والله فرمایلي 🌴 که څوک دقیامت ورځې له سختیو نه دځان ژغورلو لیوالتیا لري نو له تنګ لاسي او مجبور انسان مرسته دې وکړي	0
ژوندی اوسی خور الله دی ستا پشان ټولی پشتنی غيرتمندی کړی ګلخانان دی الله تبا او برباد کړی الله دی هيرامنډي کی دوی ټول په شرمونو وشرموی	1
خداۍ دې د ملا نوم په نړۍ کې ورک کړی کلا یانی د شر رزالت بدبختۍ لواطت نښه 💩 💩 💩 💩 💩 💩 💩	1
داستادمورمینده دی داغولام داغل دارزیل دخنزیر ذوی تهم دده رقم ی بیغیرت بیشرم بیحیافرتاسوټولودی لعنت وی	1
دا څو کلن انځور ده وروره څه ګټه لري خدای مکړه دشپون اولیوه قیصه ځیني جوړه نشي	0
په ګروف کی راغله نور والله اعلم	0
یو لوچک لنډغر کونی انسان دی	1
کوهلي په ۲۰۱۷ کال کې په ۲۶ لوبو کې ۶ سلیزې ، په ۲۰۱۸ کال کې په ۱۴ لوبو کې ۶ سلیزې او سږ کال یې تردې دمه په ۲۲ لوبو کې ۵ سلیزې کړې دي	0
څنګه چې غني د خلکو په سترګو کې خاورې اچولې همداسې يې اوس تاسې اچوی پرون ۸۰ افغانان په ايټاليا کې مړه شول ستاسې ولاکه خيال وي	1
خبیثه کرزیه قسم دی ستا مردار تاریخ د هیواد رنګه بده کړه د اولو وختو دې خبیثان لندغران پر چوکیو ونازول هیواد دې پرې	1
او له الله نه وېرېږئ او پوه شئ چې یقینا الله سخت عذاب ورکوونکی دی	0
دا د هغه لومړی رسمي سفر دی چې کابل ته یې کوي	0
د افغانستان عبوري کابينه کښې توسيع کړے شوي ده	0
کله چې خپل ډېر والي تاسو په تعجب او غرور کې اچولي وئ	0
😥 اوس هم چې کله په کور کې پلو پخوي ماته هغه د دهمزنګ شپه رایادوي	0
ورځ مو مبارک همداسې پیاوړې اوسئ	0
مونږ چی وایو چی څرګند د انګریز بچی وه زیاترو د ړاندو زامنو نه منله ګازی امان اله هغه مړتد د انګریز بچی وه چی ډیورنډ یی خرڅ کړ	1
عجیبه بی ضمیره مخلوق دې	1
هووو مونږ د افغانستان هر ځوان تعلیم یافته قشر ته د احترام پروټوکول ورته ورکوؤ تعلیم یافته قشر ددې ملت سرمایې دي نو ځ	0
د مور شيدې نه شي کولای په یوازې ځان د ماشوم ټول د اړتیا وړ مواد او منرالونه پوره کړي	0
ټول مخلوق پوهيږي چې دايش ټالب مجاهد او اشرار د روس امريکا ايران چين او انګلستان مزدوران دي او دلالي يي پنجاب کړي او کوي	1
بنګال خو تش درنه پتلون ويستی دی کاليا منظور به دي څرمن اوباسي مزاحمت ژوند دي 👑 ✨ ❤	1
د لویې برتانیا او د امریکې د متحده ایالتونو اتحادیه مطلبوب امر دی	0
هغه څوک چي وطن دپنجابي په لاس کي ګڼي اوخپله ژوند په خارج کي کوي برپدر په شول ې دده په ذات خواراک او هغو پ	1
افغان اولسمشر سولي عمل په حواله د امريکې د کوششونو هرکلي کړے او وئيلي ئي دي دواړه هيوادونه به په ګډه د افغانستان امن او استحکام لپاره کار کوي	0
د هغه څه ساتنه وکړئ چې تاسو یې مینه لرئ	0
د دریو ورځو سم خوب وروسته د دغو ټولو ډاکترانو وینې معاینه شوې او د هغو ډاکترانو د وینو اضافي معاینه هم وشوه چې د شپې له خوا یې کار کاوه	0
رضوان عمر ورور درسره فالوکړئ قربان 🌷	0
دې کار او جوماتونو کې د خلکو ګڼې ګوڼې د کورونا ويروس خپراوي په اړه اندېښنې زياتې کړې دي	0
ځغله د خور کوس دې غېم	1
حال دا چې دو له سره مؤمنان نه دي	0
د هند او سریلانکا لوبه بیا د شنبې په ورځ جولای ۷ مه ده	0
لعنت پر تاسو جاهلانو د امرثانی سره یو یوځای	1
که ستاسو جنګ د امریکی خلاف وای نو اوس به ته هم په امریکی کی ورسره جنګیدلی پرون چی امریکا ته وه هم تا له طالب سره جنګ درلوده	1
دا اصلی طور قانع غول دی ور بند کړی دی هرڅوک چی یی زنده باد	1
داسې ذلیله دلالې د زمکې په مخ چا نه ده کړی	1
داسې ملایان په سیسټماټیک ډول د یوې سترې پروژې د پاره کار کوي تر څو سیمه ناامنه وساتي او پښتانه نړۍ ته جهادیست او ترهګر معرفي کړي	0
اړیکې په ښه کېدو دي ، افغانستان له پاکستان او پاکستان له افغانستان څخه باید احساس د خطر ونه کړي	0
ديادوني وړ ده چي د ډاکټر عدنان حليم تعلق ضلع سوات سره وو	0
د عامه ادارې او پالیسۍ پوهنځي لپاره درسی کتاب	0
کوم یو به منع کړی دوی ټول همداسی شین خر او بیعقل دی هی هی وطنه الله دی مل شه	1
دبې شرمه زامن زه ددې خبیثانو سترګو ته حیران هیڅ نه شرمیږي سترګې نه دي سمې تیږې دي قسم په خدای که ما دومره غلا کړې وای له ش	1
د ملعون بچیه تا ویل چې دا زما خپل بیرغ دی	1
شیرزاده تا غوندی خرکوسان څه دخپلی لور اوښځه واک هم نه لری غربی غلامان هم په هره خبره اتقاد کوی	1
هی تا ښځه دی لوده وغی دا دی تا عقل ده	1
کینه ډوزنه ستا خور د اماراتو سره وغیم	1
تراوسه پوري د دې پیښي مسؤلیت چا نه دی منلی خو په دې سیمه کې پر پاکستاني عسکرو بریدونه د تحریک طالبان ډله کوي چې هره ورځ يې پاکستاني عسکر غځولې هم وي	0
صدراعظم جانسن وايي ، له افغانستان نه د سرتېرو د ایستلو په اړه د امریکا متحدو ایالاتو پریکړه ، د وضعیت د خرابیدو لامل شوه	0
غلامه په دي احمقانه تحليل	1
د افغانستان روغتیا وزارت وايي ، په تیرو ۲۴ ساعتونو کې په دغه هیواد کې ۵۴۵ تنه په کرونا ویروس اخته شوي دي	0
تاسې نه غواړ چې ښه ژوند وکړ	0
لوی غل د وړوکي غل جزا امر ورکوي افسوس	0
دمحاذ مسؤل یی ټاکلی ده والی نده	0
له همدې عجيب حس سره په ځان مې شک وکړ چې هسې نه کومه ناروغي ونه لرم	0
په یوه برېښنالیک کې په تېروتنه هغه څه باندې ۲۵۰ ژباړونکي شامل کړل شوي وو چې بریتانیا ته تګ غواړي او ډېری یې اوس پټ دي	0
هغه پخپله خوله وايي چې بدو ووژل سو او تاسو واياست چې دا حقيقت نلري هی ستاسو دغه پنجابی اسلام وغيم	1
تاسو مجاهلین استۍ د حیرامندایی حرمونی د حقانیه لواطت خانی کونیان په خپلو مور ګانو لکه د بی زامن پورته شوی	1
دا وریندار دې چې په بوکه وغیم	1
لعنتي خنځیر د افغانیت اسلامیت او انسانیت قاتله اداره څوک چې انسانیت نه مني نو ایا وجدان او ایمان به	1
همهغه دکم عقل زويه په خپل ځان دي عريضه کړي سخت کم عقل يې	1
شمس صیب دوي کښې شرم او حیا بیخي نشته دے	1
چارواکي وايي تېرو ۲۴ ساعتونو کې ۱۱۹ تنه بېرته له کرونا ویروس نه جوړ شوي چې ورسره د ټولو رغېدلو کسانو شمېر ۵۳۳۹۱ ته لوړ شو	0
بیا خو ملا براغر تر ټولو غټ جاسوس خرکوس ده	1
په هغې دا تور هم و چې د ایران د رژیم د ړنګولو دسیسه یې جوړه کړې وه او په همدې جرم پنځه کاله زنداني شوه	0
ستا د مور کوس به سنګه وی چی ته ارمونی ژ غژ ولی یی	1
چې ناخبره وم انسه ډېر غښتلی ومه پوهه چې راغلله په زړه یې سخت کمزوری کړم	0
دا چې دنده يې څنګه ده ، دا يې خپله کيسه کوي	0
د پوهنې وزارت د اسلامي تعليماتو معين الحاج مولوي کرامت الله اخندزاده د پنجشير ولايت ته د خپل سفر په ترڅ کې د ياد ولايت له والي	0
ملګري ملتونه اندېښنه لري چې دا به د دغه هېواد د راتلونکې هر ډول حکومتدارۍ لپاره یوه جدي ننګونه وي	0
د غمیرې انځور ملت پرلیکه درېده څو پر افغانستان د ملي باورمندۍ له مخې د خپلې ارادې پرمټ په نظام سازۍ کې ولسي ونډه اداء	0
سالګره لمانځل ناجايز ده دا د کفارو طریقه ده لوی جاهل هغه ده چی تعلیم سره سره جاهل وی	0
د سفارت خلک پرې خرب شول ، په منډه ورغلل بیرغ یې ورته وښود	0
افغانستان وطن سوله	0
غول خوري شکل يي بدرنګ دا	1
ټیلی ګرام لرې	0
مونږ د داسې قانون پيروان يو چې خور ته يې په ټولني کې ژوند او په کور کې يې د ميراث حق ورکړو مسلمانه خور	0
د دغه انسان لپاره د ده له مخې او د ده له شا نه نوبت په نوبت په یو بل پسې راتلونکي ملايک دي چې د الله په امر سره د ده ساتنه کوي	0
په روژه ماتي کې د ډوډۍ پرمهال له ګډوډ خوراک څخه باید ډډه وکړئ	0
الله اکبر یارب رحم وکړې	0
راشه چې دواړه سره کښېنو دنیا د غم ټالۍ وهي ورانه به شینه 🍁 🍂 🍁	0
ته هم لږ احتیاط کوه داد پنجابی ژبي لډر او ګيدړ مه استعمالوه دښمن خو هر وخت کمين کي ناست وي	1
نو صلیبي امریکه به ولې افغانستان مرتدینو طالبانو ته نه سپاره مرتدین طالبان د امریکې په امر هغه مسلمین وژني چې د امریک	1
هغه وايي تقريبا د کال پنځه زره منه حاصل راکوي	0
قاری عیسوې کونه ټینګه که	1
تازه يې نن که څه هم لږه د ولس په زړه خبره کړې خو ویلي یې دي ، چې د نجونو او هلکانو ګډ تعلیم د دوی په اصولو کې نشته ده	0
یاره ډیره کونه دی ورکړی ده	1
داعش ستاسې غوندې د پاکستان له خيټې نده پيدا ټولې دنيا ته معلوم يئ چې د امارت عسکر او مشران په تيرو شلو کلونو کې په پاکستان کې ازاد ګرزیدل	1
هههه خانه يي خرابه ده له ايرانه ډاريږي پرمايش دامريکاوه اودهاويي به	1
انسانيت اخلاق دا ستا دې مسعوډ نماينده ګي کوي هغه هم ستا رقم وطن فروش وه لوده تاريخ در واخله وطن دې معسوډ خرڅ کړی ده هغه پنجابی ده	1
ولې مولانا صیب ناهیلئ یی	0
نن مو په لوګر ولایت دافغانستان ا ا ا دبهرینوچارووزارت سیاسی معین محترم عباس ستانکزی صاحب سره له نژدی ملاقات وشو محترم ستانک	0
د غولي زو ملا توپ او طياره نه جوړوي ملا يې فقط نظارت کوي وسايل يې ورته مهيا کوي ملا خلک په شعبو ايسته او دوري نه ځغلوي د خپل رشوت لپاره	1
ياره خو شین خر يې نر خو خر هم وي تر تا غټ سامان ورسره دی بیا خو باید خرو ته د هیواد چارې په لاس ورکړل سي	1
ضعیف صیب افغانان د دریو نفسیاتی بیمارو سره مخ دی اول د فرد د راے احترام نشته چی مسول ي د شمال لنډه غر دی چی جمهوریت ته یی سقوط ورکړو	1
ډیړ بغیرت خلک یاست دا ابوجهل زامنو	1
د مولوي صیب نصرت وفا د قلمي څوکې لیکل شوې زرینې کرښې په چیک پائن ولاړ طالبه د تورو شیشو د ډیرو انتنو موټر دې تر ثاتیر	0
اسلامي امارت له ژبني او سمتي اصطلاحاتو پاک ده نه یې هغه پښتون پکار ده چې د ژبې لپاره یې ملاتړ کوي او نه دهغه غیرپښتون پ	0
چې طالبان دې د خپل مشروعيت لپاره لويه جرګه وغواړي	0
خر ګفت خرکوس باور کد	1
په افغان منډه جوړوونکو کې تر ټولو ډېرې منډې کپتان ګلبدین او سمیع الله شینواري وکړې	0
د افغانستان زوریدلی ولس د داعشي خوارجو څخه بې سارې کرکه لري نو لطفا مه غاپه او که غاپې هم مشکل نشته ځکه غپل سپو کار دی	1
ډېری کسان د دې لپاره چې وزن یې کم شي ډول ډول درمل کاروي ، چې ډېر کله جانبي ستونزې پيدا کوي	0
تر پارسی ژبه اردو نن سبا ډیر پر مختلی	0
د قوشتیپې پروژ موږ دیرش کاله تر دو اشغالونو لاندې تیر کړي زموږ خصوصا د تعلیمیافته ځوانانو ذهنیت داسې جوړ شوی چې د	0
په دې وروستیو کې د روسیې ، امریکا او اروپا د ځينو هېوادونو ترمنځ اړیکې خرابې شوې علت یې په بریتانیا کې د یوه روسي جاسوس مسموم کیدل بلل کیږي	0
د هغه په وينا په تصفیه شویو کسانو کې د داعش هغه غړی هم شامل و ، چې طالبانو د دفاع وزارت د يوې برخې عمومي رییس ټاکلی و	0
د راپورونو پر بنسټ هر کال نږدې ۰۰۲۹ ښځې د هېواد په بېالبېلو سیمو کې پر ځان وژنې الس پورې کوي	0
😰 جنت یی ځای شه لعنت په خاینینو	1
خر غول وزیر وايي چې د ت لبانو منتقدین واجب القتل دي عجب که د خپلې لور یا خور لپاره تعلیم غواړې واجب	1
که غواړئ ژوند مو هېڅ کله درته بې ارزښته نشي ، دې ته پام وکړئ ، چې په څه شي پورې مو زړه تړلی	0
خو ګټه وټه یې له الکوزی تجار نه کمه نه ده	0
راځئ دا خلک رسوا کړو د بطلان خط پرې کش کړو او دا مبین دین د دوي له خرافاتو وژغورو	1
اوس تازه د محکمې په پرېکړه کې ویل شوي چې د کوویډ ۱۹ له کبله د کورنۍ له عریضې وروسته به د ۳۰ ورځو موده کې دننه باید د جبران پیسې خپلوانو ته ورکړل شي	0
افرین دی وایی امارت دی ته وایی سیاست دا دی غربیانو مزدوران سی دا سیاست په سوټی نه ووهی دا دغسی نه سمیږی	1
دوه مخي ډېر مکار وي د لېوه سره یې خوري د سپي سره غاپي او د شپون سره ژاړي	1
او له الله نه وېرېږئ او پر دې پوه شئ چې یقینا تاسو له هغه سره ملاقات کوونکي یئ	0
حيران په دي يم چې حيران ولي يم 🙄	0
د حوت په لسمه د اشغالګر کفر یو یاغي ځناور د مذاکرې په مېز راوپرڅېد او پخپلو ګوتو یې د خپل تجاوز شل کلني دورې ته د پ	1
دغه کس سره اختلافات لرم ښه جور خو تر اوسه ما داسې هوښیار پوهه انسان پخپل ژوند کې نه ده لیدلي پاکستاني ده او که افغان ۲ ۳۱۳ ۳۱۳ ۱۷۱۸ ک	0
اعلان د پاکستان ټولو حکومتي ادارو ته مخکې له دې چې خپل عبادي ژوند د برتانيا لپاره خراب کړي حق ته تسليم شې د پسرلي په رارسېدو	0
د انسان پیژندنه د علم څخه نکېږي بلکې له ادب څخه کيږي ځکه علم د ابلیس سره هم ؤ خو ادب نه محرم ؤ ادب	0
مينوال او د کرکټ شننوکي دا لوبې د افغانستان لپاره ډېرې زياتې مهمې بولي ، ځکه افغانستان ډېره موده کېږي کور ناست دی او ټيم يې چندان لوبې نه لري	0
د دې لپاره دي چې امریکا له بېالبېلو الرو پر طالبانو فشار راوړي	0
رسول الله فرمایلي دي د هغي ښځي لمونځ نه قبلیږي چې جماعت ته تللو لپاره خوشبو لګولي وي تر دې چې کور ته ستنه شي دجنابت د غسل په څیر غسل وکړي	0
په جګړې کې څه باندې ۸۵ زره د غزې اوسیدونکي بې کوره شول	0
ستا خځه وغیم ولی پشتو نه لیکی	1
بیا دی چاپه ډالور غولب دلیاسته ده خوارجو چی چانو	1
بویونه مو ټوله دنیا ونیوله د چیشی ثبوت غواړې د ارګ نه مو مورده ګو خانه جوړه کړې وه شرم هم ښه شی دی بیغیرت ذات	1
پوهان وايي نباید د افغانستان د موجود حکومت په وړاندې د دا	0
۴ د شکر ناروغي هغه خلک چي د شکر په ناروغی اخته دي ، تر نورو ډیر د ستړیا احساس کوي	0
غولنه چنایان نه ستا پر شکل مین دی او نه ستا پر دین چنایان به نړی کی د مړه مال ته ناست دی ښه مثال یی پاکستان او سریلنکا ده نو هوښیاران سی	1
ځوان وزیر صاحب د خپل مرحوم پلار ثالث عمر یوه دردونکې قیصه کوي رحم الله علیه	0
څنګه هوښیار یي زه کړم په شوګیرو یي اموحته کړم څنګه زه وم څنګه یی زه کړم مینه به بل ځلې ونکړم مات زړه ته ناست یمه ټوټي یي ټولومه 🥹 💔 🧸 ✨	0
کابو ټولو یاد منفي پروپاګند غندلی یاد ټویټ ته د ټولنیزو رسنیو فعال شفیع اعظم لیکلي چې دا اوس ژورنالیزم شو اول مو و	0
چرګ نه خو ستا پشان چرګي ته ضرورت لرو 💋 😜 🙏	1
یوه میرمن وايی زه د پاکستان د سوپر لیګ لیدو ته راغلې یم او د کوټې د تیم ملاتړ کوم	0
یو ویاړلی تصویر د تاریخ له صفحو چې د عصري ټیکنالوژۍ شکست او د یوه شهکاره زلمي بریا پکې انځور ده اتلان دي چې یادیږي	0
افغانستان کې د تېزو توپ اچوونکو د موندلو هلې ځلې کرکټ	0
استخباراتو ریاست کی ای ای اې فعالیت نکوی ایا دوی کونه ځینی ښوروی شی ای بی غیرتو او وجدانو	1
له جسمه د تېښته کوونکو په اړه دلته زما خربې يواځې د هغو خلکو سره دي چه له ځانه په تېښته کې دي	0
امریکا په خپله لومړۍ لوبه کې تایلنډ ده ۱۳ پر صفر ماتې ورکړه ، چې د ښځینه فوټبال نړیوال جام سیالیو کې یو رېکارډ دی	0
دوی ته بايد غوږ ونيول شي نه دا چې سمدلاسه ورته یو کس ځان فرشته او استاد جوړ کړي او نصيحتونه ورته پيل کړي	0
هههههه ډي ته شوي وه مافي مشکل مورته دي ووايه زوروکه حلالوني راوړه دونياته وس افغانستان کي حراميان بيرته کينسلوي	1
روح يې تل ښاد روڼ کردارئې تل ياد او پاتې	0
اما اوس دغه ټول غربي ډلر د هیبي ملعون لخوا حلال شوي لعنت الله علی طالبان المرتدین	1
زغله د ټولو خلکو روپی دي ووهلي پر پدر دي د هغه لعنت وي چي تا سره بزنس کوي	1
امین یا رب العلمین	0
قدرمنو دوستانو د داسې پېښو یو غټ	0
خو د خلکو د ډېر بیروبار له امله یې څلورمه ورځ یانې د اپرېل پر نهمه هم خلک افغانستان ته پرېښودل	0
د دې سړو خونو او کرنیزو توکو زېرمو د جوړېدو چارې به په راتلونکو دوو میاشتو کې بشپړې شي	0
زغله رزیله پدې پنجابۍ قواره 💩 😁	1
استثمار استعمار زهير سپېڅلی	0
تو لعنت پر تا صاحب دڅه شی صاحب قاصی نه یې غټ خر یې	1
مګر اوس ټولو حتی د دوی پخوانی باداران هم دوی نه مخ اړوی دی نو لکه دایم د منافیقونو مخ تور وی او په تښتی وی	1
د غرب روزل شوې رسنۍ اؤ د هغوئ غلامان د پرتوګ ګنډلو لپاره دا ډؤل کړنې ترسره کوي حماسه د همدې روزل شويو غلامانو د رسنيو ي	1
د ګازۍ امانه اله له ښځۍ خو ښه ده چی شپږ میاشتې اروپا کښی وډزیده تاسو ټول د انګریز زامن بی دریغ وچلیدې اوس مو هم نر ښځې د امریکایانو تر	1
د بلخ د ځانمرګي برید مسوولیت ټوله ورځ د افغانستان د ازادۍ تحريک په نوم يو جاسوس ګروپ چې مشران يې په غرب کې مېشت دي ومانه	0
اتلسمه حوزه د کابل ښار اته لسمه حوزه کې د یو ځوان او یوې میرمنې قاتلین او د موبایلونو دوه تنه غله ونیول شول څلور واړو	0
طالب په هيرامنډي کې روزل شوي د پنجاب مزدوره ډله ده او څوک چې طالب پلوي کوي هغه هيڅ افغان نه ده چې خره و	1
هههه څومره کونه دې مدرسه کې ورکړي دا کمال هم تاسو کونيانو په برخه ده	1
الله موټول پاکستان تبا کړه تاسی دیر بی غیرته بی وجدانه خلک یی	1
همدغې څېړنو يوه بله مهمه خبره دا ياده کړې چې سیګرېټ څکول پرېښودل د ملا درد په کمولو کې ستر رول لري	0
نو ستاسې په کونه څه درد دي چې هر څومره بې اتفاقه شي خو تاسې په شریکه سومبه کوي	1
تر څو چې د نړۍ په یو ګوډ کې صرف یو نفر تور بیرغ والا هم موجود وي طالب به په ارامه نفس هم وانخیستلی شي هو خیر دا عملیات	0
لعنت به شما ایا مزاري این رقم خانماها بې حجاب میخواید	1
زما په نظر دا کار به هله ناشوني نوي کله چې په ولس کې د شعور او پوهې خپرونې لپاره کوښښ وشي بيا به ارزښتونو شتمنۍ او بشري حقونه ټول خوندي وي	0
د سپو او غلامانو او خرلبانو ښکنځلمارنو وحشیانو نور ځه شته دا دوحی قردادیان د امریکا او نړی مدافعین او غلامان بیا نور ته ښکنځل کوی	1
ښاغلي ټرمپ وايي دا یو ملیارد ډالر پانګه لوړو رسنیزو شرکتونو ته دا پیغام رسوي چې سانسور او سیاسي توپیري چلن باید پای ته ورسېږي	0
جنوبي افریقا له دې بريا سره خپل ګروپ کې دويم ځای خپل کړ	0
د میکدې نه تر جوماته یی توبه راوړې بس یو هلک د خپلې مینې جنازه راوړې د حمید اظهار او ستا غرور سه بل شانتې ؤه لکه هندو مونږ	0
درسره وایی چی د بحث ندی زړه توروي دوی لکه د جمهوریت خیاطان د امارت هر ګند ته پرتوګ ګنډي او په بیشرمی تری ملاتړ کوي	1
او زمونږ ایتونه به يې دروغ ګڼل ، سخت دروغ ګڼل	0
او یقینا یقینا مونږ ستاسو له پاسه اوه لارې اسمانونه پیدا کړي دي او مونږ د مخلوق له ټولو حالاتو نه غافله نه یو	0
خو ستاسې امیرالخنازیر ملا هیبو اخور او شاګردان یي بیا وایي ښځه یوازې د نارینه د هوس د سړولو یوه ړنده وسیله چې سهار	1
تېر کال د طالبان په بریدونو کې ظاهرا ۱۰ زره افغانان وژل شوي ول خو سرطان تردې د زیاتو افغانانو ژوند اخیستی دی	0
زه ورغلی وم سخت خوند يې وکړ	0
زړونو رهبر	0
چې د وخت په تېرېدو سره به یې مات او ګوډ نظامي قوت هم له منځه ولاړ شي	0
پماده دی ټویټ داسی لګیږیی سپی سی راته غاپی	1
کنځلې مکوه رسول الله ص فرمايي مسلمان کنځل کوونکی نه وي نپوهيږم چې ته څرنګه مسلمان يې پاتې شو د پاکستانيتوب خبره مونږ ټول مسلمانان يو افغانيت	0
زخمی علی وزیر ته مې د هغه په موجودګی کې د ولسونو تر منځ د اسلام اباد پر خاوره د هرکلی لپاره دغه غزلونه ډالۍ کړل د ټو	0
په بریتانیا کې هم هر کال نژدې ۴۱ زره تنه په دې ناروغۍ اخته کېږي	0
پنجابیانو د عربو چندو او د امریکا عائیداتو باندې پریمانه چلیږي د ملا برادر پنجابي په اقتصادي ملګرتیا نه	1
پر هېوادوالو یې هم غږ کړی دی چې احتیاطي تدابیر په پام کې ونیسي	0
مرتده دا امریکا خوټی خو دا شل کاله تاسو وڅټلی وس مو چی خفلواکی درته واخیسته بده درباندی ولږی ده	1
کمپونه پرېږده د صحت وزیر کې دې پړی واچوه چې لکه سپی د چټلستان د بیرغ او د جناح د انځور لاندې په اوردو غاپي	1
دماشومانو خپګان لا خوند کوي	0
د نن ورځي تاریخ ، دعا او حدیث شریف	0
پاکستان کې د افغان سفارت په هڅو ۱۳۷ افغان زندانيان له زندانونو راخوشې او هېواد ته وليږل شول پي ټي ايم والو ته اوس سليفي ګټه نکوي 🤣	0
خو کري په ۴۶ منډو وسوځېد او ورپسې سټونس هم په صفر اوټ شو	0
که کار اهل کار ته سپارل وا نو تا خنزير بايد جلال اباد کی زرنج چلولا يا دوکاندار وا دا تا خنزير په	1
د ملا مزمل شهادت لويه ضایعه ده 😰 خو راځئ چې د خوارجو سره د حضرت علي رضي الله عنه سنت خپل کړو له زندانونو دې راويستل شي ټ	0
دا ملا خو دی خره زوی خو موږ هم دی سپي زامن يي چی ايمان او غيرت مو اوبو وړی چی په دا خولو خوله کيدی يي څلويښت ډزه وولي	1
بل لورته عام خلک بیا پر چارواکو د توکو د لوړو بیو له امله نیوکه لري	0
په دغه ولايت کې بېلابېل توکمونه اوسېږي ، چې ډېر يې وردګ قوم دی او ولايت هم د دوی په نامه نومول شوی دی	0
په هند کې د موسمي بارانونو په وخت چې د جون او سپټمبر په میاشتو کې کیږي ، اکثره وخت سیلابونه راوځي او ځمکه ښویږي	0
خوشحالی غواړی عبادت کوه خه صحت غواړی روژه ونیسه د مخ ښایست غواړی تهجد لمونځ کوه د مشکلاتو حل غواړی نو استغفار وايه رزق برکت غواړی	0
که ته په رښتيا هم حرموني نه وي او د سړي زوي وي دا غول به دي نه خوړه ورک شه خر انسانه په مور او پلار دي لعنت شه چي تا غونته خر يي زيږولي دي	1
څه موده مخکې طالبانو يو سړی کلک نيولی وو	0
تاسی بیا غواړئ چی وطن تجزیې ته بوزئ داخوب وخيال دی اوبو ته ووايه ترجمه به درکړي	1
سعید وفا درسره فالو کړ	0
ستا شځه وغیم د پنجابي د خوټو پیدا حرامي ستا د هیبتک شځه وغیم اړ ستا خور په امریکایي او اسرائیلي عس	1
تا ولی انفالو کړی یم 😔 وجه	0
عطاء محقق مزاری او خلیلی دي د جمهوریت او	0
د غوراوی کمېټې بل غړی اسد الله خان دی ، اسدالله خان د دولت احمدزي په څېر پخوا روزونکی و او تر ډېره په کوچینګ کې تجربه لري	0
ښاغلي میلي د سنا د دفاعي خدماتو کمیټې ته وویل زما دنده هغه وخت د کړکیچ راکمول وو	0
په پیل کې د لوړو زده کړو وزارت حقوقي سلاکار شیخ مولوي عبدالله سیحان د هېواد په پرمختګ	0
نو له هغه مې هم يو وار دغه ورته پوښتنه وکړه	0
د دغه وزارت د معلوماتو په اساس په ۱۳۹۷ کال کې په افغانستان کې د کوکنارو د کر کچه ۲۰۰ او ۶۳ زره هکتاره ځمکو ته رسېدله	0
یو وخت به پوه شې چې درباندې ناوخته به وي او بیا به غرو کې یو شل دېرش کاله پټ وې	1
نوموړې خپرونه ، چي دجولای په لومړې ورځ د ۲۰۲۱ م کال کي خپره سوې په ۴۶ تم مخ کي ئې غټ لیکلي وه وتل	0
د دغو خبرونو په اړه طالبانو څه نه دي ویلي	0
حوثي یاغیانو په دې وروستیو کې پر سعودي عربستان باندې د بې پیلوټه الوتکو بریدونه زیات کړي دي	0
له بل پلوه د برق پرچاوي ۹۱ میلیون پاکستانیان اغېزمن کړي چی له اقتصادي اړخه فشار سره مخ دي	0
ورک شه زانه دی سپی جوړ کړی	1
سعودیانو ته ووایه ورته په روسانو به ځان وغیئ ☺ چیټي د تنخوا زیات کار مه کوئ	1
د برياليوکسانوخويونه ۱ ډيرکم له يوڅه نه شکايت کوي ۲ د ستونزو د حل ممکنه لارې لټوي ۳ هغوی له ستونزودرس اوعبرت اخلي خونور يوازې ستونزې ګوري	0
دلته به يې جګړه کې هم غوښې د کفارو سره ګډي وې او هلته به غسل هم کفار ورکوي تابوت او قبر به هم د کافر په خاوره ورکوي	1
نو د محبس افغان قومندان ته به یې بهر ویلی و چې هغه به له موږ رسه هیڅ ډول خربې نه کوي	0
راګرځیدلی وو له مغلو صليبيانو او دولتي جاسوسانو سره په جنګ کې د بري سیال یې نه درلود او د عثمانيانو د خلافت په ایجاد کې يې	0
هههههههههههههههههههههههههه هیله لرم دټوکونه به مو خوند اخیستی وي تاسو هم یوه یوه ټوکه ورته راولیږئ	0
ټول یی غول خوړلي په دغه مرکه کی	1
په حیات اباد کې پر پاکستاني عسکرو د برید مسؤلیت داعش ډلې منلی و	0
دا ژوند خو زموږ کم د محبت لپاره هم دی حیران یم چې نفرت ته ورخلاصیږي خلک څنګه	0
په زبور باندې ايمان راوړل چې همدا کتاب پر داود ع باندې نازل شوی	0
ازاد شوي افغانان به د کندهار چمن له لارې هيواد ته را انتقال کړل شي ناياب	0
محمد قاسم معتصم درسره فالو کړئ	0
دټويټو څخه دښکاري چي مطلق بیسواده يي بس افغانستان دي هر کس پکي وزير وي	1
کرۍ شپه وه د سپېڅلې عشق اغاز ؤ د شنه غره لمنه وه څو سپين ستورو د سپوږمۍ سپينې رڼا ته خپلې لپې غوړولې وې په ډېر ناز	0
حال دا چې د دوی زړونو ایمان نه دی راوړی او له هغو خلقو څخه چې یهودیان دي	0
ښه انشالله افغان زمری به یی ګټی ❤ 👍 💪	0
دا خلق پښتو کره خوښې نۀ کوي او خپلو کښ ودونه کوژدني کوي	0
که څه هم افغانستان د منډو ښه پيل ونکړ ، خو له سمیع الله شینواري سره د محمد نبي عیسی خیل او نجیب الله ځدراڼ د منډو ملګرتیا د عمان ماتې یقیني کړه	0
هسي قربان قربان کوي قربان کیدلي نشي ما به لا ځانه کړي قربان دومره قربان مه کوه	0
تف کم زاې یی ښکلې ده 😉	1
د نن جمعې ډالۍ خلیفه صاحب او طالبان ❤	0
بخت جمال به د ورځې له فرحنازې سره يو ځای و	0
شعرونه دې تاسو ټولو ته ډالۍ وي	0
ددی جاهلانو او خلقی وحشیانو تر منځ فرق صرف دادئ چی دا جاهلان داسلام په نامه چی اصلاتری خبرهم ندی جهالت ک	1
خو باید له ۵۵ تر ۸۰ فیصده پورې موږ ځان ورسو	0
امریکا کې متعبرو چارواکي وايي چې جوبایډن غواړي د افغانستان جګړې ته په مسوولانه ډول د پای ټکی کېږي	0
د پروان ولایت په شینواري ولسوالۍ کې مو شاوخوا ۱۶۰ کورنیو سره مرسته وکړه یتیم	0
د داعش خراسان ډلې د دغه برید مسولیت واخیست او د امریکا ولسمشر جوبایډن د غچ اخستلو ګواښ وکړ	0
لګ ادب زده کړه بیا غرتې وله ، د دې ننګه په امارت کړي اونه تاغوندې په ټییزنو ټامیانو ، بیغیرته سوچ کوه بیا ډوزې بادوه	1
هههههه خوټی می واخله	1
مذابه غلطي کې مې دوهم افشن وواهه	0
د تل په څیر منظمه او پیاوړې 🥰 📚	0
د خمارت لاندی افغانستان کی هم خوټی ووهم او ددوی بیرغ کی هم پرته له کلمی	1
دی اوس پر خپل پوسټ ډاريږي چې هيبت کرنل يي ونه نيسي او بيا يي په کوټه کې پر پيپسي بوتل کښينه نوي او پارسپورټ او تسکره چې نوي اخيستي دي پر تاوان نه سي	0
لکه ارزو صافی چی نن می واده ته زړه کیږی لکه داسی نور نو داسی بی ځایه ټویټ ته څه ضرورت بریالۍ اوسی	0
مونږ کرمېوال یو متل کوو چې سپينه غره بې واورې مه شې ډسټ ان بک کوټه چمن کېفې او مدینه مارکیټ دې هم بې ځوانانو او بې ملګرو نه شي	0
قای عېسی خوشی خرکوس دی نباېد مطرح سی د جت او جولا جمعت او نظار د ګوزوکو ځخه دی	1
پدې چیغو او سورو یې ولاکه ترې وګټۍ خدای مو په په سمه کړه کوتک ته لاس کړۍ	1
که څه هم د کډوالو ریاست د بې ځایه شویو کورنیو شمېر تر ۲۵۰۰ یادوي ، خو ځايي خلک بیا وایي ، چې تر ۴۰۰۰ زیاتې کورنۍ مهترلام ته کډوال شوي دي	0
چې ان شاءالله له برکته به یې لومړی هغه کنګل شوې پیسې چې په نړیوالو بانکونو کې دي	0
څوک چي د اميرالمؤمنين شيخ هيبت الله اخندازه په اخلاص صداقت او ايماندارئ شک کوي وبه ګوري سخت تاوان به وکړي مونږ ستا په	0
تاسو واېل چې کابل طالبان نشې نېولئ اوسل چېلنجونه اوډوزې مو وشتلئ اوس ګوره صرف داپورف نه غاپه درپاتې حنزېره	1
د کعبې دننه هر سړی ولي دي کلک ايمان په ميکده کي معلوميږي	0
که څوک په حجاب کې وي او که بل هر رقم لباس کې وي دا بازي اجرا کولی شي او موږ غواړو نجونې راشي	0
غريبه تا له ذنده باد او مرده باد کښې څۀ دي ده خان لوفر بچي به قائد ايوان جوړيږي	1
ستا مور او خور له دغه تاريخ سره واغي ملا عمر بيا کوم داسې تاريخ تير کړي خو ټول عمر يې د هيرامنډي دلالي وکړه	1
تراوسه ازبک چارواکو په دې اړه له بحث کولو ډډه کړې ده	0
نور په خپل وطن کې له خپل حکومته نصيراحمد احمدي	0
دا ټول ښه دی نه د امریکا خوټی زبیښل	1
باچا سلامت ♥ لنډغر او ترهګر درپسې غاپې یا مزدور د لر او بر درپسې غاپې سم سړی مې وه نه لیدو چې بد دې وایې بس حرا	0
همدا د طالب مرتدی اداری غيراسلامی کارونه دي چې طالب ته مسلمان ويل کبيره ګناه ده	1
ترکيې ته تقريبا ۷۰ ډالر اضافي اخيستونکی کام ایر بيا پاکستان د سفر لپاره د اصلي بیې خو چنده لوړه بيه ټاکي او افغانان د سختو ستونزو سره مخ کوي	0
دا وزارت وايي ، په دغو عملیاتو کې ۱۱۶۹ ټنه مختلف ډوله نشه يي مواد نیول شوي دي	0
غلاوي رشوت فساد او مردګوخانې عامي ګړې شرابي زه یم مور په سیدجان وڅټم	1
هغه کافر هغه دوزخي هغه سره شیطان خو نه وو زموږ والو کې خو غټ غټ شیطانان د ننه شوي دي 😂 یاربه هدایت که هدایت نه وي یاربه لعنت	1
دی مدرسی جنډه ټول عمرم له دی جنډه لاندی کونه ورکړی ستا خور په دا حنډه وغیم غلام ابن غلام	1
ډیر دلګان می پکښې اوپیژندل غمه مننه هم منمه دې هم 💝 ✌	0
ډیر جاهل خر بی عقل انسان یی ستا ښځه پدی شریعت غیم چی ټول ولس مو غرق و تباه کړل بی شرفه رذیله ستاسو نسل ددی جخات سره غیم	1
خوند يې بد نه و ، خو ترشي يې ډېره پکې اچولې وه	0
د شیخ صاحب له حوصلې ځار شم چې بښنه یې درته کړې له دې پورته ارزښت نلرې	0
دا خو هغه هندو مذهب سوټامیر ده چی هندوستان کی ده	1
د همدې لپاره که مو کوژده نه وي کړې ، لاندې څو کرښې ولولئ او عملي یې کړئ	0
يو شمېر خلکو به ځانونه طبییان او ډاکټران کړل	0
راځئ کيسه وليکو په لنډه کيسه کې هم تلوسه همداسې ساتلی شو	0
افتاب یاسر ورور درسره فالو کړئ	0
خلکو پسی سپی غاپی اشرف غنی پسی د سپو په شان سړی غاپی	1
یاره دا میاخیل خو غټ منافق دی	1
دوی خپلو لوڼو اوخوندو ته د زده کړې حق په خارج کي ورکوي خو دولس خوندي او لوڼه دزده کړې حق نلري	0
بل پلو ترکي پوله ساتو نژدې ۶۰ تنه کډوال ژغورلي چې سمندر کې ایسار وو	0
په داسې حال کې چې د شمال زون امنيتي چارواکي د خپلو دولتي اصولو په نظر کې نيولو سره مجبورېږي	0
د طالبانو بین المللی تعلقات د هغوی دازادی په جامو باندی داغ بلل سوی	0
هغه ګناهونه کوم چې مسلمان له داخل څخه خالي کوي د هغو پر وړاندې په ژبه او عمل سره جهاد کول پر موږ ټولو مسلمانانو فرض دي	0
دټولو انبیاوو سردار وو محمد ﷺ 🥰	0
چارواکي وايي د بریدګرو لټون یې پیل کړی دی	0
ما ته خو الله پاک ډوډی اچوی خو پنجاب غلامانو ته پنجابی چیری ده جنرال لعنت الله دی	1
د هغې برېښنا سترګي برېښوي ⬇	0
رينا اميړي خپله دامريکايي پوډريانو مشره ده فلمونه به يي هم دنوموړي دحال سره برابر وي	1
هو دکفر نجس سپی بچیانو کوم ساینس چی ستاسو نجسو کفارو د کونی راوتلی وو همدا ۴۴ کاله یی موږ ته غیر له خرابی بل څه نسته	1
بس له همدې خبرو مو فیسبوک پریښوده اوس ټويټر کې هم شروع وشوه خیر ټولو ته عذر کوم له دې شيانو تير شي خیر دی ورورولي وکړي نور بس دی نو زمنږ ومنی 🙏 🙏	0
دا دواړه ستا په خاندان واچوم	1
ستا د ملا ډیزلي فضلو شځه ستا د پاکستان په مډرسو کې شخه شخه وغیم او بیا س	1
د ده سبز پښتنه ده په ده سبز کې داسې پښتانه شته لکه ظاهر شاه او سردار داود چې پښتو یې صحیح نشوی ویلای	0
خو طالبان په دومره لوی کتاب قران کریم هم له قسم کولو وروسته	0
افغان لښکر ځواک 🏳 ❤	0
د تا خو د هره سره ښځه سره د طالب غ تاسو ځناور هم اففانستان کې اوسیدل	1
الله ج دی په قلم کې برکت واچوی	0
غاری عیسوی ته یو مولۍ کېنوه پیغام صیب	1
دا څه غول خوري دا اوس د سړي زوی دي	1
دومره په مهارت شیطانت هم د هر چا کار نه دئ خبریال ته سور سلام ریښتیا زموږ ملت خو هم سم ویښ ملت دئ تاسو کمنټونه	1
دا په هتهکړو کښی ملزم د عمران نیازی پلار اکرام الله نیازی دی څوک چه د ذولفقارعلی بهټو په دور حکومت د سرکاری پیسو په غلا کښی نیولی شوی وو	0
خبر نه یو چې ولې او په څه کمزوري کېږي راوان دي هرې خواه ته پښتانه کمزوري کېږي سپین غره د خپل قوم د پاره کله کله خېر د	0
افغانستان له ایرلنډ سره درې د ۲۰ اورونو او درې یوې ورځنۍ لوبې کوي	0
دي خاين ۲۰ جرب مځکه په مزاري کي جالمانيانو توهفه ورکړي وه لکه دا ملکه يي دپلار وه بي شرم او جاسو او غلامي وه	1
له کږې وږې پګړی نه دی قربان شم مشره	0
الحمدالله د د تيزيس نه دفاع وشوه ټولو ته د مبارک وي	0
اشرف غني ته وئيلي وو چې که چرې ستا څۀ واضه حکمت عملي وي	0
دلته که لومړی وکتل راشي ، له يورنګه والي څخه يې ژغوري	0
قربان د شم غلامان دسخت ټکولی دی	1
موږ په خپله لهجه یو بل رسه پوه کړل ، او زموږ په خوستي لهجه هغه د سور صلیب افغان کارکونکي نه پوهیدل	0
هغه کسان چې لوړ فشار ولري او یا یې وزن ډېر وي د هغو له پاره د مالګې ډېر استعمال حتی د مرګ سبب هم کېږي	0
هو کنه ته هم ده هغه کوڅه ډبو سپو له جملی څخه یی	1
د بولي بايي په نامه د اپلکشن له خپرېدو وروسته یوې ښځې چې جولای میاشت کې یې شکایت کړی و ، وویل ، پولیسو تراوسه دې لړ کې هیڅ نه دي کړي	0
بې شعوره بې وجدانه ستاسو ددې خبرو له لاسه د ټول افغان او پښتون ملت نوم په شرمونو شرمېدلی هزاره ته پېغور کول اسان دي	1
ښاغلي محقق ویلي هغه خلک چې له کورونو ایستل شوي ورته سپارښتنه شوې که دعوه لري محکمې ته دې شکایت وکړي	0
د هېواد په سمسورتیا کې برخه واخلئ ستاسو یو یو نیالګی هېواد ته ښکلا ورکوي 🌲 🌴 دې ملې کمپاین کې برخه واخلئ	0
ډېر ډېر ده مبارک شه	0
پلاټنی لیږ په حوزو کی وکړی بازی خو تر اربکیانو هم بد اخلاقه او بی تجربی دی	1
همداراز د طالبانو په وخت کې دغه سياسي غورځنګ د خېبرپښتونخوا په قبايلي سيمو کې خپل نفوذ پيدا کړ او ګڼ شمېر کسان يې پلوۍ ته ودرېدل	0
ژباړه حمیدالله حمیدي مالګه لږ وکاروئ څو مو زړه او نوره روغتیا خوندي شي	0
غني خو غني و رسولي صیب خو چا نه پرېښودو	0
دغه چی څوک راغواړی او بیا دغه ځای یی ودروی دغه خلک د خرو هم بدتر دی	1
دې خپرونه کې ادعا شوې چې دې ډلې د سپتمبر له ۱۸ نېټې راهیسې افغانستان کې پر طالبانو ۳۱ بریدونه کړي دي	0
ته خو بلکل کافر يي حتي دکافر نه هم بدتر يي دا طالب نه وايي او دا يواځي دطالب دين دا الله تعالی وايي اي کافره مرتده	1
څنګه دی په کونه اور بل شوې چی د پاکستان نوم یی اخیستۍ ګرانه پاکستان ستا د مور مړه دۍ نه ده د هیواد یو غښتلی جنرال	1
ترهګر مولوي صیب په پټه اتللی کنه	0
د مسلم امت د ځوانانو پر مخ بله درنه څپېړه 😭 یوه بله عافیه مظلومه خور روض حسام شبلي د نړۍ کم عمره سائینسدانه د	0
بلکل هغه تاسی یاست ځوس امريکا هم در باندي شرميږی چي په داسی بیغيرتو غلط شوي وو چي بغير زمونږ دبمبار نه طالبانو یوولسو ورځو کي راوپرزول	1
چغه پاکستانۍ سپیه	1
د کوم وروستو د څلورو علاقو نه لاک ډاون ختم کړے شوے	0
مننه زړګیه الله ﷻ د راته سرلوړی لره	0
خو کله چې په نشو اخته شوم زده کړې مې پاتې شوې	0
د تلو په ورځ ، په روڼ سهار کې ، چې غرونه څخه راتاو	0
خوري حجاب دې زندان ته نه بیایې بلکې له هغه سپیو مو ساتې چې تاسو داړي او حجاب مو الله ته ډېر نژدې کوې	0
د خرلبانو وحشیانو عقل په پوندو کی دی د خرو د ذاته دی هیڅ قسم انسانیت او اسلامیت ته پاپند نه دی	1
همداراز که طالب فکر کوي چې د خپلو نویو ملګرو امریکایانو په مرسته به بیا خپل حکومت امارت راژوندی کړي	0
دا نو بیا بیخي خوږ وخت وو کابل سروبی اولسوالي ته په تشکیل تللی وو په دغه ځای کې موټر لګ کمزورتیا وکړه نو مونږ وخت ځایع نکړ	0
زغله دغولن ځويه بيناموسه دپنجاب دغين نه پيدا شوی	1
زه هر لمر ، هره شپه ، هره چوپتيا او هره لېوالتيا ستا په مخ اچوم او هغه وخت د سيل چه د انګور ونې پشان په نمو پيل وکړې	0
وايي صبر ميوه خوږه وي	0
خو امريکا وويل چې د لوژيستيکي دلايلو له امله دغې غونډې کې ګډون نشي کولای	0
يو خر به وينو تاخري ته يي څه خوټي	1
سوداګرو ته د ۴۰۰ میلیاردو ډالرو په ارزښت زیان رسیدلی دی	0
پرون د دې ځواکونو خپلوانو دوی ته د مرستو نه رسېدو له امله د والي دفتر مخ ته اعتراض کړی و	0
زه د رنډۍ بچیه حرامی ته سه کار لری زمونږ د ملک کارونو کی تاسو یو ځل د خپلی کونی نه د پنچاب لرګی وباسی بیا زما د هیواد په حالت باندی غپیږۍ	1
مونږ خو ترینه هیڅ د خدمت تمه نلره لیکن نه ده خپلو خلکو ته خدمت وکړ او نه هم دوستم بس تش غاپي	1
ټيسټ سيريز لپاره مېلمه ټيم په پنډۍ کښې موجود دے	0
ایاته واقعا دامارت دپاليسۍ په مطابق مبارزه کوی کوم مشرچاته لنډغر ويلی په کوم منطق یوڅوک په کښنځل ددی نظام ملاتړي ځینی جوړه یی	1
هههه څه غول یې کړیدی غ دی په پل سوخته کی اووهم ملا می څه په سوټی خبر دی چی شاروال شي	1
ته خپله اتل شه تللي اتلان بيرته نه راژوندی کيږي اوکه اتل کيداي نشې داتل ترڅنګ ودريږه اوکه ترڅنګ يي نشي بيا لکه سپی مه پسي غاپه	1
ابن عبد البر رحمه الله وايي له امام شافعي رحمه الله نه چا وپوښتل چې د نارینه لپاره تر ټولو سپک خویونه کوم دي هغه ورته وویل	0
خلګ ایسار و د تللیو غم کې فکر یې نه و ستا بیلتانه ته 🥀 💔 😢	0
او یا هم بل کوم تمرین وکړی او بیا په قدم وهلو پیل وکړی	0
پوهان وايي دا هرڅه به د افغان پوځ لپاره مجادله او عمليات نور هم ګران کړي	0
د عراق د پخواني ولسمشر صدام حسین د حکومت له پرزیدو وروسته دا د دې هیواد شپږم انتخابات دي	0
کوم عزت چې د الله سبحانه وتعالی له لوري ورکول کیږي د هغه عزت څخه ډیر لوړ دی چې انسان یې ورکوي ☝ 🤲	0
چغه به کړی حضرت عائشه رض فرمایې ته خود خپلی ښځی نوم واخله کورته به څنګه ځی پښتو او اسلام م اصف شینواری	0
په دې اړه هېڅ ډول مالومات نه وو چې دا څلور څلويښت زره لومړۍ درجه قراردايان دغه قراردادونه چا ته ورکوي او اغيز يې څومره دی	0
دوې نورې لوبې یې را روانه پنجشنبه او شنبه اپریل ۲۵ ۲۷ دي	0
د ای پي ال په سیالیو کې د هند د مشهورو او ملي لوبغاړو ترڅنګ د نړۍ مشهور لوبغاړي هم لوبیږي	0
دا یې هم سپې دې دا لوطی په سیاست چیرته پوهیږې هر چیرې باید چې غږیږې او د افغانستان پ	1
کبان مو ونيول خاوند یې په ډاډ وایي هو بال ډېر کبان مو ونيول او وخوړل ، همدې ته تللي وونو	0
د دې لوبې ګټل ځکه دواړه ته مهم دي چې په دې سره یې د ټست درجه د اخیستلو امکان زیاتیږي	0
ملعون انسان دې جواب نه یې عاجز وی اوس په خپله ګنا فخر کوی خلافت اسلامي یوار ماته تشریح کړه او قاتلین دې الحمدالله زموږ دې زمریانو په پنجوکې دي	1
ته خو لږ را چکر شه چي سره معلومه یي کړو	0
دوی وایي چې په دې اړه څیړنې روانې دي او نتیجې به یې په څو راتلوونکو میاشتو کې څرګندې شي	0
ایا طالبان بی ناموسه وګړی ندی	1
دا ده ناټو پوډریان او سفیان اوس لکه لیوني ده غرب په کیمپونو کي زلیله پراته دي ده امارت رحم او حوصلی ته سلام	1
ټول د طالبانو د واکمنیدو سره هڅېدلي نه دي	0
ته یو بی منطق خبیث دامریکا لاس پوڅی رزیل یومنافق انسان بی سیواد غل لچک یو شراب خور فاحش کورنی کی رالوی	1
هغه کسان چې تکذیب کوي د کتابونو او د هغه څه چې په هغو سره مونږ خپل رسولان لېږلي وو ، پس ژر به دوی پوه شي	0
انشاالله زموږ حکومت به نړۍ ته د اسلامې حکومت یوه داسي نمونه وړاندي کړي	0
د روسیې دفاع وزارت وایي د اوکراین څلورم ستر اقتصادي او ګڼ نفوسه ښار بخموت یې د شدیدو نښتو په ترڅ کې ۹۰ کنټرول ترلاسه ک	0
استغفرالله دا څنګه واحشی ځناور ده الله دی تباکړی	1
په زړه پورې زمزمه ❤ هر قدم منظم ږدو په پوهه هنر عسکري تربيت حرکات برابر يو لښکر د عمر يو لښکر د عمر لاروي د عمر لاروي د عمر	0
هلکان ځکه خیرن وی څه بدفعله نوی او لکه ستا پشان جنکی هلکان بدکاری ته تشوقه وی کدایشی څه ته هم خپلی مورته شوی وی فکر نکه وم څه پلار دی بدفعله وه	1
څومره مزه کا	0
هغه انسان پخپله ونړېد چې د ډېرو انسانانو برطرفي یې غوښتله مرحوم مطمئن د کونج ته شوي امارت بارزه او بربنډه ژبه وه ټول عمر یې خپله ژبه او قلم	0
د افغانستان د شتمنيو بندولو ترټولو زيات تاثير د افغانستان په بانکي سيستم کړی دی او په افغانستان کې یې بانکونه د ډېرو سختو شرايطو سره مخ کړي دي	0
څومره ښکلی شیبه ده ای مسلمانانو فتحه هر وخت چې مسلمانان برلاسي او سرلوړي وي هو حق راغی او باطل لیرې شو د عمر بن الخطاب رض	0
د تورخم تپل شوې درواز اړوند دغه خبر مې ولید چا چې هم د بنګال په ازادۍ کې ګډون کړی وي د دې ملک اتل دی په دې لار کې وژل	0
اسلامي تاریخي اثار 😭 په لاندینې انځورونو کې د خلافت عثمانیه هغه تاریخي توپونه لیدلای ش په کومو توپونو چې ۱۴۵۳ می	0
همداسې موکې ته ګورې چې د لنډغرو د خوټو څټلو فرصت در ته پیدا شي	1
څېړونکي وايي چې په کورونا د اخته نارینه وو سپرم مني	0
ښه زورور منافقین یاست سخته سوځئ ستاسې زوريدل ماته خوند راکوي منافقين چي څومره زوريږي هغومره خوشحاله يم	1
له افغان کډوالو سره د ایراني پوله ساتونکو ظالمانه چلند له پخوا راهیسې یوه جدي ستونزه ده ، چې مختلف حکومتونه یې په حلولو نه دي بریالي شوي	0
شخصي پوهنتونونه خلاص دي مګر دولتي پوهنتونونه تراوسه پورې تړلي دي	0
دی امریکا سپیه لګ چورت ووهه چی غلا مو وکړه او ماته مو وخوړه	1
د څه لپاره	0
هغه وايي موږ له تېرو سره کار نه لرو ، چې څه موضوعات وو	0
بي بي سي يې ورسره نوي کور کې کتلي او په دې اړه یې ورسره خبرې کړې ، چې د دوی او کورنيو ايستلو يې څومره وخت ونيو	0
خو خير هغه ورځ به هم راشي ، چې بيا به ته چغې وهې او له دواړو پښو به کلکه نښتې یې	0
علي وزير د دوو کالو نه زيات په بې ګناهۍ او ظلم سره په زندان کې ساتل شوی وو او بالاخره چې خوشی شو د ملګرو په شمالي وز	0
دا الوتونکي نارینه ډېر سخت ساده ژوند لري	0
دی غلوته یوځانګړی سلام دپاکستان په لاهورښارکی دسټډیوم څخه کیمری غلاشوی دغلته په قذافي لوبغالي کې لوبې روانې دي	1
د پردي کلې ګيدړ حمله پري کوي او ښکار کيږې به نن به بلوڅ قام ضرور د شهيد بالاچ مري او د شهيد نواب اکبر بګټې ارمان کړي وي	1
اخ اخ الله ج دی شهادت قبول کړه	0
چې د دیموکراسي له ډیران څخه پاته یو کوچنی هیواد هم پردي باطلي نظریه پلیت کړو او هغه د اسلام د سیاسي نظام چې کوم سیس	1
اکثره وخت چپ خلګ د غومونه میلمانه وي	0
په زرګونه یی غرق مړه بندیان او ځینی لا تر اوسه ورک دی هغه ټولو باندی دی سترګی پټی کړی	1
د افغانستان فوټبال غوره لیګ د ګروپي سیالیو په دوام نن سهار بلخ او غور لوبډلې سره مخامخ شوې ، چې یو پر صفر د غور لوبډلې په ګټه پای ته ورسېده	0
افغانستان به اوس د را روانې جمعې په ورځ جنوري ۳۱ له پاکستان سره د کوارټرفاینل لوبه کوي	0
د دوحې تړون د تیرو شویو پیړیو په تسلسل کې یوه عظیم الشانه ورځ ده چې د صلیبي نړۍ زورور له خپلو بزدله غلامانو سره تور مخ د اسلام	1
احمق او جاهله ، یو خو ټول پوهېږې چې ته پښتون نه یې ، او پښتو خبرې هم مه کوه ، دوهم کله چې په چوکۍ کښېنې ، دروند سنګین کښینه او کونه ډیره مه شوروه	1
که یو څوک یوغله یا بخوانۍ لنډه غري ته دبشر دحقوق په نوم امتیاز غواړي دا هیڅ دمنلو نده	1
جمهوریت کې خره او حرامیان نه ول بلکه ټول حرامیان ول او خر خو تاسو باندې میلیون وارې شرف لري په خپله مور خو امریکایان او پنجابیان ازغن نه اچوي	1
جمهور رئیس ډونالډ ټرمپ ، خبرداری ورکړی چې احتمالا امریکا کې به وضعیت له ښه کیدو مخکې خراب شي	0
ډير خلګ په ويښه شيطاني خوبونه ويني داسي ناممکنه خيرن پردي خوبونه ويني غږ مولوي عبد الواسع صميم	1
په دروشیانو باور مه کوه ۱ ښځه ۲ اس دریم توپک	0
فکري وده غاړه درلوده او د درېیمې نړۍ هېوادونو د حقوقو په ننګه یې په زړه پورې وینا وکړه	0
پریږدئ چې ټول زده کړه وکړي	0
دا مو سه چټیات لیکلی مخ مو ورک شه لا پدی ژورنالیزم	1
نو تاسو ما ته خبر راکړئ هغه اوبه چې تاسو يې څښئ	0
د افغانستان ۱۹ کلنو کم عمره لوبغاړو په خپلې کمزوې توپوهنې پاکستانۍ لوبډلې ته د ۵۳ منډو هدف ورکړ	0
د کومو په وجه چې هر انسان سره د خپل صحت متعلق فکر پيدا شوي دے	0
هاشم خان د زنده اباد وي بعضی افغانان واقعا ډیر بی رحمه دي 😔	1
نفرتونه مه خپروئ نفرتونه به مو محوه کړي	0
د یادو هیوادونو استازو له طالبانو په کلکه وغوښتل چې د افغان حکومت له استازو رسه مخامخ خربې وکړي	0
ته ورته ووایه الله تاسو ته له دغه مصيبت نه نجات درکوي او له هر غم نه هم ، بیا هم تاسو شرک کوئ	0
ښاغلی مجاهد وایي ، د پنجشېر نیول په دې معنا دي چې نور به افغانستان کې د واک جزیرې نه وي او ټول افغانان به د یو هدف لپاره کار کوي	0
مګر يو شمېر ناروغانو کې د سږيو التهاب رامنځته کوي	0
نو بیا تاسو ښکار کوئ او له کوم قوم سره بغض دې تاسو زیاتي کولو ته راپورته نه کړي	0
له لوږې هيڅ څوګ هم نه مري وښو ته شورو وکړي لعنتیانو غلامانو	1
افغان صاحب دا ویدیو پخوانی ده لطفا کاذب او د دروغو ډکې ویدیو ګانې او لیکنی مه کوی	1
کورني نوري هم د غربت په ټغر کيناستلې	0
کینه خره کینه لوطی کینه حرامونیه یو څوک چې حقیقت وایی هغه بیا څوک دې	1
کابل رسینا هوټل د امریکا او طالبانو د سولې تړون	0
وضاحت نن چې په افغانستان په غیرمستقیم صلیبیان او پنجابیان واکمن دي یو علت یې دغه ملعونین دي دوی چې څومره افغانستان	1
پر تا دي لعنت وي د لنډغرو چاپلوسه	1
د بشري مرستو لپاره د پنځه میلیاردو ډالرو مرستې غوښتنه کړې	0
وروسته له هغه چې ولسمشر غني د حزب اسلامي سره د سولې توافقنامه لاسليک کړه ګلبدين حکمتيار کابل ته راغی او خپل سياسي فعاليت یې دلته پيل کړ	0
پرون یې هم په یوه پیغام کې وويل چې هېڅ ډول غلا یې نه ده کړې	0
د تېر اسیا کپ سیالۍ د ۲۰ اورونو وې خو ویل کیږي چې دا وارې به د پنځوسو اورونو سیالۍ وي	0
د دې طرحې له مخې باید هغه افغانان د اسنادو ارزونې لپاره لومړی د مرکزي اسیا هېوادونو ته ولېږدول شي ، چې وروسته امریکا او اروپا ته استول کېږي	0
یا خو احمد له مال څخه کوز په یوه کب بدل شوی او په اوبو کې ګرځي	0
ښه سکواډ انتخاب کړئ لوبې د وسیطو نه دي	0
خلافت که راځی همدا ا ا به په خلافت بدلیږی ن شاء الله	0
پر دي باندي نه يه بيا درته په کونه ډانګي منډي	1
ته غپيږه او هغه ورځ هم رازی چي رسميت هم ولري لکه ستاسو تيښته	1
بی غیرته مخلوق دی یو کارکنان بړواګان شپو جلسو نه کلب ډانسونه جوړ کړی د عزت مندو پشتنو خویندو ته کنځلی کوی خپل تورونه	1
جانان فکور صاحب فالو کړئ تکړه لیکوال او با استعداده مبارز ده مننه 😘 ۹۳۴ 👈	0
ورته پېښې شوې دي راپورونه وايي چې په ۲۰۱۰ کال کې هم په ښار کې له اسمانه د کبانو باران وشو	0
ټالب لنډغر او مجاهد په هیڅ یو قوم پسې تړاو نلرې	1
دغه ته يي اوس غواړي چې ارلين ډول کونه ورکي اخي ستا کوس وي زمه غين وايي ده ارمان به زمه کله پوره شي چی پو بوکه بوکه دي وغيم	1
وروسته پر ځمکه د باران د څاڅکو د لګېدو له غږ سره پشهاری هم ګډ شو	0
ګنګولي وویل ، د هند د کرکټ د کنټرول اداره قوي بنسټ دی	0
تشویق همداسې وي دترافیکو عمومي ریاست څخه مننه چې افغانستان ماډل ۲۰۲۲ ماډل موټر ته یی ګولډن پلیټ ورکړ تعلیمات تخنیک	0
عقربې خپل حرکت ته ادامه ورکړه او زما د ژوند ساعت تنفس کولو	0
دوي د افغانانو دومره کلک دوښمنان دي چي په مرګ يي هم په افغانانو کفن لا نه لوريږي دا د امريکا سپې ټوله ورځ غاپې ترڅو افغانان ارام ژوند ونکړي	1
خبريال وېبپاڼه پاکستان او امریکا يو ځل بيا افغانستان ضد توافق ته نېږدې شوي دي	0
اسلام علیکم ورحمت الله وبرکاته درنو دوستانو یونس خان اڅکزی صاحب در سره فالو کړئ مننه سلامت اوسئ	0
په افغانستان کې د ګوزڼ ضد واکسین نژدې درې کاله مخکې پیل شوی و	0
دالیبان په دوه ډلو ویشل کیږي مشران یې منافقان کشران یې احمقان هسی یی په نورو ډلو ویشل او مربوطول صحی کار ندی	1
یوښه صفت یی روښایاست	1
د یونان چارواکي شک کوي چې شاید یو شمېر پناه غوښتونکو قصدا دا اور بل کړی وي چې حکومتي مسولین له دغه ټاپو څخه ووځي	0
نقیب الله په میمنه کې د پوهنتون محصل دی او په دې خوشاله دی چې حالت په نسبي توګه ښه شوی او دی پوهنتون ته تللی دی	0
داعش خوارج په اصل کې ذندیقان او د دین په نوم له یهودانو هم ډیر فاحش دي د خپل مکارې داعژ لپاره یې خپل ناموسونه جمهوریت ته په تحفه کې ورکړل	1
ته دتير نظام کرايه شوي مټرټو وي موژ دی ښه پيژنو ناحقه بغاري مه وهه	1
څو کاله مخکې پاکستاني چارواکو د دې بڼه په ظاهري توګه له یوه مخه بدله کړه	0
که تاسو کافر شئ ، نو تاسو به ځان له هغې ورځې نه څنګه وساتئ چې واړه هلکان به سپین ږیري بوډاګان وګرځوي	0
داخویی ښه کار نه ده کړي نبي کریم صلی الله علیه وسلم په سوله اوپه جنګ بندي کي یهودان نه دي وژلي مونږ خوه لا مسلمانان یوه	0
کاش چې ددو په ځای تاسې باغیان غرک شوي وی	1
وادونه هم خوندي پاتي نسو په ننګرهار کي يی ناوي شهیده کړه ګناه یی دریا وهل وو 🥲 طالبه جهنمي وطن مو ملاېانو تباه کړو	1
ماشاءالله خطاب عمر صېب پالو بیک به وسئ	0
په دې راپور کې د تجارتي کسر په اړه ما څه و نه موندل که تاسو پکې د پام وړ څه لیدلي وي نو ماته یې را ښکاره کړئ	0
هههه دومره دا بیعقله چیرته پوهېږي هسې بي ځایه ډرتې بادوي 😡	1
د ښاغلي کرزي د دفتر په اعلامیې کې راغلي دي چې په دې کتنه په افغانستان کې د روانو حالاتو په باب خبرې وشوې	0
رسول الله فرمایلي دي څوک چې ځان زندۍ کړي نو په اور د جهنم کې به هم ځان زندۍ کوي او څوک چې په تېره شي ځان ووهي نو په	0
په یمن کې د ملګرو ملتونو لخوا په رسمیت پیژندل شوی حکومت د ۲۰۱۴ کال راپدیخواد حوثي شعیه یاغیانو سره چې ایران یې ملاتړ کوي ، په جګړو اخته دی	0
الله تعالی د قران زمونږ د زړو پسرلۍ وګرځوي 🤲	0
اند مو د ستایلو وړ دی	0
دي سره سره ايف بي ار د بيسمنټ قيمت پنځه ويشت سوه روپے مربع فټ	0
دی بس بلو ټیک تر وسه نه دی راغلی	0
هر راز خواړه هر عادي وګړي ته په لاس ورځي خو زموږ ټولنه	0
غټ خاین بی وجدانه مخلوک استی خدای دی خیبتک زر تر زره مردار کړی ورسره ټول منافقین چا هم دا ستر خیانت کړی وی	1
سپیه بی خی ډیر بیعزت سوی	1
تا غوندې خلک د جنګ ندي ستا غوندې خلکو افکار غلام دي اردو دې د دوولس زره	1
ښه شو چی دا خنځیر جهنم ته لاړ	1
توره نغمه دی ډیره سومبه کړه زه خبر یم	1
د امریکا د بهرنیو چارو وزارت ویاند ویاند نېډ پرایس پرون په پاکستان کې له افغان کډوالو سره د نامناسبې رویې په اړه د یوې پوښ	0
له خپلی کمفلی دی بیا پښی اوږدی کړی باید پښی دی پری شی اوژبه دی هم باید له بیخه راویستل شی غلامه	1
ته وایی چی ستاسو لهجے ترخې دی تاسو خو ترخې خبری کوې تاسو خو سختی خبری کوې مونګ وس درته برابر کو بیه به سختی لهجے نوری هم در وشیو	1
ته داوګوره چهښکلي دي اوکه بدرنګ	0
ستا د امیر ښځه لا پنجاب غوولې نو د تا خو اوس هم د پنجابي فوجیانو لاندې پرته ده موردګاوه	1
دا ورځي هم وليدي د ډمهوريت د غاري په څير بړوګانو دلاسه	1
خلک له کورونوراویستل او ډمتوب ته ترویج بس داد دوی کار ده اوباقاعده داستعمارله طرفه معاش ورکول کیږی مرګ یی پکار ده	1
ستا تاتوبی خو هیرا مندی دی د رنډی زوی	1
کیسه یوه ده هغوئ مسلمانان د ترهګر په نامه وژل تاسو یې د خوارج په نوم وژنئ	1
د بلې خوا بيا طالبان ټاکنې د يو اصل په توګه نه مني ، د دې ډلې هېڅ غړي تراوسه په رسمي ډول د ټاکنو اصل خپله وفاداري او يا د دې اصل منل نه دي اعلان کړي	0
نظر مو بیخې سم او پرځای دی یو خو د اربکیانو غوندې کړنې د مجاهدینو نوم ته زیان رسوي دوهم دا چ مخالف لوري ته د تبلیغ مواد په لاس ورځي مننه	0
طالب نه ټالب وایه ځکه ټالب طالب نه دی دا د قدرت او ډالرو وږی جاسوسان هیڅکله عالمان یا مسلمانان نشی کیدئ	1
هغه زوړ حال ده	0
د برتانیا د دغه تحقیقي کار هدف د هغه کوچنی ویروس پیدا کول دي چې د کوید ۱۹ لامل کیږي	0
ځغله غولنه په دا درواغو هغه ستاسو ټالبان ول چی اول به مفتی عزیز په خپل تبرزین کښینول او بیا به یی خرمرګی حملی کولی	1
محبی اغا صاحب تکړه اسلام پال ځوان دی درسره پالو یې کړئ	0
کوم چې د اپریل پر ۵۲ مه ۹۱۰۲ په ماسکو کې شوی	0
چې په پاکستان کې د چین سفیر دی تراوسه په	0
ښځو راوړ سړيتوب دغې نړۍ ته سړو څه وکړل سړو جنګونه راوړل مجيد قرار	0
کله چی سړی ته موضوع پیدا نشی بیا داسی دروغ وایی چی مونږ ورته خپله لمن په سر اړول وایو د هیواد هیڅ صنف ته باید سپکاوۍ ونه شی	1
د نوموړي په وینا د افغانانو د دوستانو اندېښنه دا ده چې هلته د یوه ټولشموله حکومت اړتیا له پامه غورځول شوې	0
والله اعلم مونږه خو یې زړه نه دی کتلی	0
سپاهي هغه څوک دی چې ښکلي ښځه زرو او ملغلرو انبارونه يې په قدمونو کې کيښودای شي خو دده نظر په خپله دنده وي سلطان صلاح الدین ايوبي	0
يا الله خوګ پيغمبر ص په طريقه مو ژوند برابر کړ	0
ولسمشر خپله جامه بدله کړه په معمولي جامه کې ښار ته ووت او يو	0
په انجيل کښې د احمد ذکر سوی ، چې منظور يې ستايل سوی يانې محمد دی	0
کونتری چی د امن علامت دی نو قتلیږی بازونه خونړی دی نو بازونه محترم دی 🍂	0
که په ټول افغانستان کي يو طالب وي ستاسو صليبيانو دپاره بسنه کوي	1
د بلوچستان هرنايي ضلع په شارګه کې د کولې په درنګ کې د زهرجن ګيس د چاودنې له سوبه شپږ مزدوران وژل شوي د بشري حقونو اذاد تنظيم	0
د پاکستان د کرکټ بورډ د افغانستان له کرکټ بورډ نه په کابل کې د مۍ په مه د بم له چاودنې نه وروسته ویناګانو له امله د بخښنې غوښتلو تقاضا کوي	0
سمه خبره کوی تاسو بیغیرتانو خو ډمانو ګډولي خو تاسو ته زموږ خبری ببولالي شکاری هاي دتور سپی په مرګ مردار شي	1
ملا چڼي ته حلال ملت ته حرام له ده سره ناسته شاید دده میرمن وي مګر که دا ډول په یو هوټل کې د بل عام انسان سره خپله میرمن هم	1
نظام قانون پتلون وغيره په خوټو ووهو مخکې حکومت کې داټول وه نه چا خدمت کوه او نه څوک ورته ژمن وه پريږده چې خلک خدمت وکړي	1
د سعودي په مشرۍ د ائتلاف پوځیانو له هغه وروسته په یمن کې جګړه پیل کړه چې په ۲۰۱۴ کال کې حوثي یاغیانو د یمن مشروع حکومت نسکور کړ	0
په افغان توپ اچوونکو کې یمین احمدزي درې ، سید شیرزاد او روښان بارکزي دوه دوه او نسیم بړیڅ د عمان یو لوبغاړي وسوځول	0
سبب په دې معنا چي ستا زوی ته سم ډاکت او دوا پيدا شي چې جوړ شي په اسلامي امارت کې هر کار په چف او پف کيږي نو ستا د زوی الله مل شي	0
له دغه بړوا سره خوروبغم	1
د دوحې کرغیړن قرارداد د افغانیت او انسانیت په جامه تور داغ دی بیسواده خره یې راوستل او د خپلو ګټو لپاره یې واکمن کړي	1
ده خیټی خبری کوی که په څه خبر هم یی بی ځایه ګوزنه بند دې	1
دغه حکس لیری کړه	0
هغوی فکر کاوه چې ځمکه د غويي په ښکر ولاړه ده خو موږ ته دا خبره تشه خرافه ښکاري	0
په ننګرهار کې یو افغان ډاکټر ادعا کوي چې په لومړي ځل یې د افغانستان په ختیځ کې د مثانې داسې عملیات کړي چې ، تر ده مخکې بل هېڅ یو ډاکټر نه دي کړي	0
بختور او عزتمند دې شي هغه قلم او کاغذ چې د تاریخ دغه صفحه یې مزینه کړي ده ترڅو دغه پاڼه تر قیامته پورې له هیچا له یاد څخه هېره نشي	0
طالبانو تراوسه د بشري حقونو فعالانو د تازه څرګندونو په هکله څه نه دي ویلي	0
خو چی سلاح او جنګ نوي بیا مجازی فضاکي داکارونه کوي دغه یی اوریدلی چی دبیکارنه خدا ج بیزار دی بس نو دوی ته خدای وکړی الله ج مو ولاکه په ژوند جوړ کړی	0
خدای خو مو داسې ذلیل که قوم لوط چې ذلیل شوې وه منافقت ډکه رسنۍ	1
دا هغه فشار دی چې په شریانونو کې د زړه د استراحت په وخت کې منځته راځي د زړه د استراحت نه مطلب دا چې د زړه جوفونه	0
د لائقه خلکو حق تلف کول د نالائقه خلکو مقرر کول چه د نصاف په مري د چړي راښکلو نه کم ندي ځکه چې ديده دانسته طور د اينده نسل	0
چې پاکستان تر هغو پورې د افغان سولې په برخه کې همکاري نه کوي	0
ستاسې ښځې وغیم خرکوسانو	1
د افغانستان د کرکټ د ملي لوبډلې درې لوبغاړي ، محمد نبي ، راشد خان او مجیب الرحمان د سږ کال د ای پي ایل په سیالیو کې برخه لري	0
د دي ټولو کتیګوریو برسیره ، هغه کسان چي عمر یې زیاتوي هم یې بدن د دي ډول تولیداتو له مخي کمزوری کیږی او په اړین مقدار یې د جوړولو وس له لاسه ورکوي	0
د خيبرپښتونخوا د اطلاعاتو خصوصي مرستيال کامران بنګش او وزير ټرانسپورټ شاه محمد وزير ګډه خبري غونډه کړي	0
د پاکستان بلوچستان ایالت ځايي چارواکي وايي ، پر ډېورنډ کرښه د تګ راتګ تړلې لار پرانیستل شوې ده	0
نو وژل او ختمول يي فرض عين دي	1
دری وخته د ورځی ښه خواړه يعنی سبزيجات او ميوه خوړل	0
چیری دی بابا جان مو چی ورک دی خو رنګ یی راسخه هیر دی اشنا ظالم سخته راپورته دی ماشالله مه سی نظر 😜 😜 😜 😜 😜	0
هغه وویل شهزادګۍ ښه ده خو بیا به هم طبي مشورې ترلاسه کوي	0
ځینې خلک د ژور خفګان له امله ژوند ته د دوام ورکول مخالف دي دوي فکر کوي چې د دوی اختیار او ټول توان یوازې ځان وژل دي	0
😂 😂 😂 😂 ریکارد نه ولی داریږی ځکه مجلس کی غول درنه وخوړلی شی	1
مشر ورته وويل هغه يې نه سي څښلی ځکه هغه اوسمهال پر دنده دی او د څښلو اجازه نه لري مسافر د ارامۍ ساه واخيسته او ويې ويل	0
هیواد په توره ساتل کیږي په قلم پرمختګ کوي	0
تاښځه ددی دلیل غی مرتده	1
تراوسه په دې هکله د طالبانو له لوري کوم غبرګون نه دی راغلی	0
خو کله چې وروسته ورته د حبيب الله خان پام شو او د ابادۍ لپاره يې ښه ګامونه واخيستل لوی نهر يې ورته تېر کړ	0
د اوچا د راپور په اساس دغه کسان په کندهار	0
ده خداي ته وګوری ستا یی په ښځ او نر څه په اصل که ته د ښځی غوندی پعورنه ورکوی که ښځه ده 😡	1
اې الله دې وشرموه خنځیره توف لعنت دې وي په تا او ستا پر فهیم مردار دې د یو قاتل او جابر خرررر لپاره تسلیت	1
دا ځیني کمنټونه او ټویټونه ګورم د شرم احساس وکړم یو چا سره د نظر اختلاف باید د بل چا د شخصي سپکاوي لامل نه شي	0
داپه قندهار ولايت کې دا يو اتل او قهرمان مجاهد دا شهادت ورستۍ سلګی دي لږ يې په ځير سره اوګوری چې دا دې سفڅلي نظام اهميت	0
او د دولت خان د مشر زوی رستم خان مشرتوب ېې ومانه	0
خو د عزت خلک بيا د خپلي ورکړل سوي تربيې له امله د زهرو غؤړپ کوي	0
دغې ټولنې په یوې اعلامیه کې د اروپا کمېسیون د رئیس اورسولا ون در لین له قوله لیکلي د پېښو د شمېر زیاتوالي ته په پاملرنې	0
په افغانستان کې هم د رسمي شمیرو له مخې نژدې ۳۵ زره کسان په کروناویروس اخته شوي او تراوسه د دې هیواد رسمي منابعو د ۱۰۳۸ تنو د مړینو خبر ورکړی دی	0
دغه خبر حقيقت لري چې ځينو پوخانيو مجاهدينو ته پيغور کيږي خو زه بيا ورته وايم چې مخکي هم د الله رضا زموږ هدف وه	0
موږته هم یادونه اعلان وکړ ه	0
د اوسني بهیر ملاتړ ، که نوې سیناریو ته چمتووالی د افغان طالبانو په اړه د ځینو جګپوړو بهرنیو چارواکو وروستیو څرګندونو هم بېلابېل بحثونه پیل کړي	0
کونړ مېشتي وایي ، جمهوریت خو به د توپونو حساب نیولی و ، خو اوس چوپه چوپتیا ده او تالبان غلي دي	0
خاوره خو یی د غنی پشان نده خرثه کړی	1
د خبرو په وخت اولسمشر اشرف غني ووئيل چې په دې کښې هيڅ شک شبه نشته چې افغان دولت او اولس پائيدار سوله غواړو ولې دې لپاره وړومبې جنګ بندي پکار ده	0
امارتیانو تاسو ته وایم تاسو به افغان جینکو ته د تعلیم دروازی کله خلاصوی هن ستاسو سه خیال دا مونږ پام نه اوځی	1
اتل خو ته هم يي ځکه چي د سپو لمبولو کښي چي ته څومره مهارت لري بل څوک يي نه لري	1
دا ملا پنجابي میښي څخه بیدا شوئ	1
بس ايمان مې پي راوړي قدري نه دي نور زه دومره يم مئين په باچاخان	0
واه واه الحمدالله ځینی چی د پرمختګ حمایت کوی خوشحالیږی ورته د ط خطاب کوی سبوتاژ	0
خر ملا ، غول ولې خورې د خرې زویه ، تاسو د غلام ځامنو ورته خپل غلامتوب ښایې د پاکستان تعليمي نصاب کف	1
الله دي شهادت قبول کړی	0
دا هم اوس پوه شوې چې امریکا او ناټو د جمهوریت فاحیشو شړلو وروسته طالب ته خپل پلنګ جوړ کړې نو ځکه طالب ته په نزدیکت د بیا ورختلو هوډ لري	0
ولې د سپو کارو بار دې څنګه کړ	1
څه ولیکم هر څه می له ذهن ووتل تقبله الله	0
د ټوالب ظلم او وحشت دوام لري او افغان ملت د بیغیرتی او ډار په خوب ویده او د پنجاب سپیو ته یی سر خم کړي دي په دي امید چ	1
خو په دې وخت کې په ناڅاپي ډول د کانتينر دروازه خالصه شوه	0
ګران ملګری برهان نن په زړونو ونازوئ	0
اینه بیسواد پر پدرک اش نالت اووو خرکوس د اوو وقت چرا نګفتی	1
د یوه بل خبر له مخې ، طالبانو په هرات کې درې تنه د وژنې په تور نيولي	0
دا ځکه چې دوی دیپلوماتیک اصول لري او عملي کېدو ته یې پابند دي	0
متعاله ربه ستا هغه بندګان ډیر بختور ول چي ټوک ټوک ستا تر لقاء درغلل 😥 تقبلهم الله	0
او ټوله موضوع شاوخوا دوې میاشتې دغه ټیسټ ته ځنډېږي	0
اما همدا شېبه فکر کوم چه ورځ د رڼا او روښانتيا په طرف ځي	0
ستامور دکوني دهيرامنډي وغيم هغه ستادمور دکوس ميړه ده دهيرامنډي پيداواره سومره چي لکه سپي غوندي وغاپی	1
د افغانستان هر مشکل زما مشکل دی ډیر بی اهساسه سړي يي وجدان دي مړ دی ټوله ورځ افغانان په شر سره اچوي او مات	0
یوه داسې کابینه وار له مخه اعلان شوې چې ټول غړي یې نارینه دي او داسې هیڅوک نه دي ګومارل شوي چې د ښځو چارې وڅاري	0
مبارک د سه دا ښاېست خو ښاېست دومره مهم نده لکه څومره چي وجدان مهمه ده 😊	0
موچي مبينه	1
ډیره ځانګړی مرکه ههههه	0
روژه نیسم چې په دې ورځ د انسان عمل نامه سپینه وي او دا مې خوښیږي چ زما د عبادت شروع په عمل نامه کې په روژه وشي	0
ټالبان د چټلیستان پروژه غلامان دی	1
په څو دې واخیستې 😉	0
دغه وزارت زیاته کړې ، چې دا ولسي وګړي د دوی د ځواکونو په هوايي او ځمکنیو عملیاتو کې سهوا وژل شوي او ژوبل شوي دي	0
منني وړ نه دي خورکي زا دي داسي عزت کوام لاکه سکه خور مي دا زړه نه مي درته ډالي کړو چي خوراکه مي داسي وانه واي چي ورور نه لرم	0
داوود یې په خبره کې ور ولویده معاینه په کار نه ده مخامخ یې بوزه چې عملیات یې کړي	0
تعليمي نظام یی ښودلی دی ،	0
چاه شهيد کړو	0
د مارچ په ۱۹ مه په لورالايي کې د پښتون ژغورنې غورځنګ مرکزی جلسه کېږي چې پکې د پي ټي ایم مشر زخمی وزیر سر	0
ملي دفاع وزارت د ملي اسلامي اردو لوی درستیز مرستيال حاجي مالي خان او ورسره مل پلاوي د ۲۱۵ عزم قول اردو څخه لیدنه وکړ	0
غول د خوړل مه وایه وینا می وکړه بلکه ووایه و می غپل هسی چټی مه غاپه ستاسی غلامانو کار نور ختم دی څه په بادارنو پسی مو لګیا یاستی	1
خبیثې یاخبیثه موږ به دي خبیثان بللو ښه په پوه یې الله دي هدایت درته وکړي	1
ټول ملايان دې ورنه لوګي شي	0
ملت له څلورو عناصرو څخه تشکیل شوی دی ، چې په الندې ډول یې یادونه کوو	0
چی کار وان تیریږی سپی به اتمن غاپی 💪	1
غټې خبرې مکوه انسان ډېر کمزوری دی	0
دا د قران کریم تر ټولو کوچنۍ حافظ ده ماشاءالله	0
هغه متل می یاد شوه وایی خررررر ګفت و خرررګوس قبول کرد	1
د ځينو کمزورو حافظو لپاره اړينه ده د ټالب وحشتونه او جنايتونه بيا بيا ياد شي	1
زه چی درته چغی وهم چی دا وحشیان ندي راغلي د دین او د مذهب د پاره دین او مذهب یی صرف شعار ده بهانه ده دوکه ده فریب ده غولول دي	1
د ځان د ساتلو لپاره	0
چې پرون پکښې غوغا وه نن زندان پر ماتېدو دی عقل کډه سوه له ښاره دا لښکر د لېونو دی محتسب او قاضي دواړه په کوڅه کې راښکار	0
چې له کرښې اخوا افغانان اوس هغه پخواين افغانان نه دي	0
بدرالدین شهید وطن ته ډیر خدمت کړی ده او دغه یی له خدمتونو څخه یو ثبوت دی چی څومره طا لب ان یی مردار کړی بدرالدین پاک شهید دی	1
دی چاحق مه خوره تکړه شه غریب ته خدمت وکړه مباریزه کوه دلنډه غرو سره هیواد ته خدمت کوه	1
پښتو ليک نه مو زار شم ❤	0
عمری صاب ته ډېر سپک او لوده انسان یې په یاد دې شې فسبوک دې بلنه هم راولیږاله ځان دی راوپیژند چې یو کوني خبریال یم	1
د یوسف جان پوښتنه به له هغه خلکو کیږی چی غفلت یی کړی یو سف جان دری کاله مخکی اختطاف شوی ورور یی راته راغلی وه ټوله کسیه	0
او خره د مدرسو چړیان او کونیان دی په مستقیم ډول په لوړو پوسټو ګمارل کیږی د غریب بچیان دی امتحان ورکوی دا هم شو اسلامی حکومت	1
کاش چه ضمیر مو ژوندئ وه	0
هیواد به نور هم زرغون شي راځئ تر شاه یې کلک ودریږو	0
په عین حال کې افغان چارواکو د پوهنتونونو په کچه د کروناویروس د واکسین د تطبیق خبر ورکړی دی	0
تعلیم په اسلام کی په نارینه او ښځینه فرض دي خو ښځی ته په حجاب کی نه ستاسی رقم سخت معلونه وی افغانستان کی میډیا نه وا سمه ډیسکوتیک وا	1
ګوډ به د ماخستن له لمانځه وروسته کال ته راته	0
دا انځور ډېر جالب ده طالب ټانګ ویشتی او په داسي حال کې خپل رب ته د شکرانه سجدې په حال کې ده چې د ټانګ څخه تر اوسه لوګي خې	0
د خرلب نه انسانیت افغانیت او اسلامیت نه کیږی ځکه خرلب یو وحشی پنجابی غلامه ډله ده	1
هرکله چې ټولو اړخونو خپل تعهدات عملي کړل ، بیا به خبرې کیږي	0
نو له دې امله دې شاعر د ډار له لاسه د انسانانو په ځای د مږو په نامه دا شعر ليکلی دی	0
چې وروسته له ۶ مياشتو د ناروغي نښې په ناروغ کې راڅرګندېږي او ورو ورو يې پياوړتيا ليدل کېږي	0
د دې نجلۍ سره بايد داسی څوک واده وکړي چي عمر ولري تجربه ولري او د ژوند په لوړو ژورو خبر وي د	0
ترابه د ټامی چهره دی را بربنډه سوه په مداحت دی څومره ونډه منډه سوه	1
ښاغلی غني وايي ، په خبرو او لید کې بدلون راغلی ، خو په وینا یې اوس باید دا بدلون په عمل کې ولیدل شي	0
سعودي عرب په افغان پلازمېنه کابل کې د خپل سفارت د کونسلي خدمتونو څانګه بېرته پرانيستې	0
د مور اغه کوس یی وغیم ده په ښځه یی ومنډم	1
غوښتل یې څه ووایي خو الفاظو ور سره یاري نه کوله	0
دغه بريدونه تر اوسه ولي زموږ د اختلاف دوجي نه کيدل چي اوس زه حاکم يم کيژي ټول لاسپوڅي دي ستا سره	0
کافران به په مسلمانانو غالب شي مسلمانان به زيات وي مګر غلامان به وي ځکه دوی به له دنيا سره محبت لري او د مرګ څخه به ډاريږي	0
افغان کرکټ لوبډله د دریو یوې ورځنیو نړیوالو سیالیو لپاره بنګلدېش ته ولاړه	0
همداسې لکه ستا د مور او خور پرتوګ چې امریکایانو ایستلۍ وو ته اوس ټولو	1
نو خامخا ضرور به وايي چې بېشکه مونږ هم له تاسو سره وو	0
والله باالله که هیڅ هم پکي ایډيټ وي هسې پرتوګ مه ورته ګنډه	1
چې دولتي چورلکې په اسمان کې راښکاره شوې او بمباري يې پيل کړه	0
داوود پیسې واخیستې ویې ویل چې ښایي نورو ته اړتیا پیدا نه سي ، ځکه چې خپله هم څه پیسې لري	0
وبه ګورو چي الله ج چاته هدايت کوي	0
ده د خپل پلار سپیناوی کړی و خو د خلکو غبرګون داسې و چې نور یې د حکمتيار ځائ په ټولنه کې واضح کړ	0
او په بدن کې د عضلاتو ستړیا رامنځته کېږي	0
یا هغوی تاسو ته راشي چې سینې يې له تاسو سره له جنګ کولو نه	0
که چېرې چا درپسې لعنت ووېل تاسو ورته د خير دعا وکړئ ، برعکس تاسو هم په لعنت ويلو کې ورسره برخه واخلئ	0
څوک چې مکتب ته په دروازه تلل او راتلل هغو ټول په وطن کې دي 😁 او څوک چې په دیوالونو ور ختل هغو ټول اروپا ته ورسیدل افسوس 😒 😁 😜 تاسو واوریدل 😉	1
بیا تاسو ته یو رسول راشي چې د هغه څه تصدیق کوونکی وي چې له تاسو سره دي نو تاسو به خامخا پر هغه ایمان راوړئ او خامخا به د هغه مدد کوئ	0
د قطر او امریکا ترمنځ د یوه ځانګړي توافق له مخې به قطر د هغو لږترلږه اته زره افغانانو کوربتوب کوي	0
د افغانستان خبري ادارو ترمخه سيکيورټي اهلکارو ميدان وردک ولايت کښې د طالبانو خلاف اپريشن کړي او پنځلس جنګيالي ئي وژلي دي	0
ځغله تیزنه	1
د دوئ ماینه غیم همدې ځانمرګو ته به یې استشهادیان او فدایان ویل اوس دې ورته ټینګه کړي	1
دا اکوانټ جعلي دی دا خبر در سره نشر کی دا خبیث ماځي د مشرانو رنګ ور بدیي	1
امريکا دا هرڅه د دې په بدل کې ورته وکړل چې هغوئ په مطلق ډول د يرغلګرو ترڅنګ ودرېدل ، او په قطعي ډول يې د اشغالګرو په خلاف مقاومت ونه کړ	0
خو کله چی د افغانستان په نوم مسجد کې د افغانانو بوټو کې غول کړی هر دقه یی دا منحوث قواره مخ ته می راځی	1
د پیسو د پړسوب اغیزې د پیسو پړسوب د پیسو په ارزښت کې د کموالي لامل ګرزي	0
افغان وفد د سي سي ټي وي فوټج جائزه اخلي او پاکستان سيکيورټي چارواکو سره به ملاقات کوي	0
او خپله غصه يې جاری وساتله ، او غصه يې د قابو نه بهر کېده	0
فکر کوم د جمهوریت په والیانو کې هغه لوی کمعقل ته وې شرمیدلیه نظام ټول د امارت ده او سفارت د نظام یوه برخه ده	1
د برازیل د المپیک ملي کمیټې هم د لوبو د ځنډولو غږ کړی دی	0
اتلان دی په ګلونو کی وی او کولابی بوتلان دی د خاورو لاندی وی	1
او د رفتار د اندازې پس دوئي د حرکت د تصور په وجه د اوازونو د پېدا کېدو درجې ئې هم ټاکلي دي	0
کاش چې ته خاین مردار شوې وای هغه د پښتو متل دې په بد بوټې سپې هم متیازی نکوې	1
که زه نه وای تا به ځان لره بلل څوک په پالنګ به دې دا هسې درختل څوک خوشحال خټک	0
نوموړي وایي خو له دې اندېښنو سره سره بیا هم واشنګټن د افغانستان له سرپرست حکومت سره د تعامل غوښتونکی دی	0
څنګه راویښ شې چی لږ پوهه شې چې دا سړی له خوبه اوس پاڅیږی وژنی یی په خپلو ګوډاګیانو	0
فورمونه خو ان په قوس کي ليږل شوي وو	0
دا الخمد لله نه الحمدلله دسی لیکل کیږی	0
او ته ووایه حق راغی او باطل په تېښته ورک شو ، بېشکه باطل دی ورکېدونکی	0
کروناویروس د لومړي ځل لپاره د ۲۰۱۹ په ډیسمبر کې د چین د هوبي ایالت په ووهان ښار کې خپور شو او په چټکۍ سره په نړۍ کې په یوې مرګونې ناروغۍ بدله شوه	0
هغوی دي د درېيو حيضونو موده په انتظار تېره کړي او دا ورته روا نه ده چي هغه څه چي الله د دوی په	0
خو بلاخره طالبانو د ټولو اجیرانو مور پر خرابات ور سپره کړه	1
سر لوړی او سرفراز هوسی محترم مشره	0
د دي حملے وروستو د سرښار کابل پشمول د ملک نورو برخو او په خصوصي صدارتي ټاکنو کښې برخه اخستونکي اميدوارانو سيکيورټي سخته کړي شوي ده	0
څوک به سپکه څوک درانه راپسی وایی زه خوشحال په درنو دروند په سپکو سپک یم	0
په دې باندې پوه شئ چې حضور او ارامښت تر خوشحالۍ څخه اوږد خوند لري	0
د درې ټي ټونټي ميچونو سيريز کښې اسټريليا دوه صفر سره سيريز په خپل نوم کړيدے	0
ښه شپه خوږو ارامه خوب	0
شرم تا خبيث ته پکار دی چې پنجابی غلامي کوي	1
ډاکتره شرم د په غولو کې کړی ده خاندان د ډیموکرات پطلوني دی خپله په یوروپ کې اوسې او د افغانستان خلکو لپاره د جاهلانو نظام غواړې	1
د جانان په یوه هو هر څه بدلیږي سلامت ژوند یوه توري ته ولاړ دی	0
د یو انګلیسی ژبی لیکل شوی ټویټ ترجمه	0
د حزب اسلامي ډلې مشر ګلبدين حکمتيار هم په دې ټاکنو کښې برخه اخستو فيصله کړې او اليکشن کميشن سره ئې خپل نوم رجسټرډ کړې دے	0
پايله یې دا شوه چې ټول افغانستان نور سقوط و	0
په ځنګلونو کي په ځان کليمے مۀ چف کوه که سپو ونه خوړې انسان خو چرته تلے نه دے 😭	0
نن نو د سرباز ورځ هم ده ❤ زموږ ټولو سربازانو د اسلام او وطن اتلانو ته دي دا ورځ مبارک وي موږ په تاسي وياړو	0
پنجاب جنرالانو چی مونږ مجاهدینو کومی نيظامی زدکړی را کړی وی زمونږ اود هغو جنرالانو یو هدف وه الحمدالله هغه پوره شو مجاهدین او پنجابیان ورڼه دی	1
زه هم سپیس کی ومه هلته دخبرو کولو جرات نلری او دلته بیا غاپی شرمیدلی انسانانو تاسو به هو دافغانی ښځی شودی خوړلی وی بی غيرت بی وجدان	1
واقعيت ده ډاکټرصیب	0
د بشري حقونو فعالینو خبرداری ورکړی چې په کیمیاوي موادو باندې د خصي کولو قانون ښایي د پاکستان د بشري حقونو په نړیوالو ژمنو باندې اغیز وکړي	0
الله ج ستا او ده خوارجو ځای جهنم کی ستا ا ده ملاقات په جنهم کی سی ارمونی لکه سپی غاپه	1
امین شرافت صیب نیک اخلاق مخلصانه هڅې او د رب د رضالپاره ښېګڼې ستا نیک اثار دي چې ان شاءالله په دواړو جهانو کې به دې د بریالیتوب او سرلوړۍ ذریعه ګرزي	0
هغه افغانستان ته په اشاره ویلي مات شوي بهرنیان باید ووځي او ورور وژنه باید ودریږي ، په ځانګړې توګه هغه نوې وینه تویېدنه چې بهرنیان ترې ګټه اخیستلی شي	0
خرراره هغه ده طالبی ده وقت قصه خودی وکه یاره ډیر زیاتی یی درسره کړی وه پلار خو دی ډیر خه سړی وه دا چه ته دومره حرامی یی ده مور قصور دی ده شرمیدلی	1
په فتوا کې وړاندې راغلي چې خلک دې د جمعې د لمانځه پر ځای په کور او یا داسې ځای کې د ماسپښین لمونځ ادا کړي چې ډېره ګڼه ګوڼه و نه لري	0
امریکا ده تګزاس او دالاس ایالتونو باندی ده باد قوی طوفان راغلی ده برق ترانسفرمرونه یی شاټ کړی انفجار کوی ده خطر زنګونه شروع سوی ښارونو کښی	0
خبريال ويب پاڼه د افغانستان د اوسني وضعيت پر برابر ملګري ملتونو هڅې پيل کړې او ژر به يو عجبه اعلان وکړي	0
د شهيدانو قربانياني مه هيروی او د خپل وطن د ابادولو لپاره خپل هڅه مه پريږدی ځکه دا هم د مبارزې يوه عمده برخه ده ځکه د وطن دښمنان زموږ ارامي نشي ليدلای	0
ماشاالله وطن ښکلي اوامن دي ځکه اسلامي نظام دي الحمدالله	0
ډا هندو څوک دی	1
برو لوده لنډغر احمق	1
کرزیه باور وکړه کونه دی ورکړی	1
ته خپله ابليس يي کوڅه ډبه اول دي خوټو ته اوبه وراچولي اوس چي وظيفه درنکړه غاپي	1
نبي فرمایلي قیامت ته نژدې وختونو کې به په خلکو داسې د فتنو نه ډکه زمانه او وخت راشي چې په دین قران او	0
له نېکه مرغه چې په دې وروستیو کې د اوبو د انرژۍ او په ځانګړې توګه له دغه سرچینې څخه د برېښنا او نورو چارو کې ښه ګټه اخیستنه شوې او هیله ده	0
د غرب داړونکې سپیه د افغان ملت د وینو زبیښونکې غاري ایسا الله ج دي تا تباه او برباد کړي	1
د حرفوي سوالګرو په تړاو تحقیقي راپور اسلامي امارت په کابل کې سوالګر راټول او بایومټریک کړل دا چې کابل کې لاهم سوالګر لید	0
ژوندون مې دیو مات قلم پشان دی خو روان دی لیکل کوی بس یاد کې دجانان دی خو روان دی ❤ دا هم درسره فالو کړی 😘 ۱ ۷۶۱۹۲۸۰۱ ۲۰۰۴ تویت ریتویټ کړی	0
هههه شرميدليه د جمهوريت دوخت ويډيو ده	1
که څه هم د سقوط له مودې څلور میاشتې تېرېږي ، خو د تېر حکومت د ملي امنیت سلاکار حمدالله محب څلور میاشتې وروسته خپل سکوت مات کړ	0
خو غم مکوئ اوبه غوندې ساده او اسانه ترلاسه کېدونکی څیز ستاسې د پوستکي د ښکلا لپاره ترټولو اغیزمن شی دی	0
که چیري امریکا دومره لګښت د نړۍ د سولي او بشریت لپاره مصرف کړي ښايي په نړۍ کښي هيڅکله فقیر هيواد پيدا نښي خو افسوس چي د ن	0
دغه خبرو کولو نه یی بل کار نه و	1
پنځم دا چې حسدګر انسان د الله تعالی د دښمن ابليس سره همکار وي عبدالرقیب رقیب	0
ستا زړه ښکلی دی ته خوږه یی بی درده سی	0
ډم به له ډم سره مينه لري ، ډم به په ډم پسې خفه وي	1
شېرېن وطن مې افغانستان دې افغانستان	0
ولی یی مکمل ویدو نه پورته کوی ډیر بی عزته خلک یی کیدای شی دا کمنت د کورنۍ غړی وګوری او یا خپلوان دا ورته وایم د خری شیدی ددورکړی نه د انسان	1
افسوس ستاسو په حال	1
د جمعې د ورځې اګست ۱۳ زمري ۲۲ په لومړیو کې هسپانیې ، ډنمارک ، ناروې او هالنډ اعلان وکړ چې له کابل څخه د خپلو سفارتونو کارکوونکي باسي	0
د ګل په شان ځواني دخپل بچی د سر نه تاؤ کړی خپل سر هم کله کله د اولاد لپاره داؤ کړی د ځانه نا خبره په بچي باندی درديږی	0
اي ځاځۍ ځما درسره لږ کارده ، څنګه به شی	0
خو هندي چارواکي په دې باور دي چې د چین او پاکستان له ګډون پرته هم دا ناسته خورا مهمه ده	0
دا به لا نور څومره شيان لرې	0
نو خلک ولې وهي ، هاغه هلک وينې ژاړي ، تله يې په اوبو کې پرته ده	0
دنورو ويډيو ګانو په هيله	0
کله چې پوه شو اندېښنه زموږ فکر ته لاره پېداکوي نو بايد ځانونه په نورو کارونو بوخت کړو	0
دغه ګستاخ ملعون چې سومره رپورټ کولي شي رپورټ يي کړي دغه دجال انسان اسلام او پيغمبر عليه السلام ته ډېر سپک الفاظ کاروې	1
نوموړي وویل چې په کابل کې د هدفي وژنو او چور تالان راپورونه هم خپاره شوي دي	0
دا د نړۍ په نژدې تاریخ کې د نه خوړلو تر ټولو اوږد اعتصاب دی	0
چې کله هم د بيرغ اوو نم الله اکبر وایم	0
کوچنۍ غازی	0
هغه مونږ سره مينه کوی او مونږ يې د خپلې وينې په قربانۍ د ګناهونو نه ازاد کړو	0
جاهل دی پلار دی جاهل احمقه منافقت دی شروع کړی ته دکوم باغ مولی یی بی ځایه خوری دروغ جنه چا انجونوته بد الفاظ استعمال کړی	1
انسانيت ډېر دروند بار دی سپک خلک يې د وړلو توان نه لري	0
بلکل همداسي ده خوارج د دوړخ سپي دي اصلا يهودانو دا پروژه جوړه کړه چي د اسرايلو نيابتي جنګونه په اسلامي هيوادونو کي مخ ته بوځي	1
همداسې وشول ، پرته د پاچا له کورنۍ نه چې ځانګړې څاګانې یې درلودې ، د ښار ټول ولس ليونی شو	0
دا بی هویته کله د ایران خوټو پوری ځان تړی کله وایی چی مونږ د نادر افشار نسل یو کله وایی د رحمانوف نسل یو کله وایی د پوتین نسل یو	1
د دې امارت تاريخ په مرکزي اسيا کې د ځواکمنتيا په موخه د روسي سترواکۍ او بریتانيې ترمنځ د لويې لوبې تر اغېز لاندې و	0
په افغان توپ اچوونکو کې ګلبدین نایب پنځه ویکټې واخیستې	0
موږ باید تل د خدای د نعمتونو شکر وباسو	0
چې د کړو خدمتونو له امله یې د نیکه لقب وګاټه	0
مرتد ده په اسلام خبر نه یې خبیث تاسو دواعش کلاب نار د بغدادی ملیشی د حضرت عالی ض په شهادت و	1
تاسې په کلونو کلونو د نورو ډولونو ته وګډیدۍ اوس چې د کابل مفسدې ادارې چارواکي چارواکې په حقیقت اعتراف وکړي بیا ورته دو سوه نومونه ورکوۍ	1
شرمېدلي تښتېدلي خرکوسان دلګان بیناموسان د جمهوريت د وخت ويډيوګانې اوس پورته کوي او خپل غول پر مونږ را اړه یې	1
خپل ښځي د تورپوستو له غيړي راوباسي د خنزير نسله زر ځله دا مرداره خوله ووينځه بيا د طالب نوم اخله 😁	1
په تاسف سره باید ووایم چه ته هم ځان ته پښتون وایی ستا په کورکی هم ښځی شته چه د هغوی پلیتی او یا پاکی چا نه ده ثابته کړی	1
اسماعیل یون او کمال ناصر اصولی ټالب ترهګر ته ده افغانانو نظام واې	1
سرچینه زیاتوي ، وروسته تر هغه چې د فبرورۍ په ۲۹ د قطر په دوحه کې د امریکا او طالبانو ترمنځ د سولې هوکړه لاسلیک شوه ، امریکايي سرتيري وتلي دي	0
محمد نبي په ښې لاس ورو توپ اچوي خو ورسره بیټینګ هم کولی شي ، چې د کرکټ په اصطلاح الراونډر بلل کیږي	0
د خوارجو په وړاندې د سلف صالح دریځ څه دی د خوارجو سره په تعامل کې سلف صالح او په سر کې یې صحابه کرام دریځ تند او قاطع وو	0
دا شنه خره دې خرڅ شوی دې کله له يو ځای نه غاپي کله له بل ځای نه	1
که الزمه وي ، چې پخپله تاسې یې ترسره کړئ ، نو د کاري ورځو په وروستیو کې او یا هم هغه مهال چې کارونه مو لږ وي ، ترسره یې کړئ	0
عليپور هغه وخت ډېر مشهور شو چې د ميدان وردګو په بهسودو کې يې د ولسي وګړو قتل عام وکړ	0
او هغه کسان چې ایمان يې راوړی دی له الله سره په مینه کې ډېر سخت او کلک دي	0
د ډم ګل زمان زو مه خوشحاله کیږه	1
هغه وايي چې د کونړ په ګاونډ او ختیځ کې د ډیورنډ له کرښې هغې غاړې چترال سره تګ راتګ یې پر پولیو د اخته کېدونکو ماشومانو خطر زیات کړی دی	0
دا ټول همدا اوس د طالب مرتدینو ملاتړ کوي له دې واضح شکاري چې د جمهوریت عسکر همدوی خلع سلاح کړي تاسې ددې اکټینګ ته ګورئ لکه د مفتي عزیز شاګرد	1
ماشاالله ناديه جان ډيرخکل او خايسته حېجاب ده خوشاله ژوند له الله ج ځخه درته غواړمه	0
سرچینه وایي د دغه څلور اړخيز تفاهم ليک له مخې	0
کله چي يو انسان قرانکريم ووهي هغه بيا د اسلام مخالف شي برابره خبره ده هغه که قاري وي او که بل ډول وي دعا وکړۍ چي الله	0
ولسمشر غني ټينګار کوي ، چې طالبانو سره د نړیوال تعامل په برخه کې ځینې مهم موضوعات دي چې باید ذکر شي	0
کجوره جار انګور قربان ښو بنګ بیخي مبارک	0
ويراټ کوهلي د هندوستان کرکټ ملي لوبډلي يو پياوړی توپ وهونکی دی ، او په انسټاګرام ۱۰۰ ميليون ډير مينوال لري	0
هسې غول یې خوړلي دي	1
د صنعت او سوداګرۍ وزارت مرستیال ښاغلي الحاج مولوی قدرت الله جمال نن په خپل کاري دفتر کې د زرګرانو د اتحادیې غړو او دسر	0
خو دا هم کونیان دی د مفتی عزیز شاګردان	1
سخت دی په داغولنه اوربل ده هیڅ دهم له وسه نه کیږی مرتده	1
دی وایي لومړی راغلم و صفیه بن می ته هغه ته مي وویل تاته هم ښه معلومه ده چي محمد صلی الله علیه وسلم پر عربو و عجمو غالب	0
رب دی تاسو زموږ د سره نه کموی 😘	0
چاته یه وائی داغه دمدرسی کونیان پداغه خبرو نه پوهیږی	1
ده وویل زه له هغو سوداګرو مننه کوم چې دغه میدان یې جوړ کړ	0
چي کله ده سوات اپریشن وو نو زمونږ ده مردان خلقو درته پرتوګ اچولي وو 🖕 🏾	1
طالبان هغه بی عزته خلک دی چی بدون له محکمی یو انسان وژنی لعنت پر تاسو پښتون نوم وشرمو	1
دا څنګه بې وجدان مخلوق دی چې خپل خائين وطن خرڅوونکی او دلال قهرمان کړي او شرمېږي هم نه دخدای په لحاظ زه شرمېږم په دې	1
دا څه لوی جاهل ده بی ادبه	1
اسرائیل هم د پنجشنبې په ورځ تائید کړه چې د ۲۰۱۴ کال راپدیخوا یې د لومړي ځل لپاره په لبنان کې په څو ځایونو چې توغندي ترې وار شوي و ، هوایي بمبارۍ کړې	0
دا به لومړنۍ مسلمانه حجاب لرونکې وي چې اولمپیک کې د باسکټبال د لوبو لوبڅاري کوي	0
خبره ګونګه پاتې شوې د عقل علاج څنګه باید وکړي	0
هغه ستا مور ميړه مټپکرغي چې شپيته زره افغان ځواکونه واشنګټن امنيت لپاره قرباني کړل هغو جواب څوک ورکوي پو ورځ د اخيرت	1
دا يې خيبرپښتونخوا صوبايي اسمبلۍ کې د خپل فعاليت کيسه کوي	0
کله چې دې زړه بې دلیله خوشحاله شو نو پوه شه چې مور درته دعاکړې ده 👐 💖	0
محترمه هېله ده وخت را کړئ	0
اپسټور کې ټویټر راوله بیا یې اپډیټ که	0
مسؤلینو دغه خبری ته پام وکړی	0
اوزه چی کله ستا لیکنه وګورم داسی راته ښکاری لکه کوم کوڅه ډب سپی چی تیریږی اوهسی چټی وغاپی	1
هی بارکزی اخرت سته دوزخ سته الله ج ۷ دوزخ ځای سه ستا فر خاندان دی لعنت سه ستا فرمور ستا فر پلار باند	1
پاکستاني رسنۍ وایي ، چې د ناټو سرمنشي له قریشي څخه افغانستان ته د دوی د پاملرنې له کبله مننه کړې ده	0
طالبان د بل هر وخت په نسبت اوس ډېر زيات مشروعیت لري نړيوال مايکروفون ته لاسرسی لري په داسې حال کې به محب په زور څه ډول سوله راوړي	0
شاعر بله تمثیلي برخه له خپل تصور څخه پیلوي	0
که ريښتنی افغان وای يا هغه وطني طالب وای قسم ده که دي دغسي خبري کړی وای يو فرصت طلبه او استخباراتي ارمونی يي	1
ماشاالله ددنیاډیرپیاوړی قهرامان شخصیت بارک الله فیکه	0
لنډه غرو شيطانانو ابليس	1
ملعون دی هغه څوک چی د رسول الله صلی الله علیه وسلم اصحابو ته بدی وایی امام مالک په قران کې یادښتونه ۴ ۶۱۵ رافضی تکفیری نامنظور	1
دا ۲۱ مه پیړۍ ده د ۷ مې پیړۍ فکرونه مه کوه ستا هر څه جعلې او شیطانې دي	1
نو هماغه وو چې د تسلیمې اواز یې اوچت او د ښکلې کابل جان نه یې ناولي قدمونه د تل لپاره ورک شول لسم حوت کب دهم	0
افغانان به نور د کلونو کلونو لپاره د ګاونډي هېوادونو او طالبي متشدد اسلام تر چتر لاندې ژوند تېروي	0
هېڅ څوک هېڅ افغان ته د پردیتوب احساس ورکولو حق نه لري	0
انالله وانا الیه راجعون طالب ترهګرو دي ترهګر به مو یویووژني که یې په وړاندي جدي اقدامات ونه لرو دسرتیرو دویني بدل اخستونکی دی	0
خوټی یی واخله سپږنه تاسو جاهلینو ته هیڅ څوک هم داسی وسلی په لاس نه درکوی یوازی د زیړی بوشکی لایک یاست چی خپل سرکونه پری والوزوی	1
ياني مدو سپي يې هر ځاي بي ماشه غاپي	1
قبر د ورځې پنځه ۵ ځله انسان ته اواز کوي زه د فقر کور یم له ځانه سره خزانه رواړه زه د ډار او ویرې کور یم له ځا	0
کرزي او مارشال د ځمکي پر سر ناولي او بدبخته تالي څټي تير شوي ته اوس په کوم جرات سره زمونږ د افغانانو قاتل پداسي	1
مجاهد کبیر سیب که دغه نن هم سپينی ماڼی جیب خرچ درکړی هههه خدای مو وشرموه بی غیرتو	1
ولي د څه دپاره منډي وهي دا په ميليونو خلک دلته له لوږي نه سول مړه د دوی د هم والله چې پيدا سي بچېش دا حساب دوی خپل ځان ته خپله جوړ کړی	1
نو دلته خو یې نور هم غول خوړلي رب دې دی هلاک کړي	1
اوچینچی ب لیم حوت ایی ا نینچی کونی تاریخی دوحه کېلیشوونامه امضالنګن کونی ګه ماس قوییده ګی لینک ارقه لی تماشا قیلینګ ملی تلویزیونی	1
دوبئي کښې د پاکستان او ائي ايم ايف ترمينځه مذاکرات ترسره شوي دي چي پکښې د پاکستاني وفد مشري د خزانې وزير اسحاق ډار کوله	0
او په کتاب کې اسماعیل یاد کړه ، بېشکه دی د وعدې رښتینی و او رسول او نبي و	0
سربېره پردې هغه کادرونه چې په هېواد کې ایسار دي	0
نور علي ۶۰ ، اصغر ستانکزي ۳۹ ، سمیع الله شینواري ۲۰ ، محمد شهزاد ۱۷ ، راشد ارمان ۸ او نجیب ځدراڼ یوه منډه وکړه	0
کل بی ناموس لنډغر و بی شرف ستاسو ټولې جنکيانو درته خارجيانو وغولې کابل کې ټولې مردګوخانې ستاسو وې	1
ګران استاد د لوی دوری استاد شیخ القران والحدیث الشیخ المفتی القاری نورمحمد محبی حفظه الله ورعاه	0
کله چې له نوموړي پوښتنه وشوه ، ایا فکر کوي چې ښاغلی موریسن رښتینی نه و نوموړي وویل فکر نه کوم ، زه پوهېږم	0
اول خو ما ته یو اعلان وکړه 😍	0
هو د همدغو پېغلوټو بورو کونډو دعاوې ، زارۍ او ایثار وو چې نن مو سرونه هسک او راج مو چلېلږي مجاهده ته یې پورو	0
کوی هرڅه مو چی زړه غواړی وخت راروان دی او ددی خرتوب انجا م به په خپلو سترګو وويني	1
عاملین یی تاسی نجس او بیغیرته یاست تاسی رزیلان د موجوده پاکستاني نظام او حکمرانانو ملاتړي یاست تاسی	1
هغه له دې سربیره د هند د ای پي ایل ، بنګله دیش د بي پي ایل او ویسټ انډیز د سي پي ایل د لیګونو سره هم قراردادونه لري	0
ځه تا ښځه په دا دلیل وغیم مقاومت چې هر شی ده خو ستا په شان د تالب خایه مالي نه کوي	1
ستا په ښځه او خور پنجابيان سپاره دي ځکه داسې د پنجاب له پاره غاپي طالب نسل له هيرامنډي	1
هغه وايي په سبزيجاتو کې اصلاح شوي تخمونه ضرور دي چې د دوی حاصل زيات شي ، د بزګر اقتصادي حالت ورسره ښه شي	0
ستا په خور هغه خردجال تامې واچوم نجیب په اسلام اباد کې شهید شوې دې او بیا یی جسد تاسې خرو ته سپارل شوې دې	1
په حيات اباد کې موټر د پاکستاني فوجيانو لخوا تاالشۍ ته ودرېد یو یو کس یې راښکته کوو او پوښتنه یې ترې کوله چې له کومه ځایه راغلی یې	0
دا چې امریکا به له طالبانو سره د ځواکونو د ایستلو د نوې نېټې په اړه توافق ته ورسېږي او که نه جلا بحث دی	0
د تښتيدلو جاسوسانو رزيلانو قصه کی مه اوسه بی شکه مؤلوی صاحب يعقوب مجاهد حفظه الله د افغانستان په کلن تاريخ کی بهترين شخص اؤ دفاع وزير دی	1
د کادونا ایالت پولیس پیښه تائید کړه خو په دې هکله یې زیات جزییات وړاندې نکړل	0
د نن شپي انځور 💝	0
په مسلمانۍ به ېې یواځې د بغدادي پیر مریدان او د هیرامنډي پیدا وار شک کوي	1
ياالله شکرچی دکولابی کفارو اوباغی يهودی لنډغرو دخلاص کړو لعنت په نمک حرام يهودی مسعودف حرامی	1
د اور لوجې د لکهاؤ روپو ونې بوټو ته زيان رسيدلے دے	0
زما ګران عس کره خپل اس دې د قیزې په کشولو سره مه کراروه مه هم د کوم دښمن په مخ کې د اس له ستوني څخه چغه باسه یواځې ګړند	0
اقصی د هغه مزل پای چې باید هر قدم يې په اور او په اغزو کېښودل شي صارم	0
ستا په شان ډير غاپي کنزلي کوي ته نشی کم کوي اشرف غني بابا عزت اول تعليم	1
نوموړې هنديانو ته په اشاره ويلي ، ډېره خوښه يم چې زما ګاونډيان او موږ ، زما د ويډيو له امله پارټي کوي	0
محترم ملا صاحب د دوحې تړون په اړه زیاته کړه اسلامي امارت د دوحې له تړون څخه سرغړونه نه ده کړې	0
ملا د ټولو بدبختیو عامل دی ستاسو نسل د ګسفندی ولس غیم پدی دومرخ خلکو کی دومره عقل او غیرت نشته چی دا رذیل همدلته سومبه کړي	1
د طالبانو د بهرنیو چارو دا څرګندونې په داسې مهال کړي ، چې په وروستیو کې پر دغې ډلې د ټولشموله حکومت د جوړیدو لپاره فشارونه اوج ته رسیدلي دي	0
د شیخ صیب ویډیو مې ځکه ډیلیټ کړه چی اختلاف پکی موجود وو او د بی اتفاقی سبب کیدله الله ج دی په ټولو رحم وکړی	0
د یهود غلامی نعمت الله خو د پنجاب شفقت هم ماته زهر ده اوس جوړ که یو ویدو او امرالخنځیرین ته ووایخ	1
خرزاد ډېر بی ناموسه انسان دی د دې ښځه وغیم که په لاس راغي کپرۍ کې یې اوبه څښم	1
داسې خلک لکه څرنګه چی د ټولو ضروري کارونو لپاره وخت ټاکي همداسې باید د ځان ارام ساتلو او تمرکز بدلولو لپاره لاندې کړنو ته هم وخت وباسي	0
😍 😍 تاسو د کوم مشر مینوال یاستي خو زړونه ❤ ❤ ❤ او ښه زیات درسره رټوتيټ کړی 🔁 🔁 🔁	0
د سپیڅلي اسلامي نظام سترګي استخبارات	0
دا چې اللهی خیر د داسې اړخونو څخه راځي چې احساس یې نه شی کېدای	0
دلته بیا هره ورځ جګړه زور اخلي او لسګونه کسانو ته پکې مرګ ژوبله اوړي	0
هغه ده دا یی ټول همداسی بربنډ کړی	1
د برات روژه مستحب عمل	0
د طالب هم دوه کاله پوره شول هیڅ توره یی په ولله که کړی وی د ټول ملت پر مخ یی د علم دروازی بندی کړی دی طالب له جمهوریت څخه هم بدتر دی	1
نوموړی تازه له پاکستان څخه راغلی و	0
که څوک د حکیم الکوزي دارو مارو خوري او شکر یا د زړه ناروغ وي یا کوم بل دارو خوري نو باید فکر وکړي	0
د انسان اناتومي یا د بدن داخلي جوړښت تر ټولو له موږک سره زیات ورته والی لري ځکه اکثره ازموینې پر موږکانو کېږي	0
هههه د امريکا سپيانو قسم چې دا وار به د ملا نسل ورکوو انشاالله	1
سپیه بیا د غاپل شروع کړل	1
موږ هغه څه راغونډ کړي چې ښايي ټول يې د زندان د ژبې الفبا وي	0
د هغه نشتوالي په اندېښنه کې دې حال ته رسېدلی یم ، اوس وایم ټول خوشي شوي ولې هغه نه را خوشی کېږي	0
خو اوس ، د کرونا ضد ګولۍ یوه نوې هیله راژوندۍ کړې ده	0
او زغله ستا ده مور نصيحت وغيم ستاټول کوم واړه زاړه وغيم ستاده ټولو طالبانو خور وغيم	1
ما هم در سره فالو کړه جانانه	0
از هر چیز ګف ساختن برای خبرنګار جای شرم است وطاهر شباب طرفدار جنګ است	1
ددې خلکو درد او غم هم الله تعالی ويني او تر خبر ده نو بيا طالب د چا پلار ده يا په الله تعالی داسې ګران چې په وينو کې غرق نسي	0
دده پلار خرکار عبدالحکیم لا منیکه د سړی ځوی ؤ دا خبیث باید نور مرادر شی ټوله فتنه دده په کونه کی ده	1
زور مور نه چلیږی ګران یی راته 😳	1
و هوښیاري ته نه تسلیموي نه مګر و هغه څه ته چي ستا د دنیا و د اخرت خیر پکښي وي مطلب دادی چي عقل انسان و ایمان او اسلام ته	0
د دې ترڅنګ د بشري حقونو د کمیسیون د نوم بدلېدو او نوي جوړښت پریکړه شوې	0
داخو معلومه او ازمايل شوي نسخه ده چي دشمال لنډغر بي له بدمعاشي او لوچکي بل څه نلري	1
د پارالمپیک کمیټې ویلي چې شاوخوا ۴۴۰۰ ورزشکاران به په پارالمپیک کې سیالي کوي	0
د زراعتي توکو د مدیریت تر نوم لاندي د افغان دولت له دغې نوې پروژې څخه عمده موخه د ځمکه والو او کرونده ګرو اقتصادي لاس نیوی بلل کیږي	0
خر یی کنه دی خر نسل یی کنه رځیل انسانه هغه پیغمبر دی چې یواځې عربو لپاره ن	1
که خبیث هیبتی ځناور که دې ښځی له غاره یې ووزي هغه به يو ورځ لکه سپی مردار کړي خو هغه کې له کومه شو غ	1
يوه ورځ به ان شا الله دا خوب رښتيا کيږي 🧡 ✨ اسلام ي لښ کر به د اقص په دروازو کي فاتحین ولاړ وي اه څه یو بل شانته وختو	0
زه ستا او خور او مور دواړه غواړم مور به دې زما د پلار شي او خور به درته زه ځکه چې ته یو صوفي یې تا به په ملایانو وغیو	1
د هغه دا فکر تر يوې اندازې پوري مثبت هم وو ، ځکه هر انسان خپل د ژوند يوه لويه برخه په خپل بستر باندي په خوب خوب ضايع کوي	0
په لاره کې مو هغه مکتب هم وليد چې د مرميو نښې يې په ابي رنګه وجود لا هم پاتي وې ترې هاخوا هغه دوکان ښکاريده چې اربکيانو په رڼا ورځ چور کړی و	0
ادم خیل کوه دامان اولسی پاڅون بلنه زوبی افریدی ۵ مارچ ۲۰۲۳ د اتوار ورځ سهر لس بجې د پښاور حسن خیلو سیمې سره شریکېره	0
موسمياتو محکمې وائي چې ملک کښې نن د مون سون بارانونو شورو کيدو امکان دے	0
ورک شه دامریکا حرمونیه په دا دلیل ټوله مزدوره ملیشه او یو ډول خراب کثافات وو نور هیڅ نه وو چی له دی مقدسی خاوری مودرپاک کړل	1
د امان په خبره د یادو عملیاتو په ترڅ کې دغه ولسوالۍ په بشپړه توګه د طالبانو له شتون پاکه شوې ده او دا مهال وضعیت نورمال دی	0
د افغانستان هزاره رهنما حاجی محمد محقق وئيلی چې طالبانو په افغانستان کښ کوه کړی او خپل حکومت ئې قائم کړې دې کوم چي هيڅ قانوني حيثيت نه لري	0
يو دی د مور ميړه دی بل دی خ ور	1
ددغه بي ادبه افراتي څوک پیژني	1
او د غني بابا تازه خپور شوی عکس م ورسره وګورئ	0
خوب نه وو عالمه دغه هر څه وو ریښتیا که نجیب وو که کارمل وو دوی ټولو کړه دوطن په سر سودا ډم امرخیل ته جواب	0
مینه مننه او درنښت	0
طالب او دغه خنځير يو دي طالب هم کافر ده او امريکا خو هسی کفر هيواد ده چې دواړو په شريکه افغانان او مسلمانان وژل	1
خدای دی لکه بدو رقم نور هم پیدا کړی سی ط ا لب ان مردار کړی او بدو ته الله دی جنت الفردوس نصیب کړی امین	1
ریښتني خلک ، د هر چا سره ځان جوړونه نۀ پېژني ، هر کله چې د دې قصد وکړي ، چې ځانونه پۀ هماغه ډول رنګ کړي ، نو بېرته یې خپل سپین زړونه رسوا کوي	0
چې دښمن دې په راز خبر شو پوه شه چې ملګری دې منافق دی د پرمختګ خبره	0
زما وطن د سرو او سپينو نه ډک زه مزدورو پسې بهر ګرځمه د پښتونخوا وطن غرونه د هر ډول شتمنو ډک دي خو د خپلو وسائلو	0
په دغه حمله کښې چا سول کس ته زيان نه دے راسېدلې	0
ته بی وجدانه د خپل شخصی ګټوو په خاطر خپله لور هم ملا حیبت ته ډالی کوی د تاریخ مرداری چهری یاست	1
د افغانستان لوبې لومړنۍ پاڼۍ له پای سره سم د افغان لوبډلې نیمايي لوبغاړي له میدانه بهر شول	0
ټول ټویټر مبارکیانو نیولی د چا چی ۱۰۰ فالور پوره شی نو ۱۰۰ نفره به ورته مبارکی ورکوی فقط کوم ولایت مو فتح کړی وی 😉 😜 بس کری و ملګرو د خدای لپاره 🙏	0
جاپان او ځینو لوېدیځو هیوادونو خپل سفارتونه دوحې ته انتقال کړي دي	0
الحمدالله د هیواد د پرمختګ او ترقي لپاره الله پاک داسی يو اسلامی نظام راپه برخه کړی چی د هر چا لاسنیوي کوي تشويقوي او د	0
ټولو پښتنو د ګډون بلنه	0
په دے حقله د خيبرپختونخوا وزير اعلې محمود خان پيغام جارې کړې	0
د ميني خيال د تهمتونو په باران اخله که دنيا دوه ډلې شوه ډله د جانان اخله	0
خلک پرې ور ټول شول ، هغوی دوی دواړو ته حيران حيران کتل ، ماشومانو چې د دوی ژړا وليده هغوی هم په ژړا پيل وکړ	0
په ژوند کښی ده محنت نه بغير هيڅ کاميابی نه ميلايږي خپګان ده ژوند حصه ده که ته غټ سوچ لري نو ځان کښې ده خپګان او درد زغ	0
پاکستان له امریکا سره مسلو کې شنډ حالت لري	0
چې څوک تعصب عینکو څخه ورته ګورئ ، بیا قضاوتونه یې همداسئ یې ، دوي هیڅکله ملي وحدت خبر نه ده کړې که یو څوک نظر اظهار وکړې د دوي په عینکو هغه ترویسټ دې	0
دوي متحده ایالاتو ته د د لارې راوړل کیږي او د ځانګړو ویزو په اسنادو یې کار کیږي	0
ملنګ ورور فالو کړئ	0
له بي وسۍ مې درته شا کړه نه بي وفا يم نه په زړه کافره يمه	0
د خرې ځویه اوس دي اسلام څه شو اوس ستا داغه موردګاوې شرعیت چې راغلي بیا تاسې د خره ځامنو ته څه ضرورت چې له کافروو سره ناستې کوې	1
راسی امارت په داسی قربانی راغلی دی دا ویډيو راسره وکوری دا زموږ دشهیدانو حلا دی داهم د یو چا ورور دی اوهم د یوچا زوی دی	0
له هغه وخته چې له پښتو سره داسې چلند شوی د غني له درباره به موږ پښتو ته د څه خیر رسولو تمه ولرو	0
په اخر کې په داسی حال کې له کابل څخه وتښتېده چې موقتي حکومت خو هېڅ نه و بلکې تالبان د کابل په دروازو کې و	0
اینه ګندګی امیر صیب بچی سقاوو ملا ربانې چطور میشه مشکل تاریخی شما همی است که یک جاسوس لنډغر و بی سواد خودرا لیدر میګی	1
د کندهار د ترافیکو مدیریت اداري مجلس ترسره شو دغه مجلس د ترافیکو مدیر ملا بشیر اخند په مشرۍ او ټولو ادارو امرینو په ګډون ت	0
د اې پي خبري اژانس د راپور له مخې له ښاغلي اسټېن پوښتل شوي چې ولې امريکا په سوريه کې پر يوې اډې د ايران د بې پيلوته الوتکې بريد ته ځواب نه دی ورکړی	0
مستی منګی بر وړی دی زړه می دلبر وړی دی	0
نوي فيصد لر افغانان نن هم په پشتو ليک نه شي کولي خاوري به قام ته خدمت وکړي چا چي خپله ژبه هير کړي هغه قامونه ورک شوي دي	0
د افغانستان د کرکټ پخواني روزونکي تاج ملوک علم ، په لوګر کې زیږېدلی حشمت شهیدي د کرکټ نابغه بولي	0
دا ته څه غول خورې	1
هاهاها کونه ټینګه کړه	1
ستا د مور دا بوتل سر وغیم د حکمتيار په خځه یهود او نصارا واچوم	1
څه وخت د یوه چپي ګوند غړی او له مهمو کسانو څخه یې و	0
دا سيمه هواره او د خرما باغونه پکې وو نو هر ډول پوځي فعاليت ته چمتو وه او مدينه هم له همدې لوري ډېره زيانمنېدونکې وه ځکه طبيعي خنډونه پکې لږ وو	0
طالبانو سره د ایران ستونزمن ګاونډیتوب	0
د دلبرجان مشره خور خانم جان نڅاګره او ډېره ښکلې وه	0
هغه څو ورځی مخکی خو نوه راغلی	0
تاسې د غرب مزدوران دلالان خو به خود دغه رمباړې وه	1
ای د خری ځویه ستا په مور دغه ټول یهود او نصارا واچوم چی ته ورته فعالیت کوی تا په دی غټو کارو کی څه کار	1
نه د هغه چا کورته چي پر بدن یې بل سر ایښودل سوی دی	0
دا له شکله حرامي او بې ناموسه شکاري	1
دوی اودې تا په شمول ټول دومره لوی احمقان ترواوسه ماونه لیدل تاسې تروروستۍ ورځ پورې په دې پوه نشوۍ چې دلته دامریکا دخوندی ساتلودپاره جنګیدۍ	1
د ښاغلي ندیم په خبره دی هیله من دی ، چې د پېښور مرافعه محکمې ته د دغې قضيې تر راتګ وروسته به اوس پکې پرمختګ وشي	0
لاندی ویډیو اوګوری چ یوه برخه دهغو ۲۰ کلنو ظلمو وحشتو دی هلاک دی شی هغوی چ شکر نه اوباسی د دوحی تړون ډیری ګټی دی لمړی د	0
د همدې جهيزيې له امله موږ ته د ژوند کولو اجازه راکوي	0
د دوحې تړون افغان ولس ته دخپلواکۍ او په پښو درېدو زيری و څنګه چې تړون لاسليک شو له بهرنيو ځواکونو او د هغوی له ملګرو ساه او ر	0
ولې د یادونې وړ ده ، چې ځینې رسنۍ شته چې د پردیو هېوادونو او دښمنانو په استازیتوب فعالیتونه ترسره کوي او په لوی الس یو ډول استعمار ته زمینه برابروي	0
بلکل او میړه هم ښځی ته کالی ده	0
اوس به دی زه وګور	0
چی دا د ډرون زدکړه به یی د مدرسی په کوم کتاب کی زده کړی وی	1
هر ډول عصبی حملو لپاره	0
د سرچینې په خبره ، په دې برخه کې طالبانو هم له ایران سره ځینې هوکړې کړي او په نیږدې وخت کې به یې عملي اقدامات ولیدل شي	0
ورک شه سوډره تاته يي څه	1
رسول الله فرمايې ايا غواړې چې زړه دې نرم او حاجت دې پوره شي پر يتيم رحم وکړه الجامع الصحيح	0
او نه ولسونه در سره درېږې	0
د اتم خان سیالان ډېر شول ، او د ګټې وټې سرچینې یې وچې شوې	0
پوښتنه ايا طالبان پالېسي پيژني	0
چی د جمهوریت د مرداری له وجه نه چی ملت د تروریست ګروګان شو هغه ته لابی وکړی مشک ان است که خود ببید نه انکه لابی ګوید 😅	1
هههه خپل د تشناب نوبط پیداکړه سیاست له تا ګیله نه کوي چې ولي دا سرټمبه ز له چاسره یاد نکړم ګوړه ګوړه وایه خوله به دي خوږه وي	1
داچرګان ټول کونیان شوی	1
ښځه وطن خاوره هرڅه يی په کفارو خرڅ کړې خودوی ټول خرڅ کړی ول	1
د طالبانو د بهرنيو چارو وزير مولوي امیر خان متقي په دې اړه پاکستان ته د وروستي سفر پرمهال په خواشینونکي انداز وويل نه پوهيږو	0
هههه ټینګه که خمارته 😂	1
په افغانستان کې توپان بازارونو ورک شوي وو ، او دوکانداران په ډېر احتیاط راښکاره کېدل	0
یعنی په دې معنی چې ځینې ځوانان وینو پرته له دې چې فقهي پوهه و لري په ځینو فقهي مسائلو کې بې باکه او توهین امېزه 👇	0
د دغه وضعیت ادامه بیا وروسته ډیرې دوامداره او مزمنې بیمارۍ رامنځته کوي چې ډیری وخت په سرطان اوړي	0
همغه جناب امتی ګل لالا دی	0
د پاکستاني طالبانو په اعلامیه کې زیاته شوې چې د دوی پالیسي ټولیزه ده او هېڅوک ترې سر غړوونه نه شي کولای	0
چټی غول مه خوره له خپلی ښځی مور خور دي خبر یی خاینه ته اوخدای چی کله وتښتیدی څو میاشتی مو یو بل و نه لیدل هی شرمیدلو	1
اسلام د سوله وروری دین نه د تشدد ولی قتل قتال د تقوا سوره نه هم خبر یاست بیا غواړی چه پښتون جهنم له لاره جنت ته و لیږی	0
ستر خاین او وطنفروش وو کله چی کودتا کی ناکام شو باید خودکشی یی کړای وای نه چی پاکستان ته تختیدلی او ددښمن غیږ کی پټ شوی وای	1
هغه وایي که د طالبانو کوم رهبر د پاکستان غوښتنو ته سر ټیټ نه کاندي ، ښایي د یوې بلې ډلې لخوا به وځپل شي	0
داسی ښکاري چې سعودي عربستان او طالبان یو بل ته د القاعدې سره د اړیکو ساتلو له امله نه دې سره نږدې شوي	0
محمد رضا د خپلې ورکې شوې کورنۍ په لټه کې هم دی ترڅو خپله معتاده مور ، پلار او ورور هم له دې افت څخه وژغوري	0
د دوی لپاره د دوی اجر او د دوی رڼا ده او هغه کسان چې کافران شوي او زمونږ ایتونو ته يې دروغ ویلي دي دغه کسان د دوزخ ملګري دي	0
د امریکا له بشپړې وتنې وروسته دغه هوايي ډګر ته پرون لومړنۍ الوتنه له قطر نه وشوه	0
😢 اوس د امیرۍ 👑 په چم ځوانی راسه اخلی 😢 هره ورځ ستړی ستومانه بایللی کور ته راستنېږم 😭 تر ننه پوهه نه سوم چې د ژوند کولو لپاره کار کوم	0
له جمهوريت به بدتر حال وو	1
خو د چين د بهرنيو چارو وزير وانګ يي تېره ورځ بيا په دې هېواد کې د خبرو په مهال داسې خبرې وکړې چې په عين حال کې د افغانانو د زړه خبرې هم وې	0
ښه بي قرار يم خو خبري د سکون کومه نن سبا زه ښه عجيبه غوندي ژوندون کومه	0
پریږده چی عام ولس ددي وحشی جاهلانو د وحشت او تور جهالت اصلی څیری وپیژني چی بیا پری تیر نه وځی	1
ډیر بی ناموسه او بی ادبه ملا دی	1
یو خلقي ملګری مې دی مال تۀ ولې ط لبانو ته خوشال یې وایي د خانانو زامن ډېر جګه کې مغرور ول وادۀ اختر او غم ښادي کې به	1
او که ته په ځمکه کې د ډېرو خلکو اطاعت وکړې نو هغوی به تا د الله له لارې ګمراه کړي دوی پرته له ګمان نه پیروي کوي او نه یوازې دروغ دي	0
تا خور او مور دې کونی غی چی سړی مجبوره وې چی ستاسې په ادبیاتو جواب درکړی	1
پرتوګ دی اسلام اباد نه راوړه بی غیرته د کوم تړون خبری کوی امریکی په لویه لاس افغانستان حیواناتو ته وسپاره	1
ژر او اغېزمنه بڼه بيرته ژر فعال او حالت بيرته عادي کېدو ته راوګرځي	0
د خلکو عکسونه مه کاروئ لږ شرم او حیا ښه ده لږ با وجدانه اوسئ دا د نور الایمان خان عکسونه دي ستاسو ندی او دا د هغې د انسټاګرام پاڼه 👇	1
راشد خان او نوین الحق نن په ۲۰۲۳ سياليو کې وځليدل راشد خان په سختو شېبو کې د خپلی لوبډلې لپاره ۲۱ منډې وکړې او په	0
د ملګرو ملتونو او روغتیا نړیوال سازمان استازو په کابل کې د روږدو درملنې له مرکز څخه لیدنه کړې ده کورنیو چارو وزارت و	0
خدای تعالی روغه رومټه کړی	0
منحوس بړوا بیغیرت	1
زیاتوي هر یوټیوب چینل باید د یوې رسنۍ په توګه د څلور زره افغانیو په بدل کې ثبت شي او لس زره افغانۍ ضمانت	0
خپلې موخې ته رسیږي او له مطالعې کولو څخه چې یې څه هدف وي	0
په دا راپور مو خدای بیخ اوباسه وایي چه یوه سپي د لوږی هډوکی څاټه بل سپي یې کونه څټله پاکستان خو خپله دبل کونه څټي	1
هو دا ځل به د لیست ته هم واچوم	1
دوی لکه د اروپا د کلیسا د منځنیو پیړیو د پاپانو غوندې هرڅه ځانته حلال او روا کړي خو ولس ته بیا هرڅه غیرې مشروع او ګناه ده	1
داغاطری په هیڅ نه پوهیږی دباغو اوجیوو خلګ وو شل کاله یی غول سره اړول اوس نظام چلوی	1
غول خوره لعینه تا خو هم په حکومت خیټه اچولی بل ته حق نه ورکوی	1
امنیتي ځواکونو د ترهګرو د ځپلو لپاره زمینه برابره کړه په شمالي وزيرستان کې د ځانمرګو بريدکوونکو اصلي تسهيل کوونکی وژل شوی دی	0
د فوټبال پورتګالي ستوري لس کاله مخکې د لاس ويګاس هوټل په يوه خونه کې پر دې ښځې د جنسي تېري ادعا په کلکه رد کړې ده	0
طالبه وخت بدلیږي وخت به راځي دوه شیان دي چه الله تعالی یی پدې دنیا غج یو ظلم بل د مور او پلار بې عزتي	1
هغه ګرويک چرته چې پيرانګيان د ايپی فقير د ويرې نشول تللي نن هغه ګرويک ته خپل وزيرستانی د پنجابی له ويرې نشی تلې غلامي نوره څنګه وي	0
تښته دغوا ځوو مور او خور د پر امريکايانو خرڅي کړي وي اوس د نرتوب خبري د کوستيزن ځو که ته حرامي نه يي خو راشه	1
بس تکړه شی مونږ خو وایو چی الله دی نور هم فدایان زیاد کړی چی ستاسی دا نظام نورو وینو ته ضرورت لری او نظام مو لا زیات سپیڅلی شی	0
چې د برید له امله ۲۶ تنه ووژل شول او ۶۳ تنه ژوبل شول	0
۲ زنجبيل د معدې په روغتيا کې هم ډېر څه کولی شي	0
له وقار رعب مینې او عطوفت نه ډکه مجسمه چاپلوسي یې مه ګڼئ همدا کمالات په رښتیني ډول د خلیفه صاحب په وجود کې راټول دي	0
الله ج شهادت قبول کړه مشره	0
کاکا خيل چي سوچ پور وکړه	0
ستا کړې ابادۍ وساتو او کلونه کلونه دې زړه کې ژوندی وګرځوو	0
تالبان غونډ کونیان دي د هیرامنډی خرامې اولاد د جومات خراميان د تور شودر پنجاپې تور	1
ښاغلي شهامت د ادارې د لاسته راوړنو په هکله جذابه وینا واوروله په دغه نندارتون کې د پوهنې وزارت او لوړو زده کړو وزارت	0
د ملګرو ملتونو دې چارواکي زیاته کړه چې لومړیتوب اوس هم باید د جګړې ختمیدل وي	0
زمونږ د وطن سره ستاسو کار نشته خپل سپیان وینځه	1
جانان اکا هماغه ستا له وجهې خۍ زه بلاک کړۍ یم لکه د شلو مرکو والا چې بلاک کړم 🧐 😋	0
کله کله يې ليدل نشرول ښه وي که پوهېږئ 😢	0
دا دي د عقاب نه د ټپوس چم کړی دئ	0
خو اروپا دننه د روسیې سره په دې برخه کې نوره همکاري هم زياتوي	0
دشکريي بارکزی هیلی یي هم ورپوره کړی رب جل جلاله موپه اخرت اودونیادواړه وشرموه فاحشو	1
وخت ما ضایع کوی	0
یاد وزارت ویلي ، چې د روژې میاشتې له پیل څخه تراوسه پورې د مېرمنو او ماشومانو په ګډون ۲۰۰ ملکي وګړي وژلي او ۴۰۰ نور یې ټپیان کړي دي	0
نو هغه ده چې بیا د ويټامینونو بستو ته اړتیا لري	0
شهادت زموږ د ټولو ارمان دی	0
لوګرۍ ټوکماره حیثیت د څه شو په حمارټ کې 🤮 🤣 🤣	1
په ټوله اروپا کښي ځوان بالغ ورور له بالغي خور سره په يوه کوټه کي نه اوسیږي	0
اجبه خوند یې په کړی د مور شیدې	0
د مرداروپنجابی حرمونی دي څونه کونه به یی ورکړي وي	1
الله پوهيږي او تاسي نه پوهېږئ	0
نه غواړي چي په دي پاکه او معصومه څهره داسي ملعون ته وګوري	1
الله دی اسلا او مسلمان د اوردو له خدمت نه موږ وساتی پښتون ېې پښتو کی لیکل کوه	0
ورته وايه چي دنورو حساب نيسې دا ستا دجرمو اوتجاوز حساب کله رازي	1
خو نورو ځایونو کې د اسلامي احکامو په اړه د دوی توندلاری تفسیر ډېر روښانه دی	0
ما بریا ځکه اوموندله ولی چه ما سره ټول قام ولاړ وو دا خبره هسی تشه ده چه پختون قام کښی اتفاق نشته ما سره خه په نره اؤ	0
شیخ صاحب مبارک او دروېش صاحب دروېش صاحب هم ځوانان په سختو اسلامي او جهادي جذبو راوستل 😍 تاسو د دروېش صاحب کومه ترانه ډ	0
بډو په تېر نظام کې له عزیز الله وروسته په وحشت کې نوم درلو یوه محصل کیسه کوله چې زما دوه ملګري یې په موبایل کې په یوه ترا	0
چی وهابی وی داعشی دی مردار یی کړی	1
دا خپلو خلکو ته وګوره ، چې په يوه محب اهلل زغم	0
دغه رنګ انتونيو ګيټرس د افغانستان تل پاتې امن او استحکام په حواله د خپل ژمنو اظهار کړې دے	0
د ایران حکومت تیرکال اعلان وکړ چې د امریکا استخباراتو ته یې د جاسوسۍ په تور ۱۷ کسان نیولي دي او د هغوي محاکمه روانه ده	0
د بلخ د مارمل غرنۍ ولسوالۍ	0
تاسې کولای شئ د ورځې په اوږدو کې د بي بي سي پر پښتو وېبپاڼه او فېسبوک پاڼه د لوبې وروستی حال مالوم کړئ	0
اوستي وو په ټول یونیم کال خبرو کې به د افغان د میړانې او غیرت خلاف یو حرف هم پکې پیدا نکړئ	0
تاسي ته نور مواد نه پیدا کیږي دا زمونږ د یو دووس والي پوسټ ده چي کړي یي ده	1
افغانانو شریعي او اسلامي نظام غوښته	0
که پرونی انتحاري مردار وي نو دټالبانو ټول انتحاريان مردار شوي دا مردار مردار په خپل ځای خو اخر تر څو به افغانستان کې افغان وژنې وي	1
د تا مور غیم او دنیکه ټول خاندان غیم دسپی بچیه همدا خره کمونیستان ول چې ۴۵ کاله مظلوم ملت په اور مې سوه ځی	1
پخوانی شل کلن د صهيونستی او صليبی يرغلګرو دلالانو او دلاکانو ته ځای نسته	1
افسوس پر دې کوم چې لا هم دغه شان وګړي زموږ په ټولنه کې محترم دي او ملاتړي لري	0
چور ډيزل لعنت هو	1
هههه څه شین خر دی	1
شنبه ، د عقرب دوه ويشتمه پاکستان ته د طالبانو د بهرنيو چارو د وزير مولوي امیر خان متقي سفر په ټولنيزو رسنيو کې له پیله ګڼو نيوکو سره مخ شوی دی	0
دا سفر یې دومره چټک کړ چې په ۲۰۱۷ کال کې یې د همدې جون میاشتې په ۲۲ مه نېټه د کرېکټ له نړیوالې شورا څخه د بشپړ غړیتوب ویاړ خپل کړ	0
اردوغان په دې مراسمو کې يو شعر وليد چې په ايران کې د پروت اذربایجان په هکله پکې اشاره موجوده وه	0
ولی نن ورځ د خلفاء راشدینو تقلید نه کیږي لاکن د ائمه اربعه وو تقلید واجب ده ایا عقل دا مني جواب کمنټ کي 👇	1
د هغه په وینا نور عمده خطرونه د تنباکو او مخدره توکو استعمال ، د زړه د رګونو تشنج او د وینې لوړ فشار دي	0
امیرالمؤمنین حفظه الله د افغانستان د تاریخ هغه اتل دی چې د ده په رهبرۍ او ژوند کې متعال رب د خپلواکۍ اخیستلو ویاړ ور وباښه	0
خبیثه کرزیه قسم دی ستا مردار تاریخ د هیواد رنګه بده کړه د اولو وختو دې خبیثان لندغران پر چوکیو ونازول ه	1
هڅه به مې کوله چې د حکومت کولو په لارو چارو بلد شم	0
ماشاءالله الله مو سر لوړي لره غربیان خبر نشې چې بیا به اور پرې بل وي	0
برکت معنا خوشحالۍ	0
همدا وجه ده چې ډاکتران ټینګار کوي تچې په هیڅ صورت او په هیڅ وخت کې باید اومه هګۍ ونه خوړل شي	0
العصر خپرندويه اداري لخوا وړاندي کیږي د نویو ترانو البوم ملهم د ميني شاعر الفت صبؤن دېر ژر ان شاءالله العصردترانو سترمرکز	0
مننه خوشحاله اوسې	0
شين رنګو جامو یې زما په شمول ټول د ځان طرف ته متوجې کړل	0
دا خرکوس تاسو بيا ازاد وي ددي نه ښه خبره داده چه اوس يي خلاص کړئ	1
راپورونه زیاتوي د پېښې په یوه اورګاډي کې کابو ۳۵۰ تنه سپاره وو چې له یوه بار وړونکي اورګاډي سره یې ټکر کړی دی	0
خو دغه شخص لاهم ټینګار کاوه چې هیڅ الکول یې نه دي څښلي	0
د پنجاب له نسله پیدا شوی غلامان په هېڅ شرم ندی خبر	1
د زړونو د رهبر تازه انځور ❤	0
زما د قتل سازش روان دې ، عمران خان	0
چې هر کله تللې غږ وکړه 😊	0
چې په حسن تکبر درنه ونه شي مرګ یوسف غوندې ښایست خاورو ته وړی	0
سپیان به غاپی خپل کار به ک ی ته هغه څه کوه چې قران او حديث یی درته وایی ماشاءالله تکرې اغونده	1
دا هغه په بدو مشهور قومندان وه چي د اميرالمومنين له عفوي يي غلطه استفاده کوله د مجاهدينو لخوا مراد او جهنم يي ځاي شو	1
ځکه ته د هیرامنډی لواتطی طالب لڼډغره میرمن یی	1
د بدو بچيه نو عفوه خو پر تيرو غولو ورته شوې وه بدو خو اوس تازه جنایتونو باندې اسیر شوو او دخپل عمل سزا یه وليده	1
سوځکي دغه بيرغ به دې په ښځه پورته درومنډم د هيرامنډي نسله	1
د کنټرول په پروسه کې د سازمان ټولې سطحې ګډون لري	0
د افغانستان کرکټ بورډ له زمبابوې سره راروانو پنځو یوې ورځنیو نړیوالو لوبو ته د ۱۶ کسانو نوملړ خپور کړ	0
یاره همداسي ده موږزمریان وه دوی دي خوري	0
د الجزایر د خپلواکۍ د مبارزې او د زهره ډریف په اړه پوهیږئ الجزایر د اوږدمهال لپاره د فرانسې د استعمار لاندې و	0
تاسو او کورنۍ ته جمیل صبر او اجر جزیل له څښتن تعالی څخه غواړم	0
د ټالب په مانا سم پوه یم تالب یانی د بزی زوی ټالبپال شین خر دی	1
دغه راز د قطر حکومت هم هیله مندي ښودلې ، چې د کابل هوايي ډګر به ژر بېرته فعال شي	0
الحمد الله ډیر مولایان او چڼی مو مردار کړل	1
د تېر کال په مارچ کې د امریکا دولت ته وړاندې کړه	0
چغه د غدار بچیه ویډیو دی کټ کړی ده	1
د کتلوي معافیت مرستیال وایي ، هڅې کوي چې په دې غرنې دره کې ماشومانو ته واکسین ورسوي	0
ایا ته دا خنزیر پیژنې ته مشر حقاني دا سپی ډیر بې ګناه خلک وژني	1
اول خو حاکميت يا اسلامي دی او يا غېر اسلامي	0
د پارک پولیس	0
ای ستا ښځه د خره وغېم دا تاسې چې زدکړې بندې کړې دي دا څه ستا په ږیره کې متیازې وکړم مرتده	1
د ظالم زویه هغه خو استشهادی برید د امریکا په غلامانو کړی اتحاری خرمرګی خو به تاسی په خوارو مظلو	1
که څه هم زما دوښمنان دي خو له تاسو غوښتنه کوم چه په ارامۍ سره يې له څنګه تېر شئ او تورې مو پخپلو پوښونو کې وساتئ	0
دپنجاب زوپنجابیان هم دغه ارمونی ستاسودکومک دپاره را استوی امریکایان یی هم ستاسو د دک	1
السلام عليک م ورحم الله وبرکات ه اسماء خورکې ته دې ۱۰ فالورز مبارک وی 😘 خو خیر که یی ماته اعلان ونکړو مبارکی به ورته ووایو	0
ته وده ذلالت لا نور درته ګوري	1
دوه ورځی مخکی کندز ته راغلی وو	0
او په پای کی د یوې توطېې له مخې په قطرې الوتکه کی کندهار کی کوز شول مبارک وي اربکیان د وطن اصلي بچیان د پنجابي ټالب میړه	1
اجازه راکړئ چې د کیمرج د کې چاپ شوی دی ، یوه ډېره	0
ترجمان افغان حکومت ذبيح الله مجاهد له لورې جاري بيان کښې وئيلي شوي دي چي د امير المومنين ملا هيبت الله اخونزاده په امر په اهم څوکو ټاکنې شوې دي	0
نو وايي نه بلکې مونږه د هغه څه پیروي کوو چې په هغه باندې مونږ خپل پلرونه مشران موندلي دي	0
ښه دی چی د ماینی کوس دی یخ سوو	1
ورک شئ له غازي افعانستانه د بغدادي خنځیر اولاده داعش الخوارج تاسو په هیڅ صورت افغانستان کې نه شی کامیابیدلی ځکه ستا	1
دی په پیل کې ډېر ارام لوبیږي او یوه یوه منډه کوي ، خو وروسته بیا لوبه تیزوي	0
دواړه د یو خر زامن دي که اتل ده مه داغه ده	1
هاتف خو سره د خپلې ښځې لور او زیناکاره جسم هم ټول شراېط د الخمارت په خرتوب پوره کړي دنن مولا راهب کاهن ملعون	1
د اسلامي تربيت په خاطر هرډول ستړې وګالو په قوي عزم به د اسلامي نظام او ګران هيواد د دفاع لپاره هرډول سرښندنې ته چمتو و	0
دا اوس ځانته رسنۍ وايي او دا یی هم قضاوت ځينی احمقان بيا د دوی په راپورونو هم باور کوي مونږ یی کله کله د مسخرو لپا	1
هههه دا هغه بی ناموسه غلامه کونه پلورونکې ورځ ده چی د امریکایانو په امر به مظلومو کورو ته ور اوښتل او خپل	1
طالب د مدرسې کونې طالب مدرسه کې کونه ورکړې	1
ډير خرکوسان خلق يه	1
هغو مخکې څه ټل وواهه چې اوس یې د داعش سره جنګ ته ولیږو هههه ټرت صاحب	1
بدو غوندی ډیر ځوانانو خپل سر اومال لدی هیواده اوله افغانانوځارکړی بدوهم یوله هغو ازمریانودی دپنجاپ کوڅه ډب سپیانودځان خیرغواړۍ وخت موکم پاتی دی	1
ښځه ګرانه زه خپل ویښتان واړه کړم میړه واړه یې کړه ښځه په دومره سختۍ مې اوږده کړي دي خاوند نو مه یې واړه کوه ښځه	0
د ده په وينا ، د داسې عفوې مثال په تاریخ کې نشته	0
د ایران د سفیر مرستیال په دې لیدنه کې له افغانستان سره د خپل هېواد د مرستو ډاډ ورکړی	0
ډوزنه خو راشه دلته د بل هيواد څخه دې په ډوزو څوک باور نکوي	1
ستا شځه فه دی لوچک سره وغيم	1
افغان ورزشکاره د وزن پورته کولو د تمرین پر وخت	0
زړونه وياړ مو 😍 توربچی زمونږ ماډا ۹ 😘 💪 تور بچی هم نن په انټرکانټینيټل هوټل کې نندارې ته وړاندي شو ♥ 🌹 🌹 🌹	0
په دې توګه موږ د افغانستان جګړه له لاسه ورکړه 🔴 😱 څه وایي په افغانستان کې د امریکايي ځواکونو پخوانی قوماندان جنرال م	0
اغلې اتکینز وايي ، دا پروګرام دې کسانو ته د قانوني او خوندي لارې زمینه برابرول دي	0
خۍ نو همداسی کونه ور واړوه چاره ولی نسته کار دی اهلی کار ته او سپاری ملت دی خپل کړی د هیرا منډۍ په خاطر رټل سوی سپنږیرۍ ولسمشر دی را وغواړی	1
یارب لک الحمد علی رغم انف ټامي	0
دا اوربند وروسته له هغه پيل کېږي چې د افغان تا	0
له همدې امله ده چې بیا هم د سولې د تړون اړوند ډیر فشار به امریکا ته متوجه وي	0
شیطان نه یی هم وراړولی ده	1
رنګیزی خوری دا خلق شرم نه لری دوئ دوی غاړی خوری چه کوم طرفته زور شی بیا هغو سره وی او ملاتړ یی کوی دیته وائ منافقین	1
داکار دی دپلار سخه وکړه	0
امریکه امر لومړيتوب دې ورته بیا پاکستان او هییت ښو پنجابيانو غلام دې بیا نو امر خبره پکې ختم شی اغه امر نشی کولی	1
یوسف یونس نوح ایوب ع په ډیر محنت سره اوری	0
هغوئ په ټوله دنيا کښې په مخه روان دی چې هغه ځايونه قبضه کړی چې د دوئ نۀ دی	0
دا ښاغلی ریکس د شوروي اتحاد د سفارت شارژدافیر دی	0
دا دوه ډلې له امریکا سره د طالبانو د سولې له معاملې وروسته ، له حقاني شبکې څخه جلا شوي او پر يادې معاملې اعتراض لري	0
سترګو کې اوښکې راغلې کله چې ښوونکې کور ته لاړه او خاوند ته یې کیسه کوله نو هم ډېره خوشحجاله وه او هم یې ژړل	0
ستا د ښځې استخاره غیم	1
وا ليونو دا نرده واده ته يي هتمن زړه کيژي زه په واټساف ورسره غږيدليم عجيبه ليوني کونيان ټول مو نرانو ته مو	1
بې ښځو ژوند د هغې ونې په څېر دی چې نه ګل لري او نه مېوه	0
په توره شپه می زړګی ډک شی چی را په یاد شی ستا د سپین مخ تور خالونه 🌾 ❤ ساحل خان ❤ 🌾	0
پاکستان دې د القاعده غړو ته له پولې د وراوښتلو اجازه نه ورکوي ، له پاکستان تېرېدونکي وسله دې ونیول شي ، پر اسامه بن لادن دې هر ډول مرسته ودرول شي	0
د عراق د پارلمان ۳۲۹ څوکیو ته ۳۴۴۹ کسان کاندید او په انتخاباتي مبارزه بوخت دي	0
د لبنان د عامې روغتیا وزارت نن د شنبې په ورځ ، اګست ۸ زمري ۱۸ ویلي چې په چاودنې کې ۱۵۴ کسان وژل شوي ، او د ۵ زرو نه زیات ټپي شویدي	0
ژغورل ، که يو ډول اشغال ته لار هوارول	0
نو ټول د کمال صفتونه خاص هغه الله لره دي چې د اسمانونو رب دی او د ځمکې رب دی ، د عالمونو رب دی	0
دا هغه قلم دی چې د وخت د فرعون ماتې پرې لاسلیک شوه دا قلم تر دې ځایه د ټوپک په همکارۍ او د شهید شوي اولس په قربانۍ رسېدل	0
سارنده د پښتو موسيقۍ يوه زړه او کلاسيکه اله ده	0
دا د پنجاب د کوڅه ډبو سپو او غلامانو حاکمیت ده افغانانو ته نه مربوط کیږي	1
الله ج کامياب کړ خو سوال دا ده چي څنګه په دوره اساني په صف کي جاسوسان او خوارج موجود دي دا پيښه بايد ټولو ته د عبرت درس شي	0
د استقلال څلورمه جبهه ، يو سلو څوارلسم مخ	0
امريکا هم ويلي چې په دې اړه پوره مالومات نه شريکوي همدرانګه شا محمود قريشي وويل چې دا دوی د ګټې موضوع ده	0
هر خنزير څې بابا پسې خبرې کړې وې غ ل يې خوړلې ول يوه هم په خپل ژوند کې ښه ورځ نده ليدلې مبلين خنزير له پاتې ايتا د پېري ايتا نمبر د منتظر اوسه	1
هههههههههه دومره زور دې په هغه لوی اهل ابلیس کې هم نشته د جهنم سپیو	1
خو ستاسو يارانو نه منل	1
ځکه چې طالبانو د جهاد له پیره اسامه بن لادن سره په افغانستان باندې د جګړې له کبله همکاري اړخ ته کتل او بل اړخ څخه یې بشپړه خبر نه درلود	0
ستا د ښځي تر کوس خوټي وباسم د رنډی اولاده د اسرايلو بچيانو دا ستاسو د مور ميړه ملکي کس وو انجنير وو طال	1
د همپشایر کرکټ کلب مشر ویلي دي چې مجیب یې ځکه اخیستی چې هغه بیخي بل ډول توب اچونکی دی	0
د رویټرز خبري د اژانس له مخې په چین کې د کرونا ویروس له امله تر دامهاله ۴۹۰ تنه وژل شوي دي	0
ته ځان ته څنګه قاری وای خوته قاری نه یی ته غاری یی	1
د ارزګان ولایت د عامې روغتیا ریاست وايي ، ګوزڼ وهلې څوارلس میاشتنۍ ماشومه ده او کورنۍ یې د ترینکوټ په ناقل اباد سیمه کې اوسیږي	0
دا د ولس حق دي	0
نه ، خو يو نيم جاهل پيداکيږي	0
څېړنه او کره کول هر يو ځان ته ځانګړی او هر اړخيز بحث غواړي او د هنر پروړاندې له مسووليت څخه ډک بحث	0
ماته یی نوم معلوم دی چی یواری عطر ووهم بیا نوم درته ښیم کنه	0
اسټرالیايي کرېکټ چارواکي وايي که د رسنیو هغه رپوټونه کره وي چې افغانستان کې به ښځو ته د کرېکټ لوبو اجازه نه ورکول کېږي	0
سرچینه وایي په شهید شویو کسانو کې هغه زلمی هم شامل دی ، چې شاوخوا یوه میاشت وړاندې یې واده کړی وو	0
ښځه يا خور د راولیږه چي په يو ميز زه مرکه ورسره وکړم	1
مور ولسوالي کي دي فنجاب کي اور بل کړي کونیانو	1
ددی خبیث په غره به د مرچکو ډنډه ومنډم	1
بلکل نه مونږ افغانانی به درنه داسی کرکه پیل کو چی دا نفرت نښه به مو نړی کی وګرځو سړیتوب زده کی سه افغانیت زده کی د جاهلو نسله	1
ټول ودونه یو ډول نه دي او د کړکیچ په وخت کې د واده شویو جوړو ترمنځ اړیکې یو ډول ټینګې نه دي	0
منظور پتلون ګیله ډم وزیر علی ګیډر وزیر ته ډالی بازانو کار دئ هر ټپوس اذادی نشی راوړائ هر عزت پروش او دا ؤوس اذادی نش	1
دا د کولاب او سمرقند حرامی کډوال بایدت ریښی ووهل شی	1
که کونی ته دی لاس کړي نو نه به ستا د لکو شمار وی او نه ستا د ملعون ندا جاهلان یې	1
چغه سپیه لعنت دی ستا پر مور او پلار وی چی ستا غوندی سپی یی زیږولی دی	1
د اسلامي نظام د قیام نه ستړې کیدونکی سپاهي د روسانو د اشغال په وړاندې د جهاد مؤسس علمي روحاني او سیاسي شخصیت مولوي رفیع الله مؤذن رحمه الله تعالی	0
له میني مو نړي مننه ❤ ❤ ❤ ❤	0
توری سترګی توری جامی توره بګړی	0
ويل کيژي چې په کومه ورځ د چې اشرفغني مخلفت کړی وه په ترهغه بله ورځ په تا يغنې غاري عيسا باندې ميلر جنسي ترای کړی وه ده ريشتيا ده	1
دا ماین څنګه ورسید دا غول او خوشایی دا شل کاله وایی خبره اصلی په کار ده چی دا څنګه اوشو	1
زوی يې زندان ته ولېږه او خلکو د هغه پاتې شتمنۍ چور کړه	0
د شپې يې بيا خوړل د دې سبب کېږي چې د ژور خوب مانع شي	0
ډيره شکريه ❤ 🙏	0
بلکل همداسې خو ستا غوندې فاسقان له مردارې د وروسته	1
د ناتالیا پچیشچوا پوهنتون ویاند ویلي چې بریدګر محصل هم تر پېښې وروسته وژل شوی دی	0
سپی سره باید څه وشي خو مرداری کی	1
عدم تشدد دې ته نه وايي چې د دوښمن چړې ته غاړه کېږده او پښې ورته وغځوه عدم تشدد دا دی چې ویښ شه شعور پیدا کړه دوښمن	1
مننه اتلان زموږ دټولو هدف یو دی ❤ ❤	0
سلطان سلیمان قانوني یو ځل د ښار مشهور انجنير سنان رواغوښت او له هغه یې وغوښتل چې د یوې ودانۍ زاړه دېوالونه ونړوي او نوي دېوالونه جوړ کړي	0
په پاکستان کې د ظالمانو يو شخصي زندان الله ج دي زليل او رسوا کړي څونه خلګ به يی د ظلم شکار وي	1
له ده مخکې اصغر افغان د ۴۲ منډو له جوړولو وروسته د شاداب خان په توپ وسوځېد	0
تېرکال پر محمد نبي او راشد خان سربېره د اصغر ستانکزي ، دولت ځدراڼ او محمد شهزاد محمدي نومونه هم وو ، خو ټول وانخیستل شول	0
ډيره زياته مننه اڅکزي صاحب	0
اوسمهال امریکا کې د دغې پېښې په هکله تاوده بحثونه روان دي او ګڼ شمېر سیاسیون او دولتي چارواکي د دغې موضوع د روڼتیا غوښتنه کوي	0
که چیرته د کتاب لوستنې علاقه لرئ او دومره پیسې نه لرئ	0
ستا خور مور ښځه غیڼ ته ونیسم ستا په مړی یی وه منډم ستا مور دی ارمونی وغیم پروت په کوفارو کی یی خبری ده افغانستان کوی ستا ده مور کوس ته غڼ ونیسم	1
سبحان الله د ځوان وزير عاجزي وګورئ 💝 😘	0
طالبان د ایران سره داسي تړون لري چې په افغانستان کې به د فاطمینو لښکر په ځواکونو بریدونه نه کوي	0
ستاسی خبیث مشران یوازی د خلکو وژلو او تهدید کولو دپاره کار کوی دا دپشتو فلمونو کاریګر	1
دغه خو ډیر خوږ دی که ستا ورور وی	0
کولې شي چی خپلې ستونزې خپلو دوستانو سره شریکې کړي او خپل زړه بوج سپک کړي او دا عوامل د هغه سره د سکون په راوستلو کې مرسته کوي	0
منننه ګلابه خوشاله اوسې ♥	0
خدای ج دې وکړي چې دا کار ژر تر ژره وشي دا نو د سیاست په ډګر کې یو ېر مهم ډیپلوماټیک پرمختګ او پېشرفته ګام اخیستل دي	0
لمونځ قضاء کوونکي د مور او پلار نافرمانه بخیل او بد اخلاقه کس ته خور یا لور مه ورکوئ	0
دا شو هیڅلامی نظام چې پرته له محکمې یو څوک ووژني دا څه ځناور په لار روان یاستئ	1
هغه وويل چې يوازې د سولې جدي خبرې کولی شي چې يوه مثبته پايله ورکړي او په افغانستان کې روان ناورين ته د پای ټکی کېږدي	0
دعه مبارز ررسره فالو کړی	0
زموږ لوی هدف دلته د روانې اوږدې جګړې ختمول دي	0
ګوزونه دي په متر دي که من کټي خبيثه ولاکه چي دکوم ځايه به غاپي	1
شپږمه برخه	0
هههه عالم په څه ده او سیدالم په څه لګیا ده یاره نو	0
اواز چا ته اوچات کړو همدی امريکې دا ځناور راوستل او قدرت ته ي ورسول نو اوس زمونږ اواز غير له خدايه څوک اوري	1
پنجابیان به په سوال او زارۍ کابل ته نه راتللی هغه ستا ولسمشر وه چې د پوځ قبر یې ګلان ای	1
ته پوهېږې خدای ټول مخلوقات يو رنګ نه دي پيدا کړي	0
ته یو بې ناموسه انسان یې ته نر او ښځه څه پیژنې	1
د افغان وطن د ویشل شوو نارینه وو د حالت په ارزونه کې مې ذهن ته راځي چې دا خاوره د وطن مور ته راپاتې ده او کېدای شي ورو	0
هسی ډوزن ټيزن ا د غرب کير ليس دی	1
ستا یی د لمانځه سره څه کار دی ته خو د لوړو ذدکړو وزیر یی د خنځیر بچیه	1
دننګ غیرت چيغه په کار ده 💥 💯 په بي ننګي ملکونه چا ګټلی دینه 🥀 ♦ 🍂	0
منډیلا نه یوازې چې يو مبارز و بلکې هغه يو ډېر متنوع شخصيت درلود	0
هغه ښايسته والا په نکاح در بوکه کم	1
تقبله الله تعالی نحسبه کذالک والله حسیبه	0
خقيقت کوچۍ صيب دماغ دانتيکه د	0
که انګرېزانو پاکستان او د پاکستان مدرسې نه وای رامنځته کړې پښتانه او په ټوله کي افغانان به نن د نړۍ په کچه متمدنه ملت وه	0
د ارګ تر ټولو پخوانۍ ماڼۍ چې امیر عبدالرحمان خان یې نقشه له بخارا نه په ذهن کې راوړې وه کوټي باغچه ده	0
الحمدلله د د پښتون نسل پرست ذخیرې مرتد خوارج د لخوا د دوی د بزدلۍ په کچره کې دوزخ ته استول شوي دي	1
ستا دمور میړه وه دغه خر ته به هم مردار ورځی	1
د دې امتیاز یوه ګټه به دا وي چې د کرکټ نړیواله شورا به متحدو ایالتونو ته بودیجه لوړوي	0
ستا په مور په کوس زما شک دی چی تی شوی یی او که د سپۍ نه شوی یی خرکوسه هجړا شماره دی راولیږه او ادرس دی راکه چی په غ د کینوم کنه	1
خبر دار 👇 دا زل یی پر ځان وایاست ټامیانو د دجنرال صیب په لاس ډرن هم ورغله ولاکه په کمپوکی هم در خلاص شی نور خو ن	1
د الله په لار کې به جهاد کوي او د هېڅ ملامت کوونکي له ملامتیا نه به نه وېرېږي	0
رسول الله فرمایلي چا چې زه په خوب کې ولیدم نو په حقیقت کې هغه زه ولیدم ځکه شیطان زما په صورت کې ځان نه شي انځورولی رواه البخاري	0
د عقل ټوټه ئ ماشاءالله	0
دومره بې لکۍ خره دي زه پر استدلال ورته ولاړيم او دوی دليونو سپوپه څېر غپيږي ښکنځل کوي فحش وايې اوبهتانونه راشړي ورکه مو په	1
او امریکایان به په امریکا او اروپا کې تعقیب او هغوی ته به هلته هم ستونزې جوړې کړي	0
دوحي تړون معاملي ملت مو اوش شه پيزني	0
خیر دې دا زما سترګې که بدې دی ته خو راته ګوره په دا ښو سترګو حمزه بابا	0
ستا د خور عزت هغسې کړم نو چاپيريال به دې د مور کوس برابروي 😡	1
واه واه الله کبر سبحان الله الحمد لله ډیره پر سکونه ویډیو زه قربان شم په قران مجید	0
د حدیث مبارکه له مخې دا راښکاره کیږي چې ابلیس خپل تحت په سمندر غوړوي نو دا ښکاره خبره شوه چې ابلیس خپل مرکز په کومې کفري سېمه کې	1
ههههههه دا به هم عربو مجاهدینو کړی وی هۍ شرمیدلیه پدا خر منطق	1
د امیرالمؤمنین ملا محمد عمر مجاهد لښکر 🔝 ↪	0
وو دې ظالم ډیر په وحشت سره له کوټې را بهر کړ د کور په دروازه کي د معصومو ، کوچنیو ماشومانو زامنو او مورکۍ په مخکي په ډیر ظلم ، جبر سره شه ید کړ	0
احمد تقي مولوی صاحب په خپل نوم راشه څه په مستعارونو نومونو کمنتونه کوې راشه چې په کفري هیوادونو کې د دایش د بریدونو مستند دروښیم	1
په ورته وخت کې چین اروپایې هیوادونو او دولتونو ته اشاره ورکوي ، چې دوی نشي کولي په امریکایې ځواک باندې اتکا یا ډډه ولګوي	0
شنبه ، د قوس شپږمه طالبان وايي ، چې يو ترکي پلاوی به کابل ته راځي څو په افغانستان کې د پانګونې فرصتونه وڅېړي	0
ته يوه ورځ مرداره پريږده چې له خنزير څخه زيات بوی کوي کنه سپي 🐕 🦺 ته هم تقبله الله	1
که چېرته د زړه بې نظمي او په وینه کې د خوږې لوړه کچه شتون ولري په بشپړ ډول سره په کار ده چې درملنه يې وشې	0
نو د خاوند ایمان تکمیلوي ، او کله چې مور شي	0
پیر صیب محترم د سپیانو بې حرمتي کړي ټالبان په مثال د هیرا منډیي حرامیانو دي	1
بي احساسه غږ درزي	1
غاپی غاپی غاپی غاپی ټولو د سپو په رقم ورشی پدی ډول فکر کوی مبارزه ګټلی شی	1
امریکا او نړۍ	0
تر ټولو ځيرک جاسوسان د علی بن سفیان وو هغه رازونه چی پيرانوه به نشو پيداکولی هغه به علی بن سفیان او ملګرو ته معلوم وو د	0
ګلوړين باچا دي ګريټ 💓	0
ماشاالله واقعا پر ځای ټاکنه یی کړی ده	0
او په هغې کې د قران کريم د سور نور ځینې مبارک ايتونه وموندل شول	0
نوموړی زیاتوي د الله نصرت و چې افغانستان کې درېیمه امپراتوري ماته شوه ملي تلویزیون	0
خوارج ووژنئ	1
ډیر خبیث او رزیل انسان ده باید نور دومره ازاد نه سی	1
څلور ولایتونه په ختیځ کې دي ، څلور په سویل ختیځ کې دي ، پنځه ولایتونه په لودیځ کې دي او فراه ولایت هم له خطر سره مخامخ دی	0
زه یی هم ور وغیم د کولابی لنډغرو	1
هر څوک چي ده تر تا رنډۍ بهتره ده	1
۳ د بدن د جوړښت او وزن له امله خپل ځانته کم احترام لري ، په ورته وخت کې دا فکر هم نه کوي چې د بدن وزن کمول او د ویرې له امله کم خواړه بدن ته زیان اړوي	0
نه غواړی چی اواز په اوریدو یی وطنوال نا ارامه شی 👪 👪 یو ښه فکر او یو ښه سوچ سړک یی هم سلامت ساتلی ☑	0
له دې ډلې یو کال وړاندې په یوه پېچلي برید کې د ایران د اټومي پروګرام مشر محسن فخري زاده وژنه د یادولو ده	0
بدو چې له عفوي یې ناسمه استفاده وکړه او د بغاوت کونکو سره یې لاس یو کړی وو وروسته ونیول شو او د لیوني سپي په مرګ مردار او د خپل عمل په سزا ورسید	1
د پاچا د دربار سپی راپسی غاپی چی اخیستی می ښیری د کوم فقیر دی	1
مګر طالب ته د وطن واکمني داسې مهال انتقال شوه	0
دوه کسان په تا ښه پوهيږی يو هغه ستا غوندی حالت ورباندې تير شوی وی دوهم هغه څوک چه له تاسره مينه لری	0
له دې مخکې په کابل کې د پولیو وروستۍ مثبته پېښه په ۲۰۱۳ کال کې ثبت شوې وه	0
د امريکا د اعلان سره سم راتلوونکي سپتمبر مياشتې پوري به ټول امريکايي پوځيان افغانستان خوشي کړي	0
هغه په داسې حال کې د جي ۷ د بهرنیو چارو وزیرانو سره خبري وکړې چې نوموړي د اګست په ۱۸ په یوه ټویټ کې یې لیکلي وو	0
د وطن ورک سرتیریه ورځ دې مبارک شه	0
د کفر ساتنې لپاره د انتحاریانو کنډک ګومارل شوی دی ، زووم که وګوره د سپي اولاده د خوارج زویه د خوارج یوه نښه داده چی د کفر ساتنه کوي او مسلمان وژني	1
جمهوريت کې ټول لنډغر نه و البته زينو لنډغرو بدنام کړی و خو ټالېب له چڼې نيولې ترلوی ملا ټول لنډغر دې دهرڅه يوه چې څه په زړه جوړه وې کوې	1
هغه زیاته کړې چې د تحصیلدار غلام خان غنی الرحمن په مشرۍ کې د ضلعي انتظامیه خصوصي ټیم د ټولو کډوالو ډيټا مکمل کړې	0
یو څوک چې خپلې تف کړې ناوړۍ پسله اتلسو کالو بعد دنړۍ والو په مخ کې وڅټئ چې بیا به د دوزره یوه غوندې جرم نه ک ؤ	1
دچیشي خلافت اتلان ولې هیر دې شول داشغال پر وخت کې به له خپلو امریکایي بادارانو سره ګډ صفونو کې دمجاه	1
په هېواد کې بیا جګړې تر بل هر وخت زور اخیستی دی او هره ورځ لسګونه ملکي او نظامي وګړو ته مرګ ژوبله اوړي ، چې د جدي اندېښنې وړ موضوع ده	0
هغه وايي په هلمند کې یې د دندې په مهال له قاچاقبرو څخه اپین نیول او له نورو ملګرو سره به یې په ګډه څکول	0
هههه مطلب ته هلته له انټر نېشنل کرکټ نه هم د کلي کرکټ جوړوي	0
کش کوئ تر اباده د امريکا خوټي	1
تراوسه پورې يو شمير هېوادونو مرستې کړې خو وضعيت ته په کتلو سره ښايي مرستې نورې هم وغوښتل شي ځکه د افغانستان وضعیت ورځ تر بلې د خرابېدو په حال کې دی	0
وس افغانانو حقیقت درک کړی دی هیواد کی نور غلو او وطن فروشانو ته ځای نشته	0
غراره څورمره کونه دی ورکړه	1
ګډ ترنم 😘 قاري فضل دین سراجي مولوي عبدالحکيم سجاد جرس او عباسي ازره وال زړونو کې هوا ده بیا د ازادۍ ای ګرانه هیواده ستا	0
د پاکستان او اسټريليا ترمينځه به د سيريز اخري ميچ نن دبئۍ کښې لوبيږي	0
د نوم اېښودو لپاره خلکو هم دا مشوره کړې وه چې پکار ده ښوونځی د داسې چا په نوم شي چې ټولنیز کارونه یې کړي وي	0
له دی لیکنی دی افغانیت ثابیتیږی چی څومره دافغانانو خواخوږه یی الله دی وشرموه	1
پاکستاني ادا کار علي ظفر په دغه لسټ کښې په اتم نمبر دے	0
پیغور د غریبی یې په خندا خندا کې راکړو ساده جانان مې څومره په هنر خبرې وکړې	0
ابا خرکوس خو دي هم د اي اس اي له خوټوو لاندي پټ پاکستان کي پروت وه مکر ههدي ډاکټر غني د شمال ټلوالي	1
خو وروسته د طالبانو خبري سرچينو یاد شوی مکتوب جعلي وباله	0
ستاسو د خمارت هغه قاری بیلچه قضیه څنګه شوه د هغه د پاسپورټ مخیکنی ریس ورور قضیه څنګه شوه	1
یا هم په ساده بڼه که چیرې د هیواد واردات د صادراتو په پرتله ډير وي	0
سور لقمان ۶ ومن الناس من يشتری لهوالحديث ليضل عن سبيل الله بغيرعلم ويتخذها	0
چې دغه صحنه یې زما تر سترګو را انځور کړې وه	0
چې په دې سره په دغه هېواد کې په کروناویروس د اخته شویو کسانو مجموعي شمیر کابو ۳۴ زرو ته رسیدلی دی	0
سیاسي ګوند باید د هیواد په کچه د سیاسي موضوعاتو له پاره د ټاکلي تفکر په محور کلی برنامه او لیکلی پروګرام ولري ، نه یوازې د یوه قوم او مذهب له پاره	0
ته بې ناموس ملا یې ستا ناموسدرڅخه ای اس ای بې عزته کړې	1
دې ځکه د ښځو د حقوق نه خبر نه دې چې د دې جاهل پلار هم دا حقوق د ده مور له ورکړي وو	1
هماغه کار درسره کول غواړم	0
معلمانې او ډاکترانې شوې د القاعدې مشر چې ستاسو حکومت کې په کابل کې وژني نو تاسو کراچۍ کې نشي 😊	0
کراچي د طالب مشر ملا فاضل روغتیا يي حالت اندېښمن دی	0
الله ج دی مغفرت ورته په نصیب کړی 😢	0
شرم په کار ده نور له جنګه نه یاست ستړي جنګ د سپو کار ده	1
په بلوچستان کې د رسمي شمېرو له مخې یوازې نهه فیصده نجونې تر لسم ټولګي پورې زده کړې کوي	0
د ملګرو ملتونو د ماشومانو د ادارې یونیسف یوه نوې څېړنه چې نن په نیویارک او کابل کې خپره شوې دا په ډاګه کوي	0
د امیرالمؤمنین حفظه الله دعفوه عومومی څخه غلطه استپاده کول به خاماخا سړی یوورځ په دام کی راګیره وي داهغه بدو قومندا	1
دغه خوندور محصول چې د ډاکټرانو په وینا صحت ته خورا ډیرې ګټې لري ، د افغانستان د جنوب یو له مهمو محصولاتو شمیرل کیږي	0
جواب راکړه	0
د مسلمانانو برید د خیبر پر یهودیانو باندی شروع سو	0
طالبان باید د افغانانو غوښتنې ومني او هغوی ته روان ژوند اسانه کړي تعلیم د وینا ازادي او کار د ټولو نارینه او ښځینه وو	0
هرڅومره ژر چې ویروس د مچیو بدن ته ننوځي ، لس ورځې وروسته ، غوښه د خپل ژوند په اوږدو کې ورته ویروس خپریدو ته دوام ورکوي	0
دا ستر دي ازادي تړون دي دوي ته مبارک وي چي شلکاله يي خپل سرونه نظرانه کړل او خپل ما شومان بچي شاته یتیمان پري ښودل	0
زه یاغي باغي ازل یم د ډاکټرې لږ شاعر یم لږ ملا یم لږ لوفر یم	1
نه دا خو ستره ښځه ښکاری کله هم منفی فکر مکوی عالب ګومان حرام ده خو کیدی شی مور یی وي یا یی مشره خور څوک وي	0
راشه کنه دلته ده رنډي سه واي	1
زه ستا میرمن ته حیرانه یم چې څنګه تا سره ژوند کوي هم بدرنګ یې هم بداخلاق بیچاره حتما کوم مجبوریت لري چې تا سره ژوند کوي که زه وم په ثانیه کې طلاق وې	0
هغوی ټول داسي وه دغه يې هغه صالح وه	0
له همدي وينا له وجه نن يو ډرون اختيرا سو او بله جاليبه خو لا داده چي ستا د سترګو خار مبين جان نوم هم پري ليکلي دی	0
پرتوګ ور وا غوند دی دله زو هههه	1
په همدغو ځایونو کې په تیرو ورځو کې ډیرې پیښې واقع شوي دي	0
د هاشم لوګری بلا دی تا منافق زناکار ته واړوې هغه که لیونی دی خو غل او د اشغالګرو غلام خو نه وه	1
زغله مړوسي ستاسو پلار خلیلزاد غټ ټاکی امریکا او پنجاب د سر پنجاپي کوستیزن تالب ښځه او پغیلې درته سمبه کم	1
ستا نسل وغیمه د کونې بچیه ټول عمر دې کونه ورکړې ستا خور وغیمه	1
لا دلته او په نړۍ کې د هغوی د شرمونکې ماتې کیسې کېدلې او خلکو یې د عبرت مثالونه وېل چې د نړۍ بل زبر ځواک د جهان د نو	1
ولي اليکشن لپاره وخت کم او فيصلے هم تردې دمه نه دي کړے شوي	0
پخوانو مشرانو کښې به داسې څوک نۀ وی ، چې هغۀ ته کم از کم يوه چاربيته نيمه نۀ وی ياده	0
څارنوال د سړي د کلي او د هوټل دواړه ادرسونه واخيستل	0
اسلامی امارت او اسلامی نظام زمونږ د مهربان خالق پیرزوینه د سپیڅلی شهیدانو د وینو نذرانه او د زړونو د امیر امیرالمؤمنین مج	0
دغه وژونکی ویروس د لومړي ځل لپاره د ۲۰۱۹ په ډیسمبر کې د چین د هوبي ایالت په ووهان ښار کې خپور شو او په چټکۍ سره د نړۍ ۱۸۸ هېوادونو ته ورسېد	0
دا استخباراتې سپی و چې هغهوی د افغانستان مجاهد ولس د داړلو لپاره رالیږلی چې د جهنم د سپي په مرګ مردار سو	1
دکتور وهبه ذحيلي له ويناؤ څخه	0
دا کوم نجس چی نن مظاهره کړی دا په خپله هم غټ غل دی باید داهم ورسره مردارشی	1
د جرګې د ترسره کېدو کمېسیون کار کوونکو او خبریالانو د کرونا ویروس معاینات ترسره شوي چې په وینا یې له ډلې ۱۷ تنو یې د کرونا ویروس علایم لرل	0
ګاڼډو پتی بابا مسعود غين پتی بابا مسعود	1
خدای راوله 😘 خوست بختور دی چې سبا د حسن قرئت نړیواله سیالي پکې ترسره کیږي	0
د مسوولینو په وینا په دې سره به زرګونه کسانو ته د کار زمینه هم برابره شي	0
موبین بیا ښارخت نیولی دا ډیزلیانو ته ورسوی چی بیا یی ورته نرم کی سومبی 😆	1
ده ټولو ۲۰ څارونکونه یوه نړي مننه کوم چي زه موتعقیب کړي او څارلي یم رب دي ماته توفیق راکړي چي و خپل اسلامي نظام اومجا	0
دا مو بايد هميشه په ذهن کې وي چې ډير وزن پر ملا فشار راوړي او د ملا په درد مو اخته کولی شي	0
دومره بې لکۍ خره دي زه پر استدلال ورته ولاړيم او دوی دليونو سپوپه څېر غپيږي ښکنځل کوي فحش وايې اوبهتانونه راشړي ور	1
ډير خرب سوالونه کوي ليوني	0
د ولسمشر اشرف غني تازه انځور	0
قومندان بدو د میلیوني مسلمان ملت خدمت کړی او دا خاوره یې له دښمن ساتله نو فلهذا دا ملت به ط الب بې غچه پرینږدي	0
د بیلګی په توګه په ډنمارک کی دا شمیره ۱۱۲ ده	0
عمران جنت همداراز ۱۱۵ ناسوځېدلې منډې وکړې او د روانې شپږيزې ليګ دریم توپوهونکی شو چې سليزه يې ووهله	0
ځغله ښځه دي د بی منطقه غیم کوستیزنه	1
تاسي زموږ سر همکاري وکړئ عبدالغفار جبیر زما ټول چاپ سوي کتابونه ستاسو مخلصو وروڼو او خویندو په همکارۍ سره چاپ سویدي	0
ویل کونه خوبه دي هلته وسوزي چي کله مي جنت کي و ویني اوس هم خوند خوبه هله درکړي چي موږ ټول افغانان سره یوشو لکه اوس اوته الته یوازي لکه سپی غاپي	1
انشاالله سپی په مرګ به مردار کیګی د امریکا قراردادیانو څنګه بل ده ۴۰ ملیونو کڅوړه رانغله	1
اسټرس او اضطراب کولی شي له بدن څخه د فزیکي عکس العمل لامل شي	0
چا چی جوړه کړې مکتب یی لوستی که د اکوړې خټک مدرسه	0
ستاسو نسل ددی اسلامی اسلامی سره غیم موردګاو رذیله قامه	1
دعمار ياسر صاحب واټساپ نمبر	0
هغوی شهيدان دي تاسی ټال بان لکه خنزیر مرداریږی	1
چې نړيواله ټولنه دې د افغانستان اسلامي امارت په لاسته راوړنو چې د نشه يي توکو سره د مبارزې	0
د هیرامنډی پر بچانو یو پوښتنه کوی	1
د دولتی لويو سياستونو او د لوړپوړو دولتي چارواکو له شر او فساد څخه ناراضه و	0
د ګناهونو پایلې	0
څه کګږه بخی دې ووهله پرتګه کې هېڅ ثبوت باندې ازاد نه ېې غلام ابن غلام ېې مرګ دې لکه پنجابی اشغالګر روا دی	1
د ښاغلي ګګیاڼي په خبره دې کسانو ته پوځي محکمو د ۱۵ کلن ، عمري زندان او اعدام په ګډون بېلابېلې سزاګانې ورکړې وې	0
الله دې تمام کفار زليل تبا برباد خوار توکړې توکړې کړي دمسلمانانو په وړاندې	0
بلکل کافر هیس کله دی مسلمان دوست نشی کدلی خو افسوس په هغه مسلمانانو چی ایمان یی ختم شی نو دی کافر غلامی کوی هغه هم دی یو څو پیسو په خاطر	1
طالب وپیژنه کنه ستا غوندې ډیر کلیسایي پیروان یې د جهنم کندې ته ټیل وهل	1
د پېسو مقدار يادوم	0
دکندهار ولايت چي د هېواد په لرغوني تاريخ کي د پنځه زره کلن تاريخ وياړ او لومړۍ باب جوړي د روزګان ولايت سهيل ته پروت دۍ	0
ډیر بی ضمیره او بد اخلاقه افراطی انسان یی احمقه نه پوهیږم د کوم غار څخه راوتلی یی او بیا د اسلامی امارت نوم وربدوی	1
څه نجس شکل یی دی لکه د خنزیری	1
په ټولو حالاتو کې بايد دا کوښښ وکړو چې خپل ارزښتناک وخت په ارزښت منو کارونو تېر کړو ، نه په بېځايه اندېښنو	0
هودابه کیږي ځکه ددوی معامله ډیره لوړه اودلوی ذات سره وه اوپه دي لاره کي دډیرواتلانومقتداؤ همدایی منصب ؤ تقبله الله	0
خو د استاد سياف ډله په کورنيو جګړو کې د جمعيت اسلامي پلوي کوله	0
د پاکستان کرکټ بورډ جنید خان د نړیوال جام لپاره په لوبډلې کې نه دی شامل کړی چې له لدی کبله هغه په یو جالبه انداز کې احتجاج کړی دی	0
کله چې ماشوم نوی پیدا شي ، د مینې ماده پکې لیدل کېږي	0
اروپا او نورو هیوادونو کې د جګړو اعتراضونو جنجالونو خبرونه خو زموژ افغان وطن کې د اقتصادي پروژو تطبیق زیري 😘 په ولا بلا	0
هههه زغله زنا کاره رزیله دتښتیدلو ورز دې مبارک شه	1
که سلاکاران نه وايي ټرمپ د ایران پر تاسیساتو بریدونه کول	0
دا ټول قاتلان دی ملا بیا تر ټولو لوی خرکوس ده	1
لاهم د افغانستان په روغتونونو کې د کوویډ ۱۹ ناروغانو ګڼه ګوڼه ډېره ده او په بامیان	0
رقیبان دی لکه سپی درپسی غاپی ته د زړونو شهنشاه یی بابا جانه	1
د ولسمشر مرستيال وايي د پاکستاني امونیمو په مټ طالبانو د سړک غاړې او نورو ماينونو ته مخه کړې چې هيڅ ملکي ځو نظامي هدف نه ګوري يوازي وژنه کوي	0
دخوارجو سپیانو مردارول عظیم جهاد دی الله ج دهر مؤمن برخه پکی نصیب کړی	1
ادبي يادښتونه په لویه ورځ به یې وې تور مخونه کم بخته مه کوه حرص	0
نوتاته څه حاجت شير کول دي په رضا داسي خرکوسان مشوره کوي	1
غول خان کونی د هیرامنډی بړوا ستا هیرامنډی وطن کی دی سه چی پشتنو باندی به بند کی هیجړا هیرامنډی کی تشریف	1
اووووفففف چی څه وخت به ددی چکر ووهم	0
تاسو محترم جنرال صیب په زمکه نه پریښود خو اوس به ستاسو په سرونو ستاسو حفاظت کوي اوس یی نو واقعي په لنډغرو خوبونه حرام کړ	1
جهنم دې ورته مبارک وي جلال الدین کباړي له احمق شاه مسود څخه ډېرې طېارې ، توپونه او ټ	1
کرد توکمه ایزیدیان د عراق شمال کې لومړنۍ ټولنه ده ، چې داعش وسله والو په ځانګړې توګه په نښه کړه	0
یعنی د بشر حقونه ذکر شوي ندي نو بس تاسو ته اجازت دی چی څومره وحشت کولای شی کوی یی ستا په هغی شریعت کی خوټی ووهم	1
چې په هر ښار کې په لسهاوو د تدفين د مراسمو مرکزونه لري	0
د لوبډلې کپټان اصغر ستانکزی دی خو ، نوروز منګل ، نبي عیسی خیل ، جاوید احمدي ، میرویس اشرف ، سمیع الله شینواري او ناصر جمال هم په لوبډلې کې شامل دي	0
ملا څوک دی نه انسان دی نه حیوان دی بې ایمان دی بې وجدان دی په چندو یې ژوند روان دی بس غلام د ټول جهان دی ملا د حرامن	1
بلوچ لبريشن فرنټ يي ذمه واري اخيستي	0
په بلجیم کې په ۲۰۲۲ کال کې د هغو کسانو شمېر چې په خپله یې خپل مرګ غوښتی ۲۹۶۶ تنه اعلان شوی دی نفوس یې ۱۱ ۵۸ میلیونه دی	0
د اسلام په دې خاوره اسلامي نظام حاکم دی اولسه د راغلي امن او اسلامي نظام شکرونه رب ته په سجدو اداء کړ	0
داسي نورې بلوڅ او پښتنې ميرمنې شته چې زوی ، خاوند او وروڼه يې پاکستاني او استخباراتي ادراي په زوره له کورنو تښتولي چې مرګ او ژوند يې هم لا نه دی معلوم	0
اي لعنت دي په هغه خرکوس مور او پلار شه د بي رحمه بچيه په دا مردار خور ولي په مور دي	1
او کله چې هغه ته وویل شي له الله نه ووېرېږه ، نو ده لره تکبر ونیسي په ګناه کولو سره ، نو د ده لپاره جهنم بس دی او یقینا هغه بده استوګنه ده	0
ستا دی نصيب شی محلونه په کی اوسه مدام زما جونګړی ته دوعا کوه چی ورانه نه شی	0
خبره همدا ده چې مونږ خو بس استهزا خندا کوونکي يو	0
خپل منځي وحدت پیاوړی هوډ پر ځان باور د هیواد مینه او مسلسل زیار هرڅه شوني کولی سي	0
خبريال وېبپاڼه تېره ورځ د حکومتي سرچينو له لوري اعلان وشو چې د هېواد ولسمشر محمد اشرف غني به په يوه نيمه بجه باندې ملت يوه مهمه وينا وکړي	0
تاسي کی که لږ سړيتوب هم وای نو د حسيب په نامه يو تليفون دوز به پيغورونه نه درکول په تاسي اوس هم شرف لری ولاړ خو دی	1
د امريکې خارجه وزير انتوني بلېنکن د زلمي خليلزاد د څوکۍ پريښودو تصديق کړے او د هغه د خدماتو ستائينه ئې کړيده	0
د ولس د پوهانو سپارښتنه د مسلک شموله ده	0
صحابه کرامو په رو	0
واوره صاحبه 😒 😊 کله چې د بل په شرمولو او سپکولو کې ځان درته هوښيار او چالاکه ښکاره شو نو پوهه شه چې د نړئ بې عزته او بې ارزښته انسان ته یی	1
نن سبا همدا نر ښځی ستاسو بادار ده شرم وکړئ په دا منطق چې تاسې یې لرئ	1
د جګړې په اول خط کې مو يوه هفته تېره کړه ، د مړو سوداګرو څو ځله مړي راوړل ، خو زما د ورور جسد يې ونه موند	0
مانه چي دلته کي بنګړي وغواړي زما ليوني زه ورله غلاه کوم خو ټول بازار يي خپوله راوړم تانه چي ستا جانان زما په سر جنت	0
دپاکستان کابینه ۵ رئیس الوزرا ۹۰ وزير دفاع ۹۰ وزير داخله ۴۰ وزير خارج	0
پاکستان کرکټ بورډ کورونا وائرس لوجې پي ايس ايل په شيډول کښې تبديلي کړيده	0
جنرال صيب په زياتو رزيلانو ستا دا حسن نيت او د نظام ريښتينولي ډيره سخته لږيږي او درد ترې محسوسوي	1
زه يې مرکزي نائب صدر يم ماته ونه 🌳 نشان راکړي پر و خاندي 😂 😂 😂	0
سعودي د پاکستان په ګډون د ۳۳ نورو هېوادونو وګړو ته هم اجازه نه ده ورکړې	0
ملي تلویزیون	0
ستاسو غوندي کامیابي دي خدای چاته نه ورکوې د ولایت چوکئ دي سګ شږیې ته رسیدلي خوشحاله هم یې	1
او مونږ ده ته د طور غر له ښي اړخ نه اواز کړی و او مونږ دی قریب کړ ، چې د راز خبرې مو ورسره کولې	0
جومات کې مې امام پسې لمونځ ادا کړ دومره اوږده رکوع وه چې ۱۷ ځله مې سبحان ربی العظیم ور سره وویل لکه اول ځل چې مقتدیان	0
دده په ږیره غین ومنډم د ټولو سپیو مرګ د یو په بل پسې وي	1
د هند او نیپال ترمنځ پولې پرانیستې او خلک یې د تګ راتګ لپاره ویزې ته اړتیا نه لري	0
سومبي خيل ساکيخيل دنړی لوی منافق دی افغانستان هم داسي حراميانو خراب کړي داسی منافقین بايد مردارسي	1
اخ رب ج دې ورته نیک صالح لویی کړی	0
هههه څه نارواخلګ دی	0
دغلته په قذافي لوبغالي کې لوبې روانې دي خو رسنۍ وايي غلو د دوی د څار سيستم پټ کړی دی امنيتي کامرې بېټرۍ کېبلونه او	0
عجب يي په مزه مزه لیکي لکه ستامشر ورورچي اعلان کړی وي	0
[truncated: 32,401 more rows]
