# Supplementary material for: Pashto offensive language detection: a benchmark dataset and monolingual Pashto BERT
Source: PeerJ Comput Sci. 2023 Oct 18;9:e1617. doi: 10.7717/peerj-cs.1617 (PMC10702970; doi:10.7717/peerj-cs.1617)
Supplement: Supplemental Information 3 [file peerj-cs-09-1617-s003.csv]

text	label	google	microsoft
د جنګ د مفهوم او معنا څخه ناخبره معصوم ماشومان نه بې پلاره کېږي	0	Innocent children who are unaware of the meaning of war become fatherless	The uninformed meaning of war is not an innocent child.
تردې وروسته يې خپله دوکتورا د وګړپوهنې په څانګه کې د امريکا د کولمبيا پوهنتون نه لاس ته راوړې	0	After that, he got his doctorate from Columbia University in the Department of Civics.	After that، he graduated from Columbia University in The United States.
ورک شه پوډري	1	Get lost powder	disappear powder
د افغانستان د کرکټ لوبغاړي اماراتو ته رسېدلي دي او له درې ورځې قرنطین وروسته به لوبو ته ستانه شي	0	Afghanistan&#39;s cricket players have arrived in the UAE and will return to play after three days of quarantine	Afghan cricketers have arrived in the Uae and will return to the games after three days of quarantine .
د بابا تازه انځور ته زړونه ورکړئ ❤	0	Give hearts to Baba&#39;s latest picture ❤	Let's take a picture of ❤ dad
متعصبین د ورک شي	1	The bigots will disappear	The fanatics are lost.
البيت الابراهيمي	0	Al-Bayt Al-Ibrahimi	Al - Ibrahimi
دا شکل یی داعشی ته ورته دی ډیر رزیل انسان دی	1	This form is similar to Daesh, he is a very despicable person	It's similar to isis، it's a lot more human.
خبريال وېبپاڼه د ازبکستان ولسمشر خبريالانو په خبرو کې د افغانستان سره د يوې تاريخي پروژې د پيل په هکله خبرې کړې دي او خبريالانو ته يې معلومات ورکړي دي	0	The President of Uzbekistan talked to reporters about the start of a historic project with Afghanistan and gave information to reporters.	The Uzbek president spoke to reporters about the start of a historic project with Afghanistan and briefed reporters .
فرامرز وايي له دغو کسانو څخه ۱۰۴ کیلو ګرامه بېلابېل ډوله نشه يي توکي او ۷۷۲۴ ټابلیټ کا نیولي دي	0	Framers said that 104 kg of various types of drugs and 7724 tablets were seized from these people.	Faramarz said 104 kilograms of different types of narcotics and 7724 tablets were seized from these people .
ډاکتر اشرف غنی ته خو ټولو رایه ورکوله خو هغه کاندید نه دی 😉	0	Everyone voted for Dr. Ashraf Ghani, but he is not a candidate	Dr. Ashraf Ghani has voted، but he is not a 😉 candidate.
شکریه محسن داوړ	0	Thank you Mohsin Dawar	Shokria Mohsen Dawar
ځايي ټالبان غواړي دا قومندان پرته له محکمې د جبهې سره اړیکې په تور ووژني دقومندان ۷ وروڼه ټالبانو له وړاندې وژلي	0	The local Taliban want to kill this commander without a court on the charge of connection with the front. The commander&#39;s 7 brothers were killed in front of the Taliban.	Local taliban want to kill the commander without court connection to the front , killing seven brothers before the taliban .
الله وه شرمول مات سول وه تښتېدل	1	Allah was ashamed to be defeated and run away	God was ashamed of me .
ړانده ناپوهه جاهل بې عقله به نه پوهیږي د میاخیل په رزالت	1	The blind, the ignorant, the ignorant, the foolish will not know the glory of Miakhil	A fool's don't know what's going on in the world
هېڅ یو کرکټ لوبغاړي په بهرني هېواد کې پنا نه ده اخیستې	0	No cricketer has taken refuge in a foreign country	No player has played in a foreign country.
ددی والي صاحب پر ځاي چي دا بعضي بد اخلاقه تش په نوم مجاهدين مړه شوي واي مزمل صاحب ښه سړی وه	1	This governor, instead of these bad morals, the so-called Mujahideen, had died, Muzamil Sahib was a good man.	Instead of the governor ,who died in the name of mujahedin , mazmal sahib was a good man .
ای نبي ته مومنان له دغو کفارو سره په جنګ کولو باندې تېز کړه	0	O Prophet, urge the believers to fight with these infidels	"O you who believe in the oneness of Allah، the believers are fighting against the disbelievers."
هغه وویل څلور کاله کیږي چې د واکسینو په برخه کې کار کوم	0	He said that I have been working in the field of vaccines for four years	He said he's been working on vaccines for four years.
بې غیرته بې ناموسه په شکاره وایې چې اشغال دي ببا هم په نجسو قوارو افغانان غولوي	1	Dishonest and dishonorable, they say that they are occupied, and Baba is also deceiving Afghans with impure words	The unsubviable , shameless hunt says that the occupation is also deceiving Afghans with unclean forces .
قاري دین محمد په ۱۱ دقیقو کې خپله وینا بشپړه کړه ، چې د وینا پښتو منت یې د کتاب وروستۍ برخه کې شته	0	Qari Deen Muhammad completed his speech in 11 minutes	Qari Din Mohammad completed his speech in 11 minutes , which is in the last part of the book .
زه تاسو ته وايم چه د بشر نسبت به له سرت سړي سره همداسې وي	0	I tell you that the relation of mankind will be the same with the head man	I'm telling you that it's the same with human beings.
کرزي او مارشال د ځمکي پر سر ناولي او بدبخته تالي څټي تير شوي ته اوس په کوم جرات سره زمونږ د افغانانو قاتل پداسي	1	Karzai and Marshall have passed the wretched and wretched talismans on the ground.	Karzai and Marshal have passed through a dirty and miserable situation on the ground , now with what courage do we have to kill our Afghans .
منافقه انسانه کفار مسلمانیږي او تاسو رزیلان له اسلام منډې وهئ تاسو ټولو ته د امریکایی مسلمان جبریل	1	Hypocritical human infidels become Muslims and you Razilans run away from Islam to all of you American Muslim Gabriel	You are a muslim ، you are a Muslim ، you are a Muslim ، you are a Muslim ، you are a Muslim .
هههههه ته کسه شکر چي لداسی فاحشو رنډيو مو هیواد خلاص شو لعنت یی پدی شکلونو شه	1	Hahaha, thank you for opening our country to these whores, damn it	Thank you so much for being able to get rid of such prostitutes , curse
کوم رقم وحشت کوم وحشت یادوئ د وحشت څه معنه ده قاتل او یاغي ته سزا ورکول د وحشت ختمول دي	1	What is the meaning of brutality?	What kind of horror do you remember ? What is the meaning of terror ? The punishment of the murderer and the insurgent is to end the terror .
ترڅو خپل خراب او ناوړه کارونه اصلاح مړي	0	To correct their bad deeds	in order to correct the evil deeds of the
هغه نجلۍ چې د ده په نامه وه ، پالر یې د کابل یو شتمن سوداګر ته ورواده کړه	0	The girl named him, her father married a rich merchant of Kabul	The girl ، who was named after him ، married her father to a wealthy Kabul businessman .
چې وروسته یې د دویم ځل لپاره کارول سم کار نه ده او زمونږ پر روغتیا ناوړه اغېزې کوي	0	After that, using it for the second time is not the right thing and it has bad effects on our health	It's not going to work for the second time، and it's going to have a negative impact on our health.
د ښځینه وو هغه ښکلا ده چې د مقابل لوري د داخلي شور لامل ګرځي	0	A woman&#39;s beauty is that which causes inner noise on the opposite side	Women's beauty is the beauty of the interior.
د غوراوي په دغه پړاو سیاليو کې لوبغاړي د جمناسټيک ملي لوبډلې لپاره غوره شول	0	In this round of selection competitions, the players were selected for the national gymnastics team	In this competition ، the players were selected for the National Gymnastics Championship
مړه دا دځواني عکس وو اوس زوړ بوډا شوی یم	0	Dead, this was a picture of youth, now I am old	It's a picture of the old man، now I'm old.
د هندوستان نفوس چې په ۱۹۵۱ ز کال کې ۳۶۱ ميليونه و ، په ۲۰۱۱ ز کال کې يو اعشاريه دوه سوه او يوولس ميليارده ته ورسېد	0	India&#39;s population, which was 361 million in 1951, reached one point two hundred and eleven billion in 2011.	India 's population , which was 361 million in 1951, reached one point two hundred and eleven billion in 2011.
طالبان که هر څنګه دي خو د کوڅې سپي يې د اشغالګرو په بېضميره وطنفروشانو او ملي خايينانو شرف لري	1	The Taliban, however they are, but their street dogs have the honor of the invaders as unscrupulous patriots and national traitors.	However the Taliban , however , their street dogs are honored by the invaders ' countless patriots and national traitors .
چين او روس خصوصي نمائندګانو د طالبانو مشرانو سره څو ورځې وړاندې ملاقاتونه کړي وو او ورسره ئې د افغانستان معاشي ترقۍ په معاملو خبرې کړېدي	0	The special representatives of China and Russia met with the leaders of the Taliban a few days ago and discussed with them the economic development of Afghanistan.	Chinese and Russian private representatives met with Taliban leaders a few days ago and discussed afghanistan 's financial development deals .
ستا اعتباری دوستان به تا ته دام خور کړی ، خو تا ته به دا معلوم نۀ وی	0	Your trusted friends will betray you, but you will not know it	Your credit friends will trap you ، but you won't know .
او له دې سره د سهار چای ژر چې څومره ژر وخوړل شي ، هغومره ستاسو صحت ته ګټه لري	0	And the earlier the morning tea is consumed, the more it benefits your health	And with that , the sooner you eat the tea in the morning , the better it will be for your health .
سوځکي دغه بيرغ به دې په ښځه پورته درومنډم د هيرامنډي نسله	1	I will burn this flag on the woman of the Hiramandim race	I'm going to put this girl on top of me.
دا رقم خبیثان ما دری ځایه ولېدل یوه ورځ یې ماته وویل چې یو چا باندې اخطارې خط راجوړ کړه چې ماته یو دلیل پیدا شي	1	The bad guy sent me this money to three places. One day he told me to send a warning letter to someone so that I can find a reason.	This kind of evil saw me in three places . One day he told me to make a warning letter to someone to find a reason for me .
د افغانستان د عامې روغتیا وزارت وايي ، په تیرو ۲۴ ساعتونو کې په هیواد کې د کرونا ویروس ۲۵۹ نورې مثبتې پېښې ثبت شوي دي	0	The Ministry of Public Health of Afghanistan says that 259 more positive cases of corona virus have been registered in the country in the last 24 hours.	Afghanistan 's Ministry of Public Health says 259 new cases of COVID-19 have been confirmed in the past 24 hours
د پردیو د اډیالوژیو له ککړتیا یې لمن پاکه او لیرې ساتلې	0	He kept it clean and away from the pollution of foreign ideologies	the use of the technology to keep it clean and clean
هملته په سرښار کوټه کې بیا سلګونو کسانو د دغه وژل شوي کس له مړي سره د بلوچستان د ایالتي اسمبلۍ مخې ته احتجاج پېل کړی او غوښتنه کوي	0	Hundreds of people started a protest in front of the Balochistan State Assembly with the dead body of the deceased in Quetta.	There , hundreds of people have protested in front of the Balochistan Provincial Assembly with the body of the dead man and demanded that
البته نارينه پر هغو باندي يوهدرجه فضيلت لري او پر ټولو باندي الله غالب مقتدردی	0	Of course, men have a degree of virtue over them, and Allah is supreme over them all	They are the ones who are the most powerful and the most powerful.
دوی وايي موږ په خپلو کورونو کې وسلې پټوو او غواړي موږ سره خبرې وکړي	0	They say we hide weapons in our houses and want to talk to us	They say we are hiding weapons in our homes and want to talk to us
ایشغال داسی وی ده ډمی زو	1	Ishghal is like that	It's the same as the 1990s
نوموړی په خپل ټویټ کې وړاندې کاږي چې د سولې له تاریخي فرصت څخه په ګڼې اخیستنې سره باید اړین او لازم ګامونه واخلي	0	He said in his tweet that he should take the necessary steps by taking advantage of the historic opportunity for peace.	He presents in his tweet that he should take necessary steps to take the necessary steps by taking advantage of the historical opportunity of peace .
په ذهن کې يې حک شوی او د ښايست سمبول يې ګڼلي	0	It was engraved in his mind and he considered it a symbol of beauty	It's written in your mind and it's a symbol of beauty.
بلکل الله تعالی دی جاهلانو ته هدايت وکړي بي کاره ناسته وي	1	Rather, it is Allah who guides the ignorant	God is the one who guides the ignorant.
ادم خیل کوه دامان سیمې اولسی پاڅون بلنه زوبی افریدی ۰۵ مارچ ۲۰۲۳ د اتوار ورځ سحر لس بجې د پښاور حسن خیلو سیمې سره شریکېره	0	Adam Khel Koh Daman area public uprising invitation Zobi Afridi 05 March 2023 Sunday morning at 10 o&#39;clock shared with Peshawar Hasan Khelo area.	Adam Khel Koh , the national uprising of daman region , invited Zubi Afridi 05 March 2023 at 10:00 a.m . on Sunday , 10:00 a.m . with Pashwar Hassan Khel area .
تف لعنت پر دی بیزوګی	1	Curse the bastard	Damn it،.
واي سم شي ده الله دي وشرموه لکه وشرميدي سې	1	He said that the right thing is Allah, and Shame on Him, as if He is Shame on Him	It's like god is ashamed.
امریکا په افغانستان کې د عملیاتو پر سر د هوايی لارې لپاره له پاکستان سره یوې هوکړې ته نژدې شوی دی	0	The United States is close to an agreement with Pakistan for the air route for operations in Afghanistan	U.S. reaches agreement with Pakistan for air-to-air operations in Afghanistan
کينه اندړه دووسه د اشغالګرو سپيه ته هم خبري کوې	1	Anger and darkness are also talking to the dogs of the occupiers	There are also two of the occupants of the house.
دا تېر شل کاله چېرته وې فکر کوم چې هېره منډۍ کې د ښځې پرتوګ لا هم پاتې دی	1	Where have you been for the past 20 years?	In the past 20 years، I think there's still a woman in the world.
که څارنوال وريجې نه وای ور ټولې کړې او په غاب کې يې نه وای اچولې	0	If the prosecutor had not spilled the rice and had not thrown it into the garden	If it hadn't been for the prosecutors , he would have thrown it away and put it in the pocket .
خدای دی روغه جوړه کړي 🤲	0	God bless you 🤲	God has made peace. 🤲
د پټاخیانو ګروپ	0	Patakhian group	Group of Patakhians
د ټولو ټامیانو مثال د داغه سپي دۍ چی زموږ د جنرال ۱۲۳۱ پسي غاپی	1	An example of all Tommies is the spotted dog, which is our General 1231 sheep	An example of all toms is this dog، our General 1231.
ملا عمر مجاهد اخوند ته چا مشوره ورکړې وه چې تاسو باید دخپلې واکمنۍ تاریخ ولیکې دده ځواب ورته دا ووچې موږ تاریخ جوړوونکي یو نه تاریخ لیکونکي	0	Who advised Mullah Omar Mujahid Akhund that you should write the history of your rule? His answer was that we are history makers and not historians.	Who advised Mullah Omar Mujahid Akhund that you should write the history of his rule ? His answer was that we are historians , not historians .
کندهار کي نن د پیټرولو یؤ ليټر په ۶۷ ډېزل ۷۰ او د مائع ګاز یؤ کېلو په ۵۹ افغانۍ دی او زر افغانۍ په ۳۴۰۰ کالدارو تبادله شوي	0	In Kandahar today, one liter of petrol is 67, diesel is 70 and one kilo of liquid gas is 59 afghanis, and a thousand afghanis are exchanged for 3400 caldars.	Today in Kandahar , petrol is 67 diesel 70 and 59 Afghanis and 1,000 afghanis have been exchanged for 3,400 years .
د یار خندا د ټوپک ډز دئ په ما يه نن مازديګر بيا وچلونه پشتو ټپه	0	My brother&#39;s laughter is a gun shot	I'm going to have a laugh today، and i'm going to go back to the
ربه داسې وطن غواړم چې په امن او سکون وې هره پېغله ملالئ وې هر یو ځوان منظور پشتون ويي	0	Lord, I want a country where there is peace and tranquility, every girl is married, every young man is Pashtun	I want a country that is safe and secure , every young woman is malala , every young person is pashto .
کوی دی همدا لنډغر وو چی کرزی چرسی وخت ورکړی وو کنه ددوی کار خو د تشنابونو پاکول وو	1	It was Lundghar that Karzai gave Chersi time, otherwise their job was to clean the toilets	It was also short-lived that Karzai had given the hashish time or their work was cleaning the toilets .
د طالبانو حکومت رییس الوزرا ملا محمد حسن اخوند په یوه فرمان کې ویلی ، هیڅوک حق نه لري ، چې د وسایطو پلټنې په پلمه د خلکو کورونو او یا شرکتونو ته ننوځي	0	The head of the Taliban government, Al-Wazira Mullah Muhammad Hassan Akhund, said in a decree that no one has the right to enter people&#39;s houses or companies under the pretext of searching vehicles.	The head of the Taliban government , Aluzra Mullah Mohammad Hassan Akhund , said in a decree that no one has the right to enter people 's homes or companies as a result of vehicle searches .
دومره خپل دهیواد ډاکترانوته په سپکه کاته هم ندي پکار شته چی ډیربه نه پوهیږي خو داسې ډاکتر هم لرو الحمدالله چی تر خارج ښه درملنه کولی شي	0	There is no need for doctors in our country, there are many who do not know much, but we have such a doctor, Alhamdulillah, who can treat well abroad.	There is no need for our doctors to humiliate their country 's doctors who do not know much , but we also have a doctor , thank God , who can treat him well abroad .
ههههه یوازي خبری یې زده وې	1	Hahaha only learned the news	She only learned a story.
�� 😭 😭 😭 څومره عجيبه صحنا ده پام چې خيانت فکر هم ونه کړي خدای مکړه که خيانت درنه وشو دنيا او اخرت به مو تباه وي په ورځ ده محشر	0	�� 😭 😭 😭 What a strange scene, take care not to even think of betrayal.	😭 😭 😭 How strange it is that I don't think of treason . God forbid if the betrayal is done to you , the world will be destroyed and the end will be destroyed on the day of the holy month .
د غمیرې یو انځور ملت پر لیکه درېده څو پر افغانستان د ملي باورمندۍ له مخې د خپلې ارادې پرمټ د نظام سازۍ ولسي ونډه اداء کړي	0	A picture of Ghameera, the nation stood on the line to pay the people&#39;s share of system building according to the national trust in Afghanistan.	A picture of grief has stood on the line of the nation to play a national role in afghanistan 's national trust in accordance with its will .
ای دشيطان لعين زويه اربکی ی چه نفاق او بدبختی ته پکۍ وهی	1	O son of Satan&#39;s curse, Arbaky, who gives birth to hypocrisy and misfortune	The son of Satan is the son of Arbaki ، who is a hypocrite and a misfortune .
ستا پشان بی ناموسانو چه امریکایانو ته خپلی ښځی بوتللی او د ډالرو په مقابل کی دی ناموس پلوره ایا تاسو ځ	1	Do you want to sell the dishonorable people who took their wives to the Americans and sell their honor in exchange for a dollar?	You're going to have to pay $1،000 to the U.S.
د پنجاب سپيان چې په پنجاب کې داسې چکرې ونه وهې نور څوک خو يې نه شې وهلې داسې ښکاري چې هيرامنډې څخه راروان يې د هيرامنډی نسله	1	The dogs of Punjab, who did not make such rounds in Punjab, no one else could beat them, it seems that they are descended from Hiramandi.	Punjab 's dogs , who did not beat such checkers in Punjab , no one else could beat them , it seems that they are coming from hermandi generation .
د طاغوت سپيانو 🐕 🦺 🐕 🦺 🐕 👉 بيا مو په کوم هډوکي سره جنګ ده	1	Taghut&#39;s dogs	The Battle of 🐕 👉 🦺 🐕 🦺 🐕 the Sedes is a battle between the
هههه تا ښځه په دا دلیل وغیم 😂 بیا خو ګایدن زن ندی حرام زنا حرامه ده کنه	1	Hahaha, you call a woman for this reason 😂 but adultery is not haram, adultery is haram	A woman is not a 😂 woman، but a woman is not a woman.
په دې غونډه کې د برياليتوب او پرمختګ نيالګي تر شعار لاندې د نيالګيو ايښودلو د کمپاين	0	In this meeting, under the slogan of planting success and development, the campaign of planting saplings	The success and success of this event
د غرمې پر یولس بجې خربې پیل او د شپې تر یولس نیمو بجو یې دوام وکړ	0	It started at 11 o&#39;clock in the afternoon and continued until 11:30 at night	It started at eleven o 'clock in the afternoon and continued until 11:30 p.m .
دګل زمان ډم بچیه دلته په سلګونو دارکم خلک شته خوشحاله نشی	1	Dagal Zaman Dum Baby, there are hundreds of Darkum people here, don&#39;t be happy	There are hundreds of people here who are not happy.
دا ډيزل بد څيز ده	0	This diesel is bad stuff	This diesel is a bad thing.
مفتشینو وروڼو په پوره اخلاص او ایماندارۍ سره خپلې مقدسې دندې پرمخ یوسئ چاپلوسي مطلق مه کوئ د ملي دفاع وزارت سرمفتش مفتي	0	Inspectors brothers, carry out your sacred duties with full sincerity and honesty, do not be flattered, Inspector General Mufti of the Ministry of National Defense	Inspectors brothers , carry out your sacred duties with full sincerity and faith . Don't be absolutely flattered . The Chief Inspector of the Ministry of Defense , Mufti
ان که امکان يې وي نو دا ډول ناروغان کولي شي چې په لږ ګرمو چې چې د انسان ډېر ساړه ونشي اوبو باندې حمام وکړي	0	If possible, such patients can bathe in warm water that is not too cold for a person.	Even if possible ، such patients can bathe in water with less heat than the cold .
شل کاله يي خپله د چندو ډوډي خوړلي طالبانو دوي خپل بادر ته سنکه داخبره کولي شي د پاکستان يو فرد ته دوي هيس نشي وايلي کنه پر مور يي غين ور منډي هلته	1	For 20 years, the Taliban have eaten their own bread.	For 20 years , the Taliban have eaten a few meals themselves . They can't tell a Pakistani person that they can't be angry with their mother .
بیا داسې خبرونکړې ته داسلام په نوم هلته سختۍ زغملای شې زه دلته ستا په نوم صبر نشم کولائ وويل چوپ چې بیا داسې خبر ونکړې	0	Then you can bear such news in the name of Islam, I can&#39;t bear it here in your name.	Then you can tolerate hardship there in the name of Islam . I can't wait here in your name . He said , " Shut up , don't tell me again . "
چې خلک وکولی شي د سوله ييز ژوند لپاره خپل ذهنيت په انساني ارزښتونو وپوهوي	0	So that people can understand human values in their mentality for a peaceful life	That people can understand their human values for a peaceful life .
په دوی کې یو شمېر بخښل شوي او د یو شمېر نورو یې سزا کمه شوې ده	0	Some of them have been pardoned and the punishment of some others has been reduced	Some of them have been pardoned and others have been punished.
ما هم در سره فالو کړه	0	Follow me too	I've also been with you .
که سړی زیرک وی د نغمی په خبرو ژر پوهیږی هههه بیچاره ښه یی زړه ورته ډک ده خو پام کوی خبری یی اشاری زیاتی لری لنډغرو جنګسالارانو ته	1	If a person is smart, he will quickly understand the words of the song haha, poor man, his heart is full of him, but he pays attention to the words, there are many references to short-tempered warlords.	If a man is smart , he quickly understands the words of Naghmai , he is poor , he is full of heart , but he pays attention to the news , he has a lot of signals to short-term warlords .
په هرات ، کابل او بدخشان ولایتون کې د کرونا ویروس د نورو مثبتو پېښو په ثبتېدو سره په افغانستان کې د یاد ویروس د مثبتو پېښو شمېر ۱۴۱ ته ورسېد	0	With the registration of more positive cases of the corona virus in Herat, Kabul and Badakhshan provinces, the number of positive cases of the said virus in Afghanistan has reached 141.	The number of confirmed cases of coronavirus in Herat , Kabul and Badakhshan provinces reaches 141
غټ خنزير بړوا انسان دی سميع سادات افغان ملت يی خام خوړلو ته تيا ناست دی اؤ دغه غرب پلوه ټيزن خوبونه ګوری چی افغانان به می ملاتړ اوکړی ولا حوله ولا قوه	1	A big pig is a big man. Sami Sadat, the Afghan nation is sitting down to eat raw, and this pro-Western tyrant is dreaming that the Afghans will support him without help or power.	The big pig is a human being , Sami Sadat , the Afghan nation is sitting there eating raw food , and this pro-Western tizz dreams that Afghans will support me and the towel and the power .
دکولاب زامنو د کرزي د بې ننګیه دا شل کاله په افعانستان کي دخراسان سخوندر ږغاوه خو طالبانو یې ماینه په ایران کي لا ور	1	The sons of Kolab have been fighting for the 20 years of Karzai&#39;s unchallenged life in Afghanistan, but the Taliban have planted their mines in Iran.	The sons of Kulab have been calling Kharasan Sakhondar in Afghanistan for 20 years , but the Taliban are still in Iran .
اي بزدله دښمنه واوره مونږ پر حقه يو او تاسو پر باطله روان ياست مونږ به ان شاءالله تل غالب او تاسو به مغلوب ياست	0	O cowardly enemy, we are on the right and you are on the wrong side.	"O cowardly enemy , listen to us , we are on the right , and you are on the wrong path , we will always prevail and you will be defeated .
د ټولو شکلونه بی نظير بوټو ته شوی مخونه یی ورک شه	1	The faces of all the shapes of the unique plants are gone	All forms of plants are lost.
ج کله چې په ۳۱۰۲ ز کال په قطر کې د طالبانو دفرت په رسمي ډول پرانستل شو	0	When the Taliban office was officially opened in Qatar in 3102	When the Taliban officially opened in Qatar in 3102.
دخپل پلارجان یو یو نصیحت مو راته ولیکئ ماته خو يې تل دا خبره کول ښه له هرچا سره کوه خو د ښو بدله مه ځيني غواړه	0	Give me a piece of advice from your father, but he always said this. Do it well with everyone, but don&#39;t ask for a good return.	Write me a piece of advice from your father , but always say it well with everyone , but don't want some good change .
الله ج مو وشرموه دا خبری د لویه جرګه د ټول افغانستان د علماو غونده کی کړی وی پروسږ کال	1	Shame on you, may Allah have mercy on you, this news was told in the Loya Jirga meeting of the Ulama of Afghanistan last year	Allah is ashamed of this news in the Loya Jirga . Last year , the scholars of Afghanistan were gathered .
وضاحت نعیم وردګ الحقاني او ډېوه وردګ الحقاني ورور او خور سره ناست دي او مجلس ګرم دی	0	Explanation Naeem Wardag Al-Haqqani and Dowah Wardag Al-Haqqani are sitting with brother and sister and the assembly is hot	Clarification Naeem Wardak-ul-Haqani and Deewa Wardak-ul-Haqani are sitting with his brother and sister and the assembly is hot .
اواز چا ته اوچات کړو همدی امريکې دا ځناور راوستل او قدرت ته ي ورسول نو اوس زمونږ اواز غير له خدايه څوک اوري	1	To whom did we raise our voice, America brought this animal and brought it to power, so now who is listening to our voice but God?	We have brought these animals to power and brought them to power , so now our voice is heard by anyone other than God .
ډیر له پند نه ډک کلیپ ❤ ❤	0	Very funny clip ❤ ❤	A lot of unsying video ❤ ❤
وینایک پرساد ، د تمباکو د ختمولو د پروګرام مشر دی	0	Vinayak Prasad, Director of the Tobacco Cessation Programme	Viennak Persad is the head of the tobacco eradication program .
زه په مور عین ومنډم پتا هم ومنډم ټول قوم دی وعیم	1	I believe in mother Ain	I'm the same as my mother، and I'm the same as my mother.
ملي دفاع وزارت وایي ، چارشنبه د جون دویمه یې د هلمند په ناوې ولسوالۍ کې د طالبانو او القاعده شبکې پر ګډو پټنځایونو هوایي بریدونه کړي	0	According to the Ministry of National Defense, on Wednesday, June 2, airstrikes were carried out on joint hideouts of the Taliban and Al-Qaeda network in the Nave district of Helmand.	On Wednesday , June 2, air strikes on a joint Taliban and Al-Qaeda network hideouts in Nawa district of Helmand province , the Ministry of Defense said .
ډوزې مه وله د رنډۍ زويه دا چې امریکې درته هرڅه وسپارل دا نو ستاسې بخت وو کنه میدان کې خو سره معلوم وو	1	Don&#39;t worry, son of Randi, America gave you everything, it was your luck, but it was known in the field.	Don't eat bread , son of Randi , because america handed over everything to you . It was your luck or not , but it was well known in the field .
شاه محمود قريشي وئيلي دي چي پاکستان په خلوص نيت سره افغان امن عمل کښې خپل مصالحانه کردار ادا کوي	0	Shah Mehmood Qureshi has said that Pakistan is playing its conciliatory role in the Afghan peace process with sincere intentions	Shah Mahmood Qureshi has said that Pakistan is acting in its interests in afghan peace with purity .
هغه انګريز هم د بلا زوی ده سترګی يی چا ته دی غور پری وکړی	0	The Englishman is also the son of Bila, and he is looking for someone to consider	He is also the son of The Great
چين په سيمه کې يو له هغه هېوادونو څخه دی چې د خليجي هېوادونو څخه خپل د اړتيا وړ د انرژي مواد تامینوي	0	China is one of the countries in the region that obtains its necessary energy from the Gulf countries	China is one of the countries in the region that supplies its energy needs from the Gulf countries.
د شېخ احمد دېدات څخه چا وپوښتل څه حال به دې وي چې کله مړ شې او وګورې چې جنت او دوزخ نشته جواب یې ورکړ مطمئین یم	1	Someone asked Sheikh Ahmad Deedat what it would be like when you die and see that there is no heaven or hell. He replied, &quot;I am satisfied.&quot;	Someone asked Sheikh Ahmad Dadat what it would be like to die and see that there is no heaven and hell . He answered , " I am sure . "
ستاسې ښځې وغیم خرکوسانو	1	Your wives and Ghim Kharkosano	Your wife 's Kharkos
لله و انا اليه راجعون 😭 يوه بل هستي ولاړل خو خوارجو پوه شي چې له اور سره لوبه کوي د دې بعد به د خوارجو ریشی کاږو	0	Allah and Anna Aliyah Rajoon	Lala and Anna Eliya Rajaoon 😭 went to another existence , but the poor know that they are playing with fire , and then we will grow the beard of the poor .
کال د لسو کالونو څو اوازونو ته غوږ ونیسو	0	Let&#39;s listen to the voices of ten years	10 years of singing
هلته په کوچنۍ بېړۍ کې سپاره شوي او ځانونه یې یونان ته رسولي دي	0	There they boarded a small boat and took themselves to Greece	They were put on a small boat and arrived in Greece.
خو زیاتوي چې د بهرنۍ مرستې تورونو هم دغه مقبولیت ته زیان رسولی دی	0	But he adds that accusations of foreign aid have also damaged this popularity	But he added that the allegations of foreign aid have also damaged the acceptance of the
د ولسمشر اشرف غني تازه انځور	0	New picture of President Ashraf Ghani	President Ashraf Ghani's latest photo
دا قلم د هر چا لاس کی شته چی ستاسی په ژبه ځواب درکړي د ځینی حرامیانو پلرونو ته پرون د شوروي خلاف جهاد کی پل پلچک توپ	0	This pen is in the hand of anyone who answers in your language.	This pen is in everyone 's hands who responds in your language to some of the ancestors of the Jews yesterday in the jihad against the Soviet Union .
ددې دنیا به څه اولاد وي دا ډانګټر چې په حقیقت شین کوتک دی په افغانستان کې داسې خلکو ملاتړ کوي چې حلال تعلیم او تحصیل	1	What kind of children will this world have?	What will be the children of this world ? This dangter , which is actually a green coat , supports people in Afghanistan who have halal education and education .
دا شپږ ټیمونه په دوو برخو وېشل شوي او د هر ګروپ د سر دوه ټیمونه دویم پړاو او بیا پایلوبې ته ځي	0	These six teams are divided into two groups and the top two teams of each group go to the second round and then the finals	The six teams are divided into two groups and the top two teams of each group go to the second round and then the finals.
اے جنګ پرسته ستا د قسته زۀ به د امن ټپې ټول عمر کوومه	0	Oh, without war, I will live in peace for the rest of my life	I'm going to live my life with a life of peace.
دامريکايانو په څنګ کې تقوی اسلام او افغاني کلتور ساتل او خپل افغان مسلمان ولس اوقوم پريښودل چې اسلام اوتقوی يې کمزوري ده منطقي ده	0	It is logical for the Americans to keep pious Islam and Afghan culture and leave their own Afghan Muslim people and nation, whose Islam and piety are weak.	Alongside the Americans , the strengthening of Islam and Afghan culture and leaving their Afghan Muslim people and tribes , whose strength is weak , is logical .
جهنم دی ځای شی بی ننګه بی غيرته بی کلتوری او د تور تاريخ لرونکی دا کافی ده	1	Hell is a place with no challenge, no honor, no culture and a dark history, that&#39;s enough	It's a hell of a place to be without a non-cultural and black history .
د سوداګرۍ دا پراختیا ښایي په سیمه کې د سعودي عربستان د رقیب هیواد ، ایران لپاره د خوښۍ خبر نه وي	0	This trade expansion may not be good news for Saudi Arabia&#39;s rival in the region, Iran	This expansion of trade may not be news of happiness for Iran , Saudi Arabia 's rival country in the region .
په ډېرو به نن بیا سور اور بل شوی وي کله چې خبر شوي وي چې هندوستان د افغانستان سره د ۲۰ زره میټرک ټنه غنمو مرسته اعلا	1	Many people will be on fire again today when it was reported that India has increased the aid of 20,000 metric tons of wheat to Afghanistan.	Many will be on red fire again today when they are informed that India will provide 20,000 metric tons of wheat to Afghanistan .
د نجونو په نامه جوړ اکثره اکاونټونه جعلي دي ځینې نخښې یې څه داسې دي ډېر تصویران به پوسټ کوي په ټویټ کې به د وټساپ شمېرې غواړي	0	Most of the accounts created in the name of girls are fake. Some of the signs are like this. They will post many pictures and ask for WhatsApp numbers in tweets.	Most of the accounts made up of girls are fake . Some of the signs are like this . Many images will post . They will want whatsapp numbers in the tweet .
د پوځ په اعلامیې کې ویل شوي چې په پیښه کې درې عسکر ښه کاري ټپي شوي او روغتیایي وضعیت یې د اندیښنې وړ ښودل شوی	0	In the statement of the army, it was said that three soldiers were seriously injured in the incident and their health condition was shown to be worrying	The army statement said three soldiers were seriously injured in the incident and their health condition was shown to be alarming .
د پروژې مدیریت په عمل کې له انګلیسی څخه ژباړه	0	Project Management in Practice Translated from English	English translation of project management in practice
وخت ووت ، زرو هماغسې زما پر ټټر سر ايښی و ، سترګې يې پټې وې ، وړه وړه ساه يې اخيسته	0	Time passed, Zoro was laying his head on my neck, his eyes were closed, he took a small breath.	The time came , the thousand had put on my head , his eyes were closed , he took a small breath .
ښاغلی مشعل اوس په پاکستان کې د افغانستان سفیر دی	0	Mr. Mashal is now the ambassador of Afghanistan in Pakistan	Mr . Mashal is now The Afghan Ambassador to Pakistan
دوی خبر ندي چې د اسلام ساتونکي لا هم بې حسابه دي	0	They do not know that the guardians of Islam are still unaccounted for	They don't know that The Islamic State is still in control.
دوی ته بدله نه ورکول کېږي مګر د هغو عملونو چې دوی به کول	0	They are not rewarded except for the deeds they used to do	They don't have to change، but the actions they're doing.
شله کاله ملا غين سر او ستاسو کوس کشو د پنجاب په غيږه کي تير کړل اوس موږ ته وايي ههههههههه اي ملحيدنو	1	Mullah Ghain spent 20 years in the bosom of Punjab and now they are telling us hahahahaha, you atheists.	For 20 years Mullah Ghin spent his head and your kosh in punjab 's arms and now he is saying to us , "Hahahahah !
ولسمشر غني په عین حال کې د طالبانو لخوا د افغان امنيتي او دفاعي ځواکونو د وژل کيدو يادونه کړې	0	At the same time, President Ghani mentioned the killing of Afghan security and defense forces by the Taliban	President Ghani also mentioned the killing of Afghan security and defense forces by the Taliban .
توپیر له ورایه ښکاري هغه باطني هیواد پالنه خو یې څه کړې هغه ظاهري لباس هم ښکارندویه کوي چې څوک د دې وطن اصلي بچي دي خپل فرهنګ	1	The difference seems to be the inner patriotism, but what has he done?	The difference seems to be that internal patriotism , but what he has done , he also shows the apparent clothing that shows who is the real child of this country , his culture .
غوول 💩 دې وخوول ته ښځه د غلام ابن غلام وغېم 🍆	1	Ghoul 💩 Eat this, I will kill the wife of Ghulam Ibn Ghulam 🍆	I call 💩 her a slave 🍆.
پنجابي رسنیو ویلي دغه سرتېري د شمالي وزیرستان په سپینوام ولسوالۍ کي د وسله والو په برید کي وژل سوي دي تر دا مهاله د دغه برید مسؤلیت کومي	0	Punjabi media said that these soldiers were killed in an attack by militants in Spinwam district of North Waziristan.	Punjabi media said the soldiers were killed in a gun attack in Spinoam district of North Waziristan . So far , i am responsible for the attack .
غني زمونږ رهبر دی په ما ډیر ګران دی له حد نه زیات پریده خلک دي غاپي	1	Ghani is our leader, he is very dear to me	Our leader is very dear to me , he is more than a pale man .
هر څه په خپل وخت پیښیږي باغوان که چېرې باغ په اوبو کې پټ هم کړي خو چې موسم یې نه وي راغلی ، ونې مېوه نه نیسي په تمه اوسه ستا وخت هم حتما رارسیږي	0	Everything happens in its time, gardener, even if he hides the garden in water, but the season has not come, the tree does not bear fruit, keep waiting, your time will surely come.	Everything happens on time , gardeners , even if they hide the garden in the water , but when the season has not come , the trees do not take fruit , and waiting for your time to come .
پاکستان افغان طالبعلمانو ته پاکستان ته راتلو اجازت ورکړو	0	Pakistan allowed Afghan students to come to Pakistan	Pakistan allows Afghan students to come to Pakistan
د دوی دا وروستی ارمان وو خو انتقام ته ی هم غوږ ونیسه چې ستا د مور میړونه څنګه درته پرچه پرچه کوي دییرر ژر ان شاءالله تعالی	1	This was their last wish, but don&#39;t listen to revenge, how your mother&#39;s husbands are tearing you apart soon, God willing.	It was their last wish , but also listen to revenge , how your mother 's husbands are doing to you .
هغه وویل کچیري د سرتیرو نه ایستلو چاره ترسره سي نو افغانستان کې د یوې بلې جګړې د مخنیوي لپاره کار کیږي	0	He said that Kacheri is taking steps to prevent another war in Afghanistan	He said that if there is a solution to the withdrawal of troops ، it will be used to prevent another war in Afghanistan .
که دوی یوه ذره هم ایمان درلودای د اسلامي امارت په وړاندې به نه درېدل البته دا خوارج هغه څوک دي چی پلرونو یې صحابه	1	If they had an iota of faith, they would not have stood against the Islamic Emirate.	Even if they had a little faith , they would not stand against the Islamic Emirate , of course , it is the khawarij who is the prophet whose fathers are companions .
دوي ټول د صدراعظم بنیامین نتنیاهو خلاف دي او نوي انتخابات غواړي خو په نورو شیانو کې بیا سره یوه خوله نه دي	0	They are all against Prime Minister Benjamin Netanyahu and want new elections, but they are not in agreement on other things	They are all against Prime Minister Benjamin Netanyahu and want new elections , but they are not the same in other things .
روالپنډۍ د پایتخت اسلام اباد نه تقریبا ۱۵ کیلو متره جنوب لورې ته پروت ښار دی	0	Rawalpindi is a city located approximately 15 kilometers south of the capital Islamabad	Roalpindi is located about 15 km south of the capital Islamabad.
دا هغه څه دي چي بيګاه شپه ما په سپيس کي پري خبري وکړي	0	This is what I will talk about in space tomorrow night	That's what I'm talking about in space tonight.
لاړ شه د سپي زوی طالبان مسلمان نه دي او اسلام بدناموي	1	Go away, son of a dog, the Taliban are not Muslims and they defame Islam	The Taliban are not Muslims and are defaming Islam .
هغه دغه راز زیاته کړې چې دوی به د افغان ځواکونو هوایي ملاتړ ته هم دوام ورکړي او له ترهګرۍ سره په مبارزه کې به یې په کلکه ترڅنګ ولاړ وي	0	He also added that they will continue to provide air support to the Afghan forces and will firmly stand by them in the fight against terrorism.	He also added that they will continue to support the Afghan forces and will stand firmly with them in the fight against terrorism .
دامریکا امنیتی مجلس دډیوالی پاکستان سره یوازنی هدف یی دادی چي په دی سیمه کي دخپلو ډالرو په زور او دمزدورانوپه روزانه دجګړی اور بل وساتی	0	The Security Council of the United States has given a single goal to Pakistan on Diwali, which is to maintain the fire of war in this region by the power of its dollars and the daily labor of its workers.	The only goal of the U.S . Security Council with The Governor of Pakistan is to keep the war in the region with the force of its dollars and the daily fire of the soldiers .
خو چې د امريکا په وړاندې د مقابلې پرمهال د مرګ نه ډار نه و	0	But he was not afraid of death during the confrontation against America	But there was no fear of death against the United States.
د دوشنبې پر ورځ یونیسف په یوه اعلامیه کې ویلي له ماشومانو سره زور زیاتی د هرې ورځې له تېرېدو سره ډېرېږي	0	On Monday, UNICEF said in a statement that violence against children is increasing day by day	Unicef said in a statement on Monday that violence against children is increasing every day .
د اخلاقی او انسانی ارزښتونو په وړاندی ژمن وی	0	Be committed to moral and human values	the moral and human values.
افغانستان ښکلی دی همداسی نده	0	Afghanistan is beautiful, isn&#39;t it?	Afghanistan is beautiful .
د ډم ګلزمان حرامي اولاده دغه حرامي یې هم نن ډيته که خبر یې کنه ما ویل چې خبر دې کړم	1	Dam Gulzaman Harami&#39;s children, this Harami is also here today	The son of Dam gul zaman Harami , who also found this haram today , told me to let him know .
په تیره یوه لسیزه کې په پاکستان کې د هزاره اقلیت په سلګونو کسان د داعش او نورو سني افراطي ډلو له لورې وژل شوي دي چې شیعه ګان مرتد ګڼي	0	In the past decade, hundreds of people from the Hazara minority in Pakistan have been killed by ISIS and other Sunni extremist groups, who consider Shias as apostates.	In the past decade , hundreds of Hazara minority in Pakistan have been killed by ISIS and other Sunni extremist groups who consider Shiites apostates .
خو بلخوا هغه وخت د خپل 👇	0	But on the other hand, that time is yours	But at the time of his 👇
مو نږ په پوره اندازه شراب له ځانه سره راوړي دي	0	We have brought enough wine with us	The wine is full of wine.
یو غټ ترین دروغجن او منافق او تک شین خر	1	A big liar and hypocrite and a single green donkey	One of the biggest liars and hypocrites
داشخصيت هم دډيرو افغانانو په زړونو کي ځا لري حفظه الله په زړونو يي راسره ونازه وی 🤍	0	This personality is also in the hearts of many Afghans, may God bless their hearts.	This personality also has a place in the hearts of many Afghans . Allah is with us in their 🤍 hearts .
تر دي حده متحد شئ طالب جان جاسوسانو هیلې یې له خاورو سره خاورې شي دښمن دي زلیل وي 👇 ❤ 💪	0	Unite to the extent that the spy&#39;s hopes will be dusted with dust, the enemy will be disgraced 👇 ❤ 💪	To the extent that you are united , the Taliban , the spies , the hope is that they will be dusted with the dust , the enemy is a great enemy . 👇 ❤ 💪
دا هر څه د همدی بی شرفه خیراتی ذلیل ولس د لاسه چی په خپل ځان او اولاد یی کړي او کوي یی	1	All this is done by this dishonorable and humble people who have done and are doing it to themselves and their children.	This is all because of the poor people who have done it for themselves and their children .
د یغور مسئله د چین لپاره د انديښنې وړ ده	0	The Uyghur issue is a concern for China	China's problems are of concern to China
رب دې قدرمن کړه قربان زیات خیروسې ♥	0	May the Lord bless you dearly ♥	I'm very grateful ♥، sir.
کابل کښې د صدارتي محل لخوا جاري شوي بيان ترمخه زلمي خليل زاد د افغان اولسمشر اشرف غني سره ملاقات کړې دے	0	According to the statement issued by the Presidential Palace in Kabul, Zalmay Khalilzad met with the Afghan President Ashraf Ghani	According to a statement issued by the Presidential Palace in Kabul , Zalmai Khalilzad met with Afghan President Ashraf Ghani .
د ټولنې د اصلاح او سمون لپاره تر سلو نارینوو پنځه ښځینه قشر په فکري عقیدوي او دینې اړخ وروزل شي بهتره ګټه او شتمني ده	0	It is a better benefit and wealth to train 100 men and 5 women in intellectual, religious and religious aspects for the reformation of the society.	For the reform and reform of society , up to 100 men , five women are taught intellectually and religiously , it is better to benefit and wealth .
هغه برياوي خو هم ستا دکاکا زوی ګ م س يعني مجاهياونو په غين ووهلی	1	He succeeds, but also your uncle&#39;s son Gams, that is, Mujahia, has been beaten	He won , but he also beat your kaka son , gma , the mujahids .
دغۀ سپېڅلي مؤمنان مۀ وژنئ مۀ وژنئ بس دی افغانان مۀ وژنئ اې خوارجو فتنۀ ګرو د وخت د مدرسو سپین استادان م	0	Do not kill these holy believers.	Don't kill these sacred believers . Don't kill afghans . Don't kill the poor , i 'm the white teachers of madrassas of the time .
مبارزينو راځئ برخه واخلئ	0	Let&#39;s take part in the struggle	Let's take part
هغه زیاته کړه چې مونږ د هغو محلي کارکوونکو په اړه مسولیت لرو چې هلته یې زمونږ ملاتړ کړی دی	0	He added that we are responsible for the local workers who have supported us there	He added that we are responsible for the local staff who have supported us there .
هغوی چی پوهیږی او څه یی دلاسه نه کیږی زوريږي او هغوی چی هم پوهیږی او هم یی هر څه د لاسه کیږی خو نه یی کوی ولس ته ملامته دی	0	Those who know and don&#39;t get anything get stronger and those who know and get everything but don&#39;t do it are the people to blame.	Those who know and what are not lost are stronger , and those who know and do not do so are blamed on the people .
د طالبانو امنيتي چارواکو هم په دې اړه څه نه دي ويلي	0	Taliban security officials have not said anything about this	Taliban security officials have not commented on this.
دوی له تا نه د شرابو او جوارۍ په باره کې تپوس کوي	0	They ask you about wine and corn	They ask about wine and corn.
یاره همداسي ده موږزمریان وه دوی دي خوري	0	Dude, it&#39;s the same with the mice, they eat it	They're going to eat them.
افغانستان ته د راغلي باراني څپې وريځې حرکت پيل کړ له ګڼو ولايتونو څخه وريځ روانه شوې د تګ پرمهال هم کېدای شي يو شمېر	0	Clouds of the rain wave that came to Afghanistan have started to move. Clouds have moved from many provinces.	The rainy wave clouds that have come to Afghanistan have begun to move . Clouds have flowed from many provinces during their journey , and there may also be a number of
د ټالیب مور و ماینه غیم چې څوک یې دفاع کړي د هغوئ هم نورو خبرو ته مي والله که له وسه کیږي سلامالی کوم	1	The grief of Talib&#39;s mother and sister, whoever defends them, I swear to God, if possible, I will greet them.	The mother of Talib was Meena Ghaim , who defended her , and I say hello to their other words , if they are able .
امیر یی که حمار یی	1	Amir is a donkey	Amir Yi Kamar Yi
د پکتيکا ولايت د بکخېلو ولسوالۍ اوسېدونکی بدرالدين مشهور په بدو جمهوريت کې د همدې ولسوالۍ امنيه قومندان و د کندهار رازق	0	A resident of Bakkhilo district of Paktika province, Badruddin Mashor was the police commander of the same district in Badu Republic.	Badruddin Famous , a resident of Bakkhel district of Paktika province , was the police chief of the same district in bad republic of Kandahar .
څېړونکو دا څېړنه په شاوخوا لس زره ماشومانو او زلمکو باندې کړې	0	The researchers conducted this study on about 10,000 children and adolescents	The researchers analyzed about 10،000 children and adolescents.
والیان او ولسوالان دې دوی ته قناعت ورکړي	0	Governors and district governors should satisfy them	The people and the people were satisfied.
او دوی په ډېره لویه ګناه کفر باندې دوام او اصرار کاوه	0	And they persisted and persisted in the great sin of disbelief	And they persisted in the great sin of blasphemy.
تاسی د ترهګر مزدور امیر غیبت سر ته کینی جاهلانو	1	You are ignorant of the terrorist mercenary Amir Ghebat	Don't be fooled by the unsussuring
او په دنیا کې له دوی سره نېکه ملګرتیا کوه او ته د هغه چا د لارې پیروي کوه چې ما ته رجوع کوي	0	And associate with them in this world and follow the path of those who turn to Me	And be good to them in this world and follow the path of those who turn to Me.
ښه کار يې کړی ده شکل نه حرامي ښکاري	1	He has done a good job, the shape does not look haram	It worked well . It doesn't look like it's a bad thing.
پاکستان روان کال په څلورم نومبر د عملې سيکيورټي او تحفظ لوجې سفارتخانه بنده کړې وه	0	Pakistan had closed the embassy on November 4 this year under the Security and Protection Act	On November 4، Pakistan closed its embassy in The Act of Security and Protection
ټول شموله دې په ولسوالې درمنډم خنزیره ته چیرته سپې وینځې ځاې خودې راوښایه	1	Inclusively, in the district of Durmandam, show the pigs where the dogs are.	All of which are included in the district of Darmandam Khnezira , where the dog washes the place .
رسول باوري د لرغون پوهنې په برخه کې تخصص کړی وو	0	Rasool Bawari specialized in archeology	The professor specializes in archaeology.
لپاره د بښنې دعا کوي	0	He prays for forgiveness	He's praying for forgiveness
افغانستان در مسیر تاریخ ۷۸۳ صفحه سید محمد باقر مصباح زاده چې له امان الله خان سره په فکري لحاظ چندان جوړ هم نه دی	0	Afghanistan on the path of history 783 pages Syed Muhammad Baqir Misbahzadeh, who is not intellectually similar to Amanullah Khan.	Afghanistan on the path of history 783 pages of Sayed Mohammad Bagher Mesbahzada , which is not very intellectually related to Amanullah Khan .
تابه دځان په حسن مړ کړي اورسوا به دي کي موږ تجربې وکړې له ګرانه ګټه هيڅ نه کېږي	0	If you try to kill yourself, it will be a shame	You will die on your own , and we will not be useful in our experience .
ناټو او لویدیځ هیوادونه اندیښمن کړي او متحده ایالاتو د ترکیې د دې اقدام په وجه انقره د اف ۳۵ جنګي جیت الوتکو له پروګرام څخه وایستله	0	NATO and Western countries are concerned, and the United States withdrew Ankara from the F-35 fighter jet program due to Turkey&#39;s move.	Nato and western countries are concerned , and the United States has withdrawn Ankara from the F-35 fighter jet program because of Turkey 's move .
اي د دي ښځه له دي وزارت سره وغيم د خنزير ځامنو	1	O wife of this minister, I said to you, pigs	A woman with the ministry of
دا کوم چې رسيدلي دي هره ورځ اتيا او سل منه حاصل راکوي	0	It has reached 80 and 100 per day	It's a day that's 100% of the time.
پښتنو تکړه شئ بيا ووټ ورکئ	1	Pashtuns, be smart and vote again	Let's go، let's go.
جی ایچ کیو کې راوان دی راولپنډی اسلام باد کې راوان دی خقانی مدرسه کې راوان دی حیرامنډی کې راوان دی	0	GHQ is fluent in Rawalpindi, Islambad is fluent in Khaqani Madrasah, Hiramandi is fluent.	It 's a caravan in The Islamic Wind , it 's in the Khaghani Madrasa , it 's in Haramandi .
له بده مرغه په دویم کال کې د اقلیمي وړاندوینو په اساس موږ به د یوې ډېرې شدیدې وچکالۍ ښکار کیږو ، زه دعا کوم چې خدای ج موږ له دې وچکالۍ څخه وساتي	0	Unfortunately, according to the climate forecast in the second year, we will face a very severe drought, I pray that God will protect us from this drought.	Unfortunately , in the second year , based on weather forecasts , we will be the victims of a very severe drought . I pray that God will protect us from this drought .
د افغانستان د عامې روغتیا وزارت له افغانانو څخه غوښتي چې پاکستان او ایران ته خپل سفرونه تر څلورو اونیو وځنډوي	0	The Afghan Ministry of Public Health has asked Afghans to postpone their trips to Pakistan and Iran for up to four weeks	Afghan Ministry of Public Health urges Afghans to postpone trips to Pakistan and Iran for up to four weeks
بايډن د افغان حکومت د ساتلو لپاره خپل پوره چمتوالی نيولی وو خو دا چې تښتيدلي غني هيڅ پلان نه درلود هرڅه يې خراب کړل	0	Biden was fully prepared to protect the Afghan government, but the fact that the escaped Ghani had no plan ruined everything.	Biden was prepared to protect the Afghan government , but the escaped Ghani had no plan , he ruined everything .
اعلان ټویټ ریټویټ اوفالوکول مه هیروی	0	Advertisement Tweet Retweet Don&#39;t forget to follow	Don't forget the announcement tweet Retut O'Phalolol
اینه ګندګی امیر صیب بچی سقاوو ملا ربانې چطور میشه مشکل تاریخی شما همی است که یک جاسوس لنډغر و بی سواد خودرا لیدر میګی	1	This is dirty, Amir Sahib, Saqao Mullah Rabbane. How can it be that the historical problem is the same if a short-sighted and illiterate spy can be seen on his own?	How can you tell your historical problem that you are a short-sighted and illiterate spy ?
ماشاالله رب دې ورته ښه ورز او ښه صحت ورکړې او تر دیره دې ژوندی وې	0	Masha Allah, may the Lord grant him good health and good health and may he live long	May Allah bless him and give him good health and he was alive .
پنځمه ماده هیڅوک باید ونه ربړول شي ، او نه په ظالمانه او نا انساني توګه سپک شي تو یا سزا وویني	0	Article 5: No one shall be subjected to torture, cruel or inhuman treatment or punishment.	Article 5: No one shall be condemned or punished cruelly or inhumanly.
لعنت دی پر تاشی بی غیریته بی وجدانه دوهمه ورځ دی پنجابی کمانډوی ځواکونه خوست کی عملیات کوی دشرم په نوم څه پیژنی که نه بنګړی واچوی	1	Curse on Tashi, shameless, unscrupulous, it is the second day, Punjabi commando forces are operating in Khost.	It 's cursed . It 's the second day . Punjabi commando forces are operating in Khost . What do they know in the name of shame or not ?
د هغه علیه السلام مبارک فتاواوي	0	His blessed Fatawa	Congratulations on his peace.
ایراني مقاماتو د امریکا د متحده ایالاتو د غیږې نیولو ټیم د ایران په نړیوال جام کې له ګډون منع کړ	0	Iranian authorities have banned the United States wrestling team from participating in the World Cup in Iran	Iranian officials banned The United States from participating in the World Cup
ملاصيب د طا لبانو بې عدالتې ژاړي اوس به يې بيا طا لبان نه منې او وايې به چې زموږ په ليکو کې فساد نه شته الحمدلله موږ ټو	0	Malaseeb is crying for the injustice of the Taliban, now the Taliban will not accept it and say that there is no corruption in our ranks. Alhamdulillah, we	MullahSib is crying out for the injustice of the taliban , and now he will not accept the taliban and say that there is no corruption in our ranks . Thank God , we are
اجمل غني هڅه کوله چې د سلام رحیمي په سپارښتنه پر لویو دولتي څوکیو ناست کسان له دندو لیري کړي او پر ځای یې ځانته باوري کسان وګوماري	0	Ajmal Ghani was trying to remove the people sitting on the big government seats on the recommendation of Salam Rahimi and instead appoint trusted people.	Ajmal Ghani was trying to remove people sitting on large government posts on the recommendation of Salam Rahimi and instead recruited trusted people .
خپل شخصيت داسې جوړ کړه چي خلک دي په ليدلو سره ووايي کاش چې زه هم داسې وي 😍	0	Make your personality so that people say when they see it, I wish I was like that too	It's a way of making people feel like i'm like that. 😍
دا چې زه اوس هم تمرکز لرم دلیل یې دا دی چې غواړم راتلونکي لپاره داسې یوه لاره تعقیب کړو چې موږ ابادۍ ته ورسوي	0	The reason I am still focused is because I want to follow a path for the future that will lead us to prosperity	Because I'm still focused، it's because I want to follow a path for the future that leads us to prosperity.
له هغو خبرو کولو ډډه وکړئ چې له امله یې د تاسې ملګرتیا ته د پای ټکی ږدي	0	Avoid those conversations that will end your friendship	Don't talk to people who want to talk to you about your relationship.
د امارت په مخکې ولاړ به ضرور څملي	0	Standing in front of the Emirate will definitely be beautiful	I'm going to go ahead، i'm going to have to
ستر فاحش وو کفری قانون جمهوریت هم ده راوړلو رنګ دیې ورک شی	1	The great adultery, the blasphemy law, the republic has also brought the color to disappear	The republic's constitution is also prohibited.
د عرفان او تصوف په مرسته سالک د دنیا د ماهیت د پېژندلو له پاره د الوت هڅه کوي	0	With the help of mysticism and mysticism, the seeker tries to fly to know the nature of the world	With the help of mysticism and Sufism , seekers try to fly to know the nature of the world .
اسلامي امارت دې ته ژمن دی ف اعظم	0	The Islamic Emirate is committed to this	The Islamic Emirate is the most important.
د تاريخ له رږيدلو پاڼو 🍂	0	From the pages of history	Pages of 🍂 History
دې چټي بحثونو ته په لوی لاس کار روان ده دا ورستي بحثونه يې ښه بيلګه ده چې ځينو د ځان د مشهورولو لپاره دا کار وکړ	1	There is a lot of work going on with these small discussions. This last discussion is a good example that some people did this to make themselves famous.	These discussions are going on with great hands . These latest discussions are a good example of what some have done to make themselves famous .
که په ګوتودرغی په غيڼ يي راوځړوه	1	If you lie on your finger, pull it out	If you're going to put a finger on your finger
کابو هره میاشت په جنوبي ولایتونو کې ورته پېښې رامنځته کېږي	0	Similar incidents occur in the southern provinces almost every month	Similar incidents occur every month in the southern provinces.
دا هغه فشار دی چې په شریانونو کې د زړه د استراحت په وخت کې منځته راځي د زړه د استراحت نه مطلب دا چې د زړه جوفونه	0	This is the pressure that occurs in the arteries when the heart is at rest.	This is the pressure that occurs in the arteries during the rest of the heart .
رب مو غرق کړه په دغه ډوزو زه خو مو ولا هک پک حيران کړي يم دا دروغ تاسی ته په کوم کتاب کی درښودل کيږی په کوم ماشين کی يی جوړوی	1	Lord, drown me with these drugs, but I have never been surprised. In which book are you taught this lie?	You drowned the Lord with this bread , but I am surprised by the hack . This lie is shown to you in a book in which machine he makes it .
نن د میوزک نړیواله ورځ ده سندره ښکلا ده سندره کلتور دی سندره ژوند دی سندره مزاحمت دی	0	Today is International Music Day, the song is beauty, the song is culture, the song is life, the song is resistance	Today is International Music Day , song is beauty , song is culture , song is life , singing is disturbing .
یقینا که چېرې تاسو لمونځ قايم وساتئ او زکات ادا کړئ او زما پر رسولانو ایمان راوړئ او تاسو د هغوی مدد وکړئ او تاسو الله ته ډېر ښکلی قرض ورکړئ	0	Indeed, if you maintain regular prayer and pay zakat and believe in my messengers and help them and give a very handsome loan to Allah.	If you keep the prayer established and pay the zakat، and believe in My messengers and help them، and lend to God a handsome loan.
سمیع سادات د ټالبانو پر وړاندې جنګ د ازادۍ جنګ دی دا د افغانانو حق دی چې سلاح واخلي او ټالبان لدې جغرافیي څخه ورک کړي زمونږ وطن اشغال دی ✌	0	Sami Sadat The war against the Taliban is a war of freedom, it is the right of Afghans to take arms and eliminate the Taliban from this geography, it is the occupation of our country.	Sami Sadaat is a war on freedom . It is the right of Afghans to take weapons and destroy the Taliban from this geography . Our country is ✌ occupied .
جنرال خوشحال سعادت استعفی ولې ورکړې وه د صدر غني په وخت کې لوړ رتبه امنیتي چارواکي ولې د افغانستان امنیت	0	Why did General Khushal Saadat resign, why was the high-ranking security official during the time of President Ghani, why Afghanistan&#39;s security	Why did General Khoshal Saadat resign , senior security officials during President Ghani 's time , why did the security of Afghanistan
دا تر اوسه د خپل تخلص په اصلي مفهوم نه پوهیږي چې ندیم په عربي ژبه کې د شرابو ملګري ته وايي	0	It does not yet understand the original meaning of its surname, Nadeem, in Arabic, refers to a drunkard&#39;s friend	He still doesn't know the real meaning of his surname ، which i don't mean to his friends in Arabic .
ښاغلي بایډن په سپینې ماڼۍ کې د خبرو پرمهال ویلي د مصر ولسمشر هم د حماس له لوري د اوربند ټینګېدو په اړه ډاډ ورکړی دی	0	During the conversation at the White House, Mr. Biden said that the President of Egypt has also given assurances about the strengthening of the ceasefire by Hamas.	Mr . Biden , speaking at the White House , said the Egyptian president had also assured Hamas of a ceasefire .
دنړي ترټولو وزيرانو ښه وزير 😍	0	The best minister in the world	The best minister 😍 of the world
خبرد رښتیا دي	0	The warning is true	The news is true .
یعنې تا هم ومنله چې ستا کاذب مشران د دوکې کار کوي	1	In other words, you have also accepted that your false leaders are deceiving	I mean، you also admitted that your false leaders are doing false jobs .
چې د دې ډېرې خسیسې دنیا سامان اخلي او بیا هم وايي مونږ ته به ضرور بخښنه وشي او که چېرې دوی ته د دې په مثل سامان راشي	0	This very poor world buys goods and still says that we will be forgiven if they get goods like this.	That the world buys a lot of money and still says that we will be forgiven and if they come to them like this ,
تاسو چيش غواړي 🤣 🤣	1	What do you want 🤣 🤣	What do you want 🤣 🤣
دار ، دغه راز ویلي چې په پاکستان کې د عمران خان د حکومت ناسمو تګلارو د بې کارۍ ، فقر او نورو ستونزو کچه زياته او داخلي تولیدات یې خورا کم کړي	0	Dar also said that the wrong policies of Imran Khan&#39;s government in Pakistan have increased the level of unemployment, poverty and other problems and have greatly reduced domestic production.	Dar also said that Imran Khan 's government 's improper policies in Pakistan have increased the level of unemployment , poverty and other problems and reduced domestic production greatly .
عبدالله عبدالله ځکه د سولې په اړه د امریکا د نوې طرحې په اړه نرم دریځ غوره کړی	0	Abdullah Abdullah therefore chose a soft position on the new US plan for peace	Abdullah Abdullah has chosen a soft stance on the new US strategy for peace
عجبه ګرده وتښتیدل ټامیان	1	Tamian ran away	It's a great way to get to the top.
غني وويل چې دا معين د بهر څخه راغلی ګناه يې نه ده	0	Ghani said that it is not his fault that Moin came from abroad	He said that this is not a foreign language.
د شمال ټلوالې مرتدانو دا تېر شل کاله د يرغلګرو يهودو او نصاراوو سره اوږه په اوږه د پیسو حاصلولو ترڅنګ د تعصباتو په خاطر	0	For the past 20 years, the apostates of the Northern Alliance have been shoulder to shoulder with the invading Jews and Christians, as well as getting money, because of their prejudices.	The Northern Alliance 's apostates have spent the past 20 years shoulder-to-shoulder with the invaders and the Jews , along with the money for prejudice .
زه ځکه داسې بدمرغه او خوار و زار شوم چې د دوی په ډول فکر مې نه کاوه	0	I became so miserable and miserable because I didn&#39;t think like them	I was so miserable and miserable that I didn't think so.
ستا په دغه شعارو شه چې شپه ورځ مو خولې شکولې وي خر پختون منظور پختون	1	By these slogans of yours, which we have been shouting day and night, Khar Pakhtun Manzoor Pakhtun	You 're going to have to say that you 're going to break your mouth , you 're going to cook , you 're going to cook .
موږ کمپ ډیویډ ته د امریکا بلنه منلې وه ، مګر د سولې تړون تر لالسلیک وروسته مو غوښتل چې له ټرمپ رسه وګورو	0	We accepted America&#39;s invitation to Camp David, but we wanted to meet Trump after the signing of the peace agreement.	We had accepted camp David's invitation to The United States , but after the peace treaty , we wanted to see Trump 's return .
دری وخته د ورځی ښه خواړه يعنی سبزيجات او ميوه خوړل	0	Eat good food three times a day, ie vegetables and fruits	Three times a day، i.e. eating vegetables and fruits.
تا د خپل پلار هر څه په اوبو لاهو کړل که د پلار ژوندی وی اول به یې ته وژلې په دې چې تاسې مرتدین د امریکې اجیران شوي یاست	1	You washed everything of your father with water. If your father was alive, you would have killed him first because you apostates have become mercenaries of America.	If your father is alive , you will first kill him because you are the apostates of America .
جاهله په دا ملک کي مامورین سته مدیران سته ښاروالي سته کونډي یتیمانو سته دغد ته ستا پلار پیسي ورکي	1	Ignorant, in this country, there are officials, managers, municipalities, widows, orphans, and your father pays you.	In this country , the officials are the administrators of the municipality , the widows , the orphans , your father pays for it .
بله جمله د مريم ښکليو سترګو ته يې وکتل ، هغې هم ورته وکتل	0	The next sentence looked at Maryam&#39;s beautiful eyes, she also looked at him	The other sentence looked at Mary's beautiful eyes , and she looked at it .
ياره لوبه خطرناکه را روانه دا وار داعش هم کي داخل ده سم غوبل بيا جوړيژي که دا خلک اصلاح نه سي ملت ته ارزشت ورنکړي	0	A dangerous game is going on, this time ISIS is also included, it will be rebuilt if these people do not reform, they will not value the nation.	My friend , the game is dangerous . This time , ISIS is also inside . If these people don't reform the nation , they don't value the nation .
ستاسی په خبر به له تاسو شروع وکړم یانی باور 😠	0	I will start with your news, that is, trust	I'm going to start with you. 😠
ددې فلمي جنرال خو په سپیس کي حسیب لنډغر يي ورته پرتوګ وویست	1	The general of this film, but in space, Haseeb Lundghar gave him a chance	The film's general , But in Space , Hasib Shortghar wanted a similar beam .
سم ستا د مور د کوس په شان دې	1	Sam is like your mother&#39;s cousin	It's like a mother's
هو پنجابیان ندی ☺ د خپل بام واوره په پنجاب نه اچوی	0	Yes, Punjabis are not ☺ Do not put snow on your roof in Punjab	Yes , it 's not Punjabis . ☺ They don't throw snow on their roofs in Punjab .
دې ۹ زره کسانو کي د ناروغانو ترڅنګ هغه کسان هم شامل دي ، چي د کورنۍ غړي یې د کرښې هغه غاړه کې ژوند کوي	0	Among these 9,000 people, besides the patients, there are also those whose family members live on that side of the line	The 9,000 people in addition to patients include those whose family members live on the side of the line .
پاکستان هم د تیرې میاشتې په وروستیو کې د جنوبي افریقا په ګډون د شپږو افریقایي هیوادونو څخه پروازونه بند کړل	0	Pakistan also stopped flights from six African countries, including South Africa, at the end of last month	Pakistan also suspended flights from six African countries، including South Africa last month.
مجاهدینو مهترلام او نور افغانستان هم ونیو	0	Mujahideen also captured Mehtarlam and others in Afghanistan	Mujahidin Mehtar lam and other Afghans captured
څارنوال بېرته دوهمه بټنه ټينګه کړه او د تلويزيون پر پرده د نجونو ګډا راغله	0	The prosecutor pressed the second button again and the girls appeared on the TV screen	The prosecutor held back the second bat and the girls danced on the tv screen .
قادیانان وائي چې هغوئ ته پاکستان کښې ازادۍ سره عبادت کؤلو اجازت نشته په دومره ګنړ شمېر د مرزایانو عبادت خانې ددې خبرې ث	0	The Qadis said that they are not allowed to worship freely in Pakistan.	Qadians say they are not allowed to worship freely in Pakistan , so many of them are religious temples .
دا اړینه نه ده چې تاسې د ځوان پاتې کېدو لپاره باید شاقه کارونه وکړئ	0	It is not necessary that you have to do chores to stay young	You don't have to work hard to stay young.
خو ماليزيا هېواد د تالبانو د حکومت اړوند يو غوره اعلان وکړ او زياته يې کړه چې يو شمېر اسلامي هېوادونه غواړي د افغانستان نوی حکومت په رسميت وپيژني	0	But Malaysia made a good announcement about the Taliban government and added that some Islamic countries want to recognize the new government of Afghanistan.	But Malaysia announced a better relationship with the Taliban government and added that some Islamic countries want to recognize the new government of Afghanistan .
چې په دې برخه کې د پرمختللو هېوادونو مرستو	0	In this regard, the assistance of developed countries	Supported by developing countries in this regard.
زه ددې خاورې مالک یم دا وطن زما د پلار دی 💪 سترجنرال مبین خان ته دی مبارک وی 💝	0	I am the owner of this land, this country is my father&#39;s. Congratulations to General Mubeen Khan	I am the owner of this land . This country is 💪 blessed 💝 to my father , General Mobin Khan .
کابل امنیه قومنداني وايي چې د بیړنیو پېښو ګزمو او پټنځایونو د پلټنې لپاره یې په عصري تجهیزاتو سمبال یو منتظره ټولی جوړ کړی دی	0	Kabul Police Command says that it has set up a standby unit equipped with modern equipment for emergency patrols and hideouts.	Kabul police headquarters says they have set up a waiting unit equipped with modern equipment to search for emergency incidents and hideouts .
تمه کیږي چې د دغې ټولنې غړي هېوادونه به اروپا ته د افغان کډوالو د ورتګ په اړه د طالبانو د واکمنۍ پر اغیزو هم خبرې وکړي	0	It is expected that the member countries of this community will also discuss the effects of the Taliban&#39;s rule on the migration of Afghan refugees to Europe.	Members of the association are also expected to discuss the impact of the Taliban 's rule on the arrival of Afghan refugees to Europe .
بس کونو وغولو ته صرف زور ورکړې ښه پرمختګ کوې	1	Just give it a boost and you are making good progress	It's just a matter of making good progress .
ته په حقیقی معنا نجس یی نه د دین شوی او نه د سادین چی هر سومره خرمارت ورته پرتوګ وګنډی او که هر سومره چاپلوسی وکی نه دی منی	1	You, in the true sense, are impure, neither of religion nor of Sadin, who sews a coat on every somra and flatters every somra.	In the true sense , you do not accept the uncleanness of religion , nor the sadin that every Sumerat is the same as the other , and if not every Sumera is flattered .
رسول الله فرمایي ۱ درې تر ټولو لوی دروغ څوک ځان پردي پلار ته منسوب یا هم نور څوک یو کس بل چا ته منسوب کړي ۲ خوب يې نه وي ليد	0	The Messenger of God said: 1 The three biggest lies are those who attribute themselves to an alien father or someone else who attributes one person to another. 2.	Rasulullah says : 1 The biggest lie is that someone attributed himself to his father or someone else attributed one person to another 2 dreams .
وطن دپرمختګ په لور	0	Homeland towards development	Towards the development of the country
تاته دې بیا لس وارې مبارک وي خوږې 🥀 😘	0	Congratulations to you again sweetie 🥀 😘	Here's a 10-day greeting. 🥀 😘
سپی انسانه غپ غپ مه کوه په جنرال صاحب پسې مه غاپه	1	Dog, don&#39;t gossip, don&#39;t gossip, don&#39;t gossip about the general	Don't be a human being to the general .
زغله اندړه نوروس دنشته تاسو خو مخته هم ویل چه طالبان ځو ډلی دی داارمان به قبرته وړی کیمپ والو	1	There is no such darkness in the world, but you said before that the Taliban is a group that will take the campers to their graves.	You are also saying that the Taliban are going , they are going to take the soldiers to the grave , campers .
او څوک چې له الله او د هغه له رسول او مومنانو سره دوستي وکړي ، نو یقینا هم د الله ډله غالبه کېدونکې ده	0	And whoever befriends Allah and His Messenger and the believers, surely the group of Allah will be victorious.	And whoever befriends Allah and His Messenger and the believers، the party of Allah will surely prevail.
دا د کفارو ډالر کله حلال شول دا اسلام بدلول نه دي نور نه څه دي د هيرامنډي سپيه	1	When these infidels&#39; dollars became halal, it is not converting to Islam, it is nothing more than the dog of Hiramandi	It 's not a change in Islam , it 's nothing more than a herd of hiramndi dogs .
کرونا ویروس د ۲۰۱۹ زېږدیز کال په وروستۍ میاشتې کې د چین له اوبي ایالت نه خپور او نیږدې ټوله نړۍ ته ورسېده	0	In the last month of 2019, the corona virus spread from the Ubi Province of China and almost reached the whole world.	The coronavirus spread from The State of Obi-China in late 2019 to nearly all over the world.
ما خو کلونه کلونه د ولس په مينځ کې ونه لیدل چې کله به هم راغلل د وحشې سپیانو په څير ولس به ورڅخه کورونو کې هم نا ارام ووه	1	For many years, I did not see among the people that whenever they came, like wild dogs, the people would be restless even in their homes.	But I didn't see it in the midst of the people for years that when they came , like wild dogs , the people would also be uncomfortable in their homes .
ته هم پښتنه یی بیغیرتی	1	You are also a Pashtun	You're really unsatisying.
نوموړی وايي ، له افغانستانه د امریکايي ځواکونو له وتلو وروسته پاکستان کې یو شمېر کسان نیول شوي هم دي	0	He says that after the withdrawal of American forces from Afghanistan, some people have been arrested in Pakistan	He said some people were also arrested in Pakistan after the withdrawal of US forces from Afghanistan .
ورته اوایه امان الله نصرت څومره غولی	1	Amanullah Nusrat told him how much he lied	It's like Amanullah Nasrullah .
او له افغانستانه د وتلو لپاره یې ځان ته الره جوړه کړه	0	And he made a way for himself to leave Afghanistan	And he set up a way to get out of Afghanistan .
هههه په خبرو سم نه يې پوه سوی	0	He didn&#39;t understand what he said	I don't understand the word.
ښا ښا دا هغه ندي چي په کرامت يی بچی راوړل	0	Well, well, this is not the one who brought the child with dignity	It may not be that it is a matter of dignity.
ابرار اغا صاحب وایي په دې ښار کي سکون پروت دی کندهار ریښتیا هم دلته چې څومره روحي سکون سته په ډېرو ځایونو	0	Abrar Agha Sahib says that there is peace in this city, Kandahar, it is true that there is so much spiritual peace in many places	Abrar Agha Sahib says that kandahar is still in this city . Kandahar is really here , how much spiritual rest there is in many places .
خو برعکس بیا هند یوازې درې تیز توپ اچونکي اخیستي او ډیره اتکا یې په ورو توپ اچونکو کړې	0	But on the contrary, India took only three fast bowlers and relied heavily on slow bowlers	On the contrary، India only bought three fast bowlers and relied heavily on slow bowlers .
خبريال وېبپاڼه په دې ليکنه کې د ښځینه و په هکله درته ځينې جالب معلومات وړاندې کوو ، په دې معلوماتو کې ځينې خواږه او ځينې ترخه دواړه شتون لري	0	Journalist website In this article, we present some interesting information about women, there are some sweet and some bitter in this information.	The journalist 's website presents you with some interesting information about women in this article , there are some sweet and some bitter in this information .
دا د ملګرووو بي غوري باندي دلالت کوي	0	This indicates the indifference of friends	This refers to the lack of friends
روح یې ښاد 🥀	0	May his soul rest in peace	His spirit is happy 🥀
نن جمعه ، د مارچ ۲۶ وري ۶ د دې جګړې شپږ کاله پوره شول	0	Today, Friday, March 26, six years of this war have been completed	Today , Friday , March 26, 6, the six-year war ended .
زوی يې زندان ته ولېږه او خلکو د هغه پاتې شتمنۍ چور کړه	0	He sent his son to prison and people stole his remaining property	His son was sent to prison، and the people looted the rest of his wealth.
د ده په اړه ویل کېږي چې واده یې کړی او ۲ ماشومان هم لري	0	It is said that he is married and has 2 children	She is married and has two children.
تا ته هغه نرښځیانې د کار خلک ښکارېدل	0	Those women seemed to be working people to you	They seemed to be working people.
ثمه امین ارمان جانه نن مې څلورمه ور	0	Sama Amin Arman dear today is my fourth	I'm going to be fourth today.
افغانان مونږ تالبانو ته پنجابیان واېې وګوری د ابادۍ کارونه افغانان به هرڅه وایی پنجاب زمونږ تالبان دوهم کور ده	0	Afghans, we call the Taliban Punjabis. Look at the construction works. Afghans will say everything. Punjab is our Taliban&#39;s second home.	Afghans tell us Punjabis to see the Punjabis . Afghans will say everything . Punjab is the second home of our talban .
همدا پرون ، د ملګرو ملتونو د پراختیایي پروګرام په راپور کې خبرداری ورکړل شو ، چې د افغانستان کورني ناخالص عواید به د	0	Just yesterday, it was warned in the report of the United Nations Development Program, that the gross domestic revenue of Afghanistan will be	Just yesterday , the UNDP report warned that Afghanistan 's gross domestic income would
د ۲۰۲۱ کال لومړیو شپږو میاشتو کې ولسي مرګ ژوبله ریکارډ کچه لوړه شوې	0	In the first six months of 2021, civilian casualties have increased to a record level	The number of deaths in the first six months of 2021 has increased
کابل کابل زړه مي نور مه ځوره وه ځکه د میني طالبان په کې دي اوښکو مي سترګو نه توبه وکړله ستا د تصویر یو څو بتان په	0	Kabul, Kabul, my heart was no longer troubled because I love the Taliban. I repented without tears in my eyes.	Kabul , my heart was no longer hurt because the Mini Taliban are in my tears , I repented from my eyes , some idols of your image .
نن یی په مینه ولیکۍ محمد ﷺ	0	Today, write with love Muhammad ﷺ	Today in love.
جهاد او سولې په اړه راغلي هغه دې ورمالوم وي	0	What is said about Jihad and peace should be accepted	It's about jihad and why it's me .
نن ورځ هم الحمدالله دافغان په هويت موږه افتخار کوه الله دی شهادت قبولی کی ظالمان دی الله تبا کړئ	0	Even today, Alhamdulillah, be proud of our Afghan identity	Today , thank God , we are proud of our Afghan identity . May Allah accept the martyrdom of the oppressors . May Allah bless you .
ښاغلي شهامت د ادارې د لاسته راوړنو په هکله جذابه وینا واوروله په دغه نندارتون کې د پوهنې وزارت او لوړو زده کړو وزارت	0	Mr. Shehamat listened to an interesting speech about the achievements of the institution. In this exhibition, the Ministry of Education and the Ministry of Higher Education	Mr . Shahmat gave an interesting speech about the achievements of the organization .
خلاص سوی د هغه خلکو نه هم چی بګرام ته ورتلی بګرام چی ورسره پرتی وی هغوی اوس تاسی په شی وهی اوس لکه اسپی غاپی	1	You are freed from the people who went to Bagram, Bagram, who are with you, they are now hitting you like a horse.	The people who have come to Bagram have been released . They are now lying to you like a spy .
زما بیخې کم دې ۳۱۳ سعید وفا	0	313 Saeed Wafa	I'm a 313-year-old.
طالبان بيا ټينګار کوي ، چې د اسلامي شريعت مطابق ټولو خلکو ته حقه حقوق تامینوي او په دې برخه کې يې حکومت ښې لاسته راوړنې لري	0	The Taliban insists that according to the Islamic Shari&#39;a, they provide the rights to all people and their government has achieved good results in this regard.	The Taliban insist that they provide rights to all people according to Islamic Law and that the government has good achievements in this regard .
د ماري رییس پرېکړه وکړه چې د وزارت ور بند کړي او تول کارکوونکي کورونو ته ولېږي	0	The director of Mari decided to close the ministry and send all the workers home	Mary 's boss decided to shut down the ministry and send the staff home .
مرداریژی به دا عراق او شام ندی نه سوریه ده دا افغانستان دی ستا پلار ناټو او مریکا لا پر کونډو سوه ده سه غول یی	1	This is not Iraq and Syria, this is not Syria, this is Afghanistan, your father, NATO and America are still widowed.	It 's not Syria , it 's Syria , it 's Afghanistan , it 's your father , NATO , america , it 's a widow , it 's a giant .
پخیر راغلی رب ذالجلال دی راوله ګرانه	0	Welcome, the Lord is glorified, dear	The Lord has come to za jalal , dear
د اسلامي ډلو زرګونو پلویانو نن د جمعې په ورځ ، جولای ۳۱ زمري ۱۰ د محکمې په مخکې مظاهره کړې وه او د برید کوونکي ، فیصل خان په ملاتړ یې شعارونه ورکول	0	Thousands of supporters of Islamic groups protested in front of the court on Friday, July 31, 10, chanting slogans in support of the attacker, Faisal Khan.	Thousands of supporters of Islamic groups demonstrated in front of the court on Friday , July 31, 10, chanting slogans in support of the attacker , Faisal Khan .
د څېړنې په اساس هغو کسانو چې له نباتي خوړو څخه یې پروتین ترلاسه کړي د هغو کسانو په پرتله کم د زړه او رګونو په ناروغۍ اخته کیږي چې دا کار نه کوي	0	According to research, people who get protein from plant-based foods have less cardiovascular disease than those who don&#39;t.	According to research , people who get protein from vegetable foods are less likely to suffer from heart disease than those who do not.
دالعنتی غلام دګوډاګي جمهوریت سپی بایدپه عام محضرکی اعدام اودجهنم کندی ته ورټل وهل سي غلام دجهنم سپی	1	This damned slave of the puppet republic should be publicly executed and sent to the pit of hell. Slave is the dog of hell.	The dog of the Islamic Republic of Afghanistan should be executed publicly and sent to hell .
اکا دا شی پخوا حرام وو د دوی په فتوی او نن حلال ده ځکه چې ګټه ې دوی ته رسېږي	1	Aka, this thing was previously forbidden by their fatwa and today it is halal because it benefits them	It's been a long time coming، and it's been a good day for them، because they're going to be able to do it now.
لعنت ستا په مفکوره دغرب کوډاګیه مستشرقه بی دینه پرتا باندی د جو بایډن نوم تاسیر کوی	1	Curse your idea of putting the name of Joe Biden on the bed of the West and the East without religion.	The curse on your idea is based on the name Joe Biden .
د يادونې وړ ده چې د د فيل په شان مخ لرونکي مجسمې د افغانستان په نورو سيمو	0	It is worth noting that statues with faces like elephants are found in other parts of Afghanistan	It should be noted that elephant-like statues in other parts of Afghanistan
زا چرته کونه ورکوا دؤوسه دی نولی پشان طرا دی اوګوره چي نوی نوی راغلی وی لکه د خوار سپی د لکۍ غوندی اوچ کلک وی	1	Where are you going? It&#39;s a mistake. Now, look at the back and see if the new one has arrived, like a dog&#39;s tail is stiff.	Where there is a dog , it 's like a new dog , it 's like a tail of a poor dog , it 's like a tail , it 's hard .
بنګش صیب سړې بیمار ده 🫣	0	Bangash Sahib is sick with a cold 🫣	Mr . Bangash is sick . 🫣
زمونږ په ټولنه کې چې کومه ښځه خپل جسم خرڅوي هغه ته فحاشه رنډۍ وايي او خريدار ته يې حاجي ملک صيب وايي دا یو حقیقت دی	1	In our society, any woman who sells her body is called a prostitute, and the buyer is called Haji Malik Saib. This is a fact.	In our society , a woman who sells her body calls her a prostitute and tells the buyer , "Mr . Haji Malik , this is a fact . "
ماشومان هلت کونه ورکوی که هسی تاهم درغو ته کش ورکړو	1	Children will die if we tell lies	Children are giving you a sedate if you have to drag them to the door .
زمونږ ګل غوندی وطن دغو مشکرانو ملایانو او مولویانو وران کړ هر څه یی چې په خوښه وي په دین کې اضافه کړي اوس لخیره د پټان اصلي ریښه پیدا شوه	1	Our Gul Ghondi homeland was destroyed by these ungrateful clerics and clerics. They added whatever they wanted to the religion.	Our flower-like homeland destroyed these mullahs and mawlawis , and they added whatever they liked to religion . Now the real root of the sanctuary has been created .
جمهور رئیس ډونالډ ټرمپ ، خبرداری ورکړی چې احتمالا امریکا کې به وضعیت له ښه کیدو مخکې خراب شي	0	President Donald Trump has warned that the situation in America will probably get worse before it gets better	President Donald Trump has warned that the situation in the U.S. will probably get worse before it gets better.
اسیه پوپل هم اوس د مشهور کیدلو په خاطر ټویټر کی غول کول شروع کړی جدی یی مه نیسئ	1	Asia Pope has also started cheating on Twitter for the sake of being famous, don&#39;t take it seriously	Asya Popal is now starting to be fooled by Twitter for being famous .
دا د لوړو زدکړو وزارت يادوه	0	This was mentioned by the Ministry of Higher Education	This is the Ministry of Higher Education.
کله چې په سیمه او نړیواله ټولنه کې د رسمیت پېژندلو په هکله همږغي وي	0	When there is consensus about recognition in the region and the international community	When it comes to recognition in the region and the international community
ويل شوي د روغتیايي مرکز د واکسينو کارولو ته مالي مرستې ورکوي او دا کار به د واشنګټن د روغتیا د څيړنې په مرکز کې ترسره کولی شي	0	It is said that the health center provides financial support for the use of vaccines and can do this work at the Washington Health Research Center.	The health center is said to be funding the use of vaccines and will do so at the Washington Health Research Center.
که ملا هیبت مو له دې کاره خبر سو په کونه به سوټی در ومنډي	1	If Mullah Hibet comes to know about this, he will be shocked	If you're aware of this، you're going to have to take a look at this.
هم په حساب کې نه راځی خو د امریکا په زور مو لنډغرېزم شوروع کړی وو ټینګ شه ورته د حمایني اولاده اوس به خپله پښتو زده کړي	1	It does not come into the account, but we started short-sightedness with the force of America. Be strong. Hamaini&#39;s children will now learn their Pashto.	It doesn't count either , but we have started short-termism with the force of America . Be firm , the supporting descendants will now learn Pashto themselves .
حمايت مايار د خداي خدمتګارو د هغه نسل سره تعلق ساتې چې باچاخان او ولی خان بابا يي په خپله ليدلی وو او د هغوی په غيږ کښې	0	The support of Mayar belongs to the generation of God&#39;s servants whom Bacha Khan and Wali Khan Baba saw in person and in their arms.	The support mayar belongs to the generation of servants of God who saw Bacha Khan and Wali Khan Baba himself and in their arms .
عربي کې معقوله ده چه الناس اعداء لما جهل خلک دښمنان دي دهغه څه چه دوي هغي نه نا خبره وي چه څوک ستا دتاريخ نه وي خبر نو هغه	0	It is logical in Arabic that people are enemies because ignorant people are enemies of what they are ignorant of. If someone does not know your history, then he	In Arabic , it is reasonable that Al-Nas adaa is the enemies of ignorance , what they don't know about your history .
دی خو ده مطلب شو چی مکمل خر رازیل داوس خرکوس لعین مرداګاو وطن فروش دی امریکه بچی دی ناټو حرامونی دب افغا	1	But he meant that the complete ass, Raziel, Daos, Kharkos, Lain Murdagao, is a patriot, America is a child of NATO, the enemy of Afgha.	But it means that the complete donkey , Raziel Daus , is a traitor to the country . The United States is a child of NATO , the haram of Afghanistan .
د زرو تود الس مې له خپلې غاړې ليرې کړ ، ور ومې کتل ، ويده وه	0	I removed Zoro&#39;s warm hand from my neck, I looked at her, she was sleeping	I took a thousand warm hand away from my neck , i looked at him , he was asleep .
ده وویل پر تا دې سلام وي ، ضرور به زه تا لپاره له خپل رب نه مغفرت غواړم ، بېشکه دی په ما باندې ډېر مهربان دی	0	He said, &quot;Peace be upon you. I will definitely seek forgiveness from my Lord for you. Surely, He is very kind to me.&quot;	He said, "May peace be upon you , I will ask forgiveness for you , of course , he is very kind to me .
الحمدالله ووایاست او خوښ اوسئ ستا ژوند د لاکونو خلکو څخه غوره دی	0	Say Alhamdulillah and be happy your life is better than millions of people	God bless you and be happy . Your life is better than the people of locklocks .
دوهم دا چې دا کار د اخلاقي زاویې له اړخه هم مهم دی	0	Secondly, this work is also important from the moral point of view	Secondly، this is important in terms of morality.
زغله کوستيزنه اندړا	1	The competition is dark	1.00E+27
ډير ښه يی ورک کړی وال موږ خو واليدل پولیس له غلو هم بدتر وو ټول حکومت غل او ريشوت خور وو 🤪 🥴 🥴 🤪	1	They lost it very well, but the provincial police were worse than thieves. The whole government was thieves and crooks.	We lost it very well , but the police were even worse than thieves , the whole government was thieves and thieves . 🤪 🥴 🥴 🤪
چې د داسې موضوعګانو په اړه بیا جدي مبارزه پکار ده	0	There is a need for a serious struggle on such issues	It's a serious struggle to deal with such issues.
صدیقي صاحب حفظه الله دې ژوندی وي	0	May Siddiqui Sahib be alive	God's grace is alive.
فلسطین ته ځان رسوه	0	Self-reproach to Palestine	Reaching Palestine
د روسیې استازي د افغانستان شمال کې پر ناامنیو اندېښنه وښوده او ټینګار یې وکړ چې د مرکزي اسیا هېوادونه په دې اړه جدي اندېښنې لري	0	The representative of Russia expressed his concern about the insecurity in the north of Afghanistan and stressed that the countries of Central Asia have serious concerns about it.	Russian envoy expressed concern over insecurity in northern Afghanistan and stressed that central Asian countries have serious concerns about this .
څومره په خندا او تلوسه يې ورته لاس وروړی ولاکه چې پر تا ولي بد لګېدلی دی	1	No matter how much he laughed and shook his hand, he said that it is bad for you	How much he laughs and how much he touches you , how bad you are .
ولکه یی دا سر د سړې وی دا هسې خنزیر ده	1	As if this head is cold, it is a pig	It's a pig's head.
رواني ناروغي نه لري ځوان ميړه غواړي	1	She does not have mental illness, she wants a young husband	There are no mental illnesses.
تا په کور ومنډم خلیلزاد سپې	1	Khalilzad is a dog at home	I'm at home with Khalilzad.
رنګيزي اوس په سخوندر پتلون پسي روانه شوي داوار دهغو چي در پدر ي کړي	1	Rangizi is now walking behind his pants, judging those who have done it	The red-beeds are now in the process of getting rid of their father.
چي اول ستا په کونه ډنډه ومنډي د پنچابي زويه	1	Who is the first to put a stick on your elbow, son of Panchabi	In the first place، he was the son of the son of Panchaby.
له ښاره د سپيانو جمع کول يو ځل بيا غواړو بيا ډير سوي چي د ښهار ماحول په شمول يې وطن وال هم پريشانه کړي د شپي له خواه ولاکه انسان يواځي سفو کولي سي	0	We want to collect the dogs from the city once again, but there are too many of them, including the good environment, which disturb the countrymen.	Collecting dogs from the city once again , we want to increase the number of people , including the environment of the poor , to make the patriots upset .
د بلخ ملی رادیو تلویزیون پښتو خبرونه	0	Balkh National Radio and TV Pashto news	Balkh National Radio And Television Pashto News
د دې لویې پروژې په اړه په ۱۹۹۰ کلونو کې د طالبانو د لومړۍ واکمنۍ پرمهال هلې ځلې پیل شوې وې	0	Work on this major project began in the 1990s during the first rule of the Taliban	This project began in the early 1990s.
ملګرو ملتونو ویلي چې برید د حکومت ضد عناصرو له خوا د دفتر په دروازه کې شوی او باید مسوولین یې قضا ته وسپارل شي	0	The United Nations said that the attack was carried out by anti-government elements at the door of the office and those responsible should be brought to justice.	The UN has said the attack was carried out by anti-government elements at the door of the office and the authorities should be handed over to the judiciary .
د افغانستان د ولسمشرۍ ماڼۍ ویلي چې په جرمني کې د ولسمشر محمد اشرف غني د پښې عملیات په بریالیتوب ترسره شول	0	The presidential palace of Afghanistan said that the operation of President Mohammad Ashraf Ghani&#39;s leg was successfully performed in Germany	President Ashraf Ghani 's operation in Germany has been successful , the Presidential Palace said .
غول د وخوړل سپیه خنزیره	1	The bull ate the white pig	The giant ate white
دا منو چې مرګ په هر چا قرض دی خو افغانان د مرګ خولې ته اسلامي نظام ورولي ځکه دوی خو په هيواد کې اسلامي نظام قایم کړی دی	0	I agree that death is a debt to everyone, but Afghans have brought the Islamic system to the mouth of death because they have established the Islamic system in the country.	I accept that death is a debt to everyone , but Afghans have given an Islamic system to the mouth of death because they have established an Islamic system in the country .
ستا مور د دلال اوغ نو ته د کومې سم سړې يې زمږ د پنجابي روڼو دلال يې مور خور د پې خرڅې ستا ښځه د دلال اوغ د خېمه غول بچيه 😡 😡 😡	1	Your mother, Dalal Ogh, what is your name, our Punjabi pimp, his mother&#39;s sister, your wife is the daughter of Dalal Ogh&#39;s tent 😡 😡 😡	Your mother is the right man , you are the right man , you are the mother of the Punjabi intellectual broker , your mother 's sister is the daughter of the prostitute , your wife is the son of the tent 😡 😡 😡 of the broker .
مشرانو د الله ج په خاطر د دولتی ادارو څخه د سیل ځايونه مه جوړه وئ امنیتي تدابیر په سم ډول ونیسۍ منافقین د هری موقع څخه استفاده کړی	0	Leaders, for the sake of Allah, don&#39;t make cell sites out of government agencies, take security measures properly, the hypocrites have taken advantage of every opportunity.	For the sake of Allah , do not build flood sites from government institutions . The security measures of the hypocrites have taken advantage of every opportunity .
ډیر بینګه او حرامی انسان یی رب متعال دی وشرمه وه	1	He was a very bad and evil person, may God Almighty bless him	The most important thing is that he is a human being.
د دې هیواد سفیر همدارنګه څه موده وړاندې د طالبانو سره هم کتلي دي	0	The ambassador of this country also met with the Taliban some time ago	The Afghan ambassador also met with the Taliban some time ago .
�� افغان ډرون	0	�� Afghan drones	Afghan Drone
پاکستان او اسټريليا ترمينځه د سيريز څلورم ميچ نن لوبيږي	0	The fourth match of the series between Pakistan and Australia is being played today	Pakistan and Australia will play the fourth match of the series
د فرانسې ولسمشر د مالي د چارواکو له لوري د فرانسې د رول کم ګڼلو له کبله ګیله ښودلې ده	0	The French President has expressed his displeasure over the underestimation of France&#39;s role by the Mali authorities	The French president has expressed concern over the role of France's financial authorities.
شهادت مو هر وخت لومړیتوب دي الحمد الله موږ کشران او مشران قبول شهادت غواړو	0	Shahadah is always our priority	Our testimony is always a priority , thank God , we want to accept the elders and the elders .
الله به ووایي هغوی چې جوماتونه ابادوي هغه زما ګاونډيان دي 📚 السلسل الصحيح	0	Allah will say that those who build mosques are my neighbors	Allah will say that those who build mosques are 📚 my neighbours al-Salsal al-Sahih
ګویه پلار مور او ټوله کورنۍ مې شهیده شوې ده قسم په رب بې حسابه غمجن یم او خپه یم هیڅ مې لیدلی نه وې ملاقات مې درسره نه ده	0	My father, mother and my whole family have been martyred.	My father , my mother and all my family have been martyred . I swear to the Lord , I am sad and angry . I have not seen anything . I have not met you .
غاری عيسوی ډيرغټ حرامی کافريی ديهودو له خبيسی نطفی پيداشوی يو خردابليس زويی	1	Ghari Esui, the most forbidden, unbeliever of the Jews, was born from the sperm of a bad devil.	The cave christian is the most sacred of the infidels , and he is born from Khabisi Nessafi , a son of Kheradlis .
راست میګه نی نسل دمبوره	1	Right Meghe Ne Nasl Dambora	You're right، it's the breed.
ځکه یې په خوا شینۍ وویل او ته اوس اسیر یې	0	That&#39;s why he said that you are a prisoner now	That's why she's in prison، and now she's in prison.
ستاسي دمور دموکراسي ولاړه نورنو خپل بغاري وهي	1	Your mother&#39;s democracy is standing, others are crying	Democracy is based on its own.
چي د هندو له کوره څنګه قران شريف راووت	0	How did the Holy Qur&#39;an come out of a Hindu&#39;s house?	How did the Hindu qur'an
ورته وایه چې د دروغجن دي مخ تور شي	0	Tell him that the face of the liar should be black	It's like a lie.
په انګورو کې په پراخه پيمانه پولاد او اوسپنه شتون لري چې د هغو	0	Grapes contain a large amount of steel and iron	There is a lot of iron and steel in the vineyards.
ههههه طالب زالم سومره زلم وکو دایشیانو بیچاره ګانو دا یوه ښځه راپیدا کړی وه چی خپلو خاریجیانو ته پری مورال ورکړی هغه یی هم ترینه شییده کړه	1	Hahaha Talib Zalam Somera Zalam, the poor people of the country gave birth to a woman who gave morals to her foreigners, and she also gave birth to him.	Haha Talib Zalam Sumra Zalma , the poor daishan , had found a woman who gave her a morale to her Kharijians , and she also slept .
څو زلمو ځانونه د خدای د کلیمې د لوړوالي لپاره ټوټه کړ له زیاتو نیمګړو ارامانو سره پناه شول 👇	0	A few people sacrificed themselves for the height of the word of God and took refuge with many imperfect people	A few young men broke themselves to the height of god 's word and sheltered 👇 with many incomplete tranquillity .
خبر ندی چی دلته یو سپیڅلی ملت ده ویښ ځوانان او قومونه لری دا ځل به درته ورمیږ داسی مات کړی چی بیا به راوه هم نه ګوری ددی ملت په وړاندی	1	It is not known that there is a holy nation here, it has awake youths and tribes, this time we will defeat you in such a way that you will not even look at this nation again.	It is not known that there is a sacred nation here , there are awakened young people and tribes , this time we will break you so that we will not see it again against this nation .
د رباط اتلان دې اصدار چې همدا نن به خپور شي د سرشندنو لنډې صحنې په ډېر مناسب انداز کې را اخیستې تقریبا ټول د فقیر محم	0	This edition of Rabat Atalan, which will be released today, has taken the short scenes of censuses in a very appropriate way, almost all of them are from Fakir Muhammed.	The heroes of Rabat , which will be published today , have taken the short scenes of the census in a very appropriate way , almost all of them are poor .
نو وطن دی د مور په کوس جوړی چی ګمرکات نه وی	1	So, the country is built on the basis of the mother, there are no customs	It's a mother's home that doesn't have a mother's house.
ټالب خوارج مرتدین د امریکا او پنجاب مزدوره ملیشه ده چی لکه سپی تری ګټه اخلی	1	Taleb Khawarij Murtadeen is a mercenary militia of America and Punjab that takes advantage like dogs	Talib Khawarij apostates are mercenary militias from the United States and Punjab who use them as dogs .
خو د امریکا ولسمشر جو بایډن ویلي چې له اګسټ میاشتي وروسته هم حالاتو ته په کتلو سره ښايي امریکايي پوځیان افغانستان کې پاتي شي	0	But US President Joe Biden said that looking at the situation after August, American soldiers may remain in Afghanistan.	But US President Joe Biden said that by looking at the situation after August , US troops may remain in Afghanistan .
الحمدالله تاسی مشران زموږ قدرونه او افتخار یاست	0	Alhamdulillah, your leaders are our pride and honor	Thank God، our leaders are honored and honored.
مرګونو قتلونو وژنو او ترورونو ته مه خوشحاله کيږئ پرې خفه شئ مخالفتونه دمرګ سزاوار جرمونه مه ګڼئ يوله بل سره اختلاف انساني	0	Don&#39;t be happy about deaths, murders, murders, and terrors. Don&#39;t be saddened by them.	Don't be happy with the murders , murders and assassinations . Don't be sad about them . Don't consider disagreements worthy crimes of death . Human differences with each other .
که دا ټول یو یو تن وه خو ټول هیواد دوئ وه حوت	0	If they were all one person, but the whole country was a whale	If it was all one، the whole country would be.
دا لا د اسلام ټیکداران ځان ته وایی د بی ادیه زامنو	1	These followers of Islam still call themselves the sons of God	It is still called the Sons of Islam .
د انسان پیژندنه د علم څخه نکېږي بلکې له ادب څخه کېږی ځکه علم د ابلیس سره هم ؤ خو ادب نه محرم ؤ ♥ ✌	0	Knowledge of man does not come from knowledge, but from literature, because knowledge was also with Iblis, but literature was not secret ♥ ✌	Human knowledge does not come from science , but from literature , because science was also with the devil , but literature was not classified . ♥ ✌
په سر کې يوه يادونه بايد يو ځل بيا وکړم چې د دغې غزا پوره قيصه او پر اړه يې تفصيلي خبره نشو کولای	0	At the beginning, I have to make a note once again that I cannot give a full story of this Gaza and talk about it in detail.	I would like to remind you once again that i can't tell you the full story of this ghaz .
بالکل ګرانه بي تادي نه شوزړګیه	0	Totally expensive, no pay	It's absolutely unsusable.
ای دسپی زويه ديهوړو غلامه يو زل چه مردار شی بيا به دی خپلو عيبونو او جرمونو نتيجه درمعلومه شی	1	O daughter of this slave, if she dies, then she will know the result of her sins and crimes.	O son of the white servant , if he dies , then he will find out the consequences of his faults and crimes .
مونږ ژوندی قوم یوو ، هېڅ کله باید اجازه ورنه کړو ، چې مړي راباندې حکومت وکړي	0	We are a living nation, we should never allow the dead to rule over us	We are a living nation , we should never allow the dead to rule over us .
سرچینو بي بي سي ته ویلي چې د پاکستان حکومت شاوخوا دېرشو کسانو ته رسمي بلنه ورکړې ، چې پکې د افغان حکومت یو شمېر چارواکي هم شامل دي	0	Sources told the BBC that the Pakistani government has officially invited about thirty people, including a number of Afghan government officials.	Sources told the BBC that the Pakistani government had formally invited about thirty people , including some Afghan government officials .
اوس نو نړيوالو دا ځل خپلې مرستې د طالبانو سره د سولې د خبرو په بريا پسې تړلې دي	0	Now, this time, the international community has tied its aid to the success of the peace talks with the Taliban	So this time the world has closed its aid to the success of peace talks with the Taliban .
بغدادي دا فکر مه کوه چې په دغسې کړنو به خپل جبر په ما ومنې ته لږ پوښتنه وکړه لږ تاریخ در واړاوه لږ یو خوا بل خوا سترګې وغړوه	1	Baghdadi, don&#39;t think that you will accept your oppression with such actions.	Baghdadi , don't think that he would ask me a little bit about his compulsion , he turned a little history on the other side , he opened his eyes on the other side .
داستا خوله که زما وای قسم ده غول مې پرې خوړل ځکه چی ستا له خولې داریانا سعید کونه ډیره شرف لعینه	1	If your mouth was mine, I swear I would be fooled by it, because Dariana Saeed&#39;s mouth is full of honor.	I swear to God، I'm going to have to do it because I'm going to have to do it because I'm going to have to do it because I'm going to have to do it because I'm going to have to do it because I'm going to have to go through it.
کاناډا هم د خپلو وګړو او کارمنانو د اېستلو لپاره پوځیان استوي	0	Canada is also sending troops to evacuate its citizens and workers	Canada is also sending troops to protect its citizens and employees
د رسنیو د پیاوړتیا لارې چارې تر عنوان لاندې د خبریالانو او ژورنالیستانو فدراسیون غونډه کې پر رسنیو د څار رئیس عبدالحق حماد	0	Abdul Haq Hamad, head of the Media Watch, at the meeting of the Federation of Journalists and Journalists under the title of ways to strengthen the media	Abdul Haq Hamad , Head of Media Monitoring at the Meeting of the Federation of Journalists and Journalists
رحمت شاه تر ټولو ډېرې ۶۱ او اکرام علي خېل ۵۸ منډې کړې	0	Rahmat Shah scored 61 runs and Ikram Ali Khel scored 58 runs	Rahmat Shah scored 61 and Akram Alikhel scored 58 runs
ټوله نړۍ له همدې کبله په ده باندې نیوکه کوي چې بې ابرو تېښتې څخه بايد ډېر مخکې موقت حکومت ته راضي وی	0	The whole world is criticizing him because of this, he should have been satisfied with the interim government long before the shameless escape	The whole world is criticizing him for having to be satisfied with the interim government long before the disgraced escape .
بلاول بوټو له تا سره غ و ل خوړلي چې د افغانستان په چارو کې غپېدلی دا د ټونبلیېر حرامونی له خپلې بړستنې سره دې پښې غځوي	1	Bilawal Bhutto has had dinner with you, who is involved in the affairs of Afghanistan.	Blaul Bhutto has eaten with you that he has repented in the affairs of Afghanistan . He extends his legs with his quilt .
کال مخکی ټويټر برق ټليفون موټر او داس نور اوسن اسايشونه هم نه وه نو ول د هغه نه کار اخل ایا ملا عمر ټويټر ي پيږندل	0	A year ago, there was no Twitter, electricity, telephone, car and other amenities, so why did he use it? Did Mullah Omar use Twitter?	A year ago ، there were no electric cars and other vehicles ، so did mullah Omar find Twitter ؟
رښتیا یې ویلې خو دا په هغه وخت کې چې ټول سره په مینه ژوند تېروې کرکه نه وي خلک پوهه وي	0	He said the truth, but people will understand when everyone lives with love and hate	It's true that people don't know when they're in love.
مګرو سپيس شېر کړي	0	But share the space	But the spices are sweet
له خپلو اشرباڼو سره یې د افغانستان عطرورینه هوا د اشغال په ناترسه توپان ونیوله وحشتونه او ظلمونه نهایي ډیر شروع شول	0	With his swords, he stormed the perfumed air of Afghanistan with the fear of occupation. The horrors and atrocities finally started.	With their eshers , they captured the air of Afghanistan with the fear of occupation . The terror and oppression finally began .
خو حقيقت څه دی ايا حکومت ددومره پراخ تعقيب او عملياتو وس لري	0	But what is the truth, does the government have the ability to carry out such extensive operations?	But what is the reality of the government having such a large following and operation؟
داسې ښکاري چې د کروناوایروس نور ډولونه یو څه معافیت محرک کړي	0	Other types of coronaviruses appear to stimulate some immunity	Other forms of coronavirus seem to have triggered some immunity.
ستاخوريي غولي ده که سنکه دي طالب رنګبدي کي غلامه سپيه ته دي ډمي زوي داتاريخ وګوره چي داويډيو دي سه وخت ده	1	Your food is a lie, if you are a student, you are a slave, you are a dog, you are a dummy son, watch this date, it is a video, it is three times.	Your eating is a fraud , if it 's a Taleb , he 's a slave to the white , the son of Dami , look at the history of the video .
خمارتیان مشران ټول درغجن دی منافقین دی دی امریکه غلامی کی مذدوری تیکه یی اخیستی دی	1	Khmartian leaders are all liars and hypocrites	The leaders of khamartin are all liars , they are hypocrites . The United States has taken a part in slavery .
پاکستان کې د افغان سفارت په هڅو ګڼ شمېر افغان زندانيان له زندانونو راخوشې او هېواد ته راوليږل شول	0	Through the efforts of the Afghan Embassy in Pakistan, many Afghan prisoners were released from prisons and brought back to the country	Many Afghan prisoners have been released from prison in Pakistan .
له دغه سره واده وکړه	0	Marry this	She married him.
هههه خوندور کرکیټ	0	Haha delicious crickets	He's got a lot of cricket.
که مردار کړی نه وی باید په سخت مرګ یی مردار کړی	1	If he did not kill him, he should die a severe death	If he doesn't die، he will have to die.
د کوټې همدا تصوير له سره ورکوو او هر څه په حرکت راولو	0	Let&#39;s recreate the same image of the room and move everything	A picture of the room and moving everything.
همدي مشکل سره موږ هم مخ يو	0	We are also facing the same problem	We have a problem، too.
ایا طالبان بی ناموسه وګړی ندی	1	Isn&#39;t the Taliban a dishonorable citizen?	Don't the Taliban be honored؟
دا چی د افغانستان نوم ډیره اوږده تاریخی سابقه لری د ښاغلی پدرام او لارویانو له علم او پوهی نه یی اوچته خبره ده	0	The fact that the name of Afghanistan has a long historical history is beyond the knowledge of Mr. Pedram and his followers.	The fact that afghanistan 's name has a long historical history , it is not a matter of knowledge and knowledge of Mr . Pedram and Laryan .
يودم مې وخندل ، له ځان سره مې وويل کوم ملګری به مې و ، خپل ږغ به يې بدل کړی وي	0	I laughed at once, I said to myself that any friend I had would have changed his voice	I laughed , and I said to myself , "Which friends would I have changed my voice "
ډیر بیعقل یی افسوس دا عقل د چانه تاته مراث کی پاتي ده	1	It&#39;s a pity that you are so stupid	It's a shame that this is the reason why it's so bad.
دا اوس دومره لويه ښځه شوه چې موبايل بندوي	0	She has now become such a big woman that she turns off her mobile phone	Now she's a big girl who's got a phone.
دا حرام کار دی ځکه چی دا د مکتب شاګرد جوړه کړیده	1	This is a forbidden act because it has made the student of the school	It's a bad thing because it's a school.
منظور پښتون وينا رياستي فاکستان ته دا ارمان به نور ګورته يوسی په خلاسو غوږونو يي واوره هغه پښتانه اوس ندی په هرکورکی منظور پښتون جوړشوی دی	1	Manzoor Pashtun&#39;s speech to the president of Foxtan, this dream will be heard in his open ears.	The Pashtun speech will take this desire to Foxtan more . Listen to the pashtuns . They are not pashtuns now . They have been made Pashtuns in every house .
لږ حیاء وکه ګرانی	0	Have some modesty dear	It's a bit of a burden.
د ده د کتابونو لوستونکو او مینوالو له پاره	0	For the readers and lovers of his books	For the readers and the readers of the book
لنډغر د افغانانو او افغانستان دښمنان دي ټالب زر چنده له لنډغرو او سست عنصره اشخاصو بهتره دی	1	Short people are the enemies of Afghans and Afghanistan. Talib is a thousand times better than short people and lazy people	Shortghar is the enemies of Afghans and Afghanistan . Talab is faster than short-term and weak-elemented individuals .
هههه ستا دی هغی خور کوس کی زبه ووهم چی یه وار له کور تښتیدلی وه بیا مو راوسته او ور مو کړه دی ستا س	1	Hahaha, your sister, who ran away from home once, then we brought her back and made her yours.	He was your sister who once ran away from home , and then brought her back to you .
ډيری ښايسته خبری او حقيقی ځوابونه لنډغرو ته	1	Very good news and real answers to the short ones	There are a lot of short stories and real answers.
هلمندی صاحب دا د پوډريانو زامن کله په شرم پوهېږي او دوی کله ضمير لری	1	Mr. Helmandi, these sons of the Poders sometimes know shame and sometimes they have a conscience	Mr . Helmandi , these sons of powders sometimes know that they are ashamed and sometimes they have consciences
او مای ګاډ ګراني تاسو ما درک کړی مننه	0	And my dear, you understand me, thank you	And my dear، you understand me، thank you.
ځان ته وایه ملا چرګکه بغارې کوي چې چودری هیبتی شین خردي او موږ چې وایو بیا په قاریږي څښتن تامیان وشرمول تاسو وار هم رسېږي	1	Say to yourself, Mullah, the hen is crying that Chaudhari is very happy, and when we say it, he is crying again.	Tell yourself that the mullah is crying that Chaudhry Hebati is green and we say , " Then we will sprinkle the LORD 's tamimians . "
هههه نه زما ندې	0	Haha no not mine	I don't know.
بچی ولی بیا دغه لنډغر فړسوی او بی ایتفاقی لمن وهی	1	But then the girl will tear up this short mountain and beat her without agreement	But then there's this short-term، and it's a bit of a snout.
قطار به څنګه شي	0	How will the row be?	How's the train going؟
دا د پنجاب د کوڅه ډبو سپو او غلامانو حاکمیت ده ، افغانانو ته نه مربوط کیږي	1	This is the rule of the stray dogs and slaves of Punjab, not related to the Afghans	This is the rule of Punjab 's street dogs and slaves , it is not related to Afghans .
بې ادبي دې معاف وي خلک به غول خوري او موږ به ورته قابلي پلاو پریږدو ورک شه مړه	1	The uneducated may be pardoned	This is an excuse for the rudeness of the people , the people will eat the giant , and we will let them die .
دامریکا ګوډاګی دبوش حلقه بګوشه غلام دلعل دمسجد دطالباتو قاتل امریکا ته اډي ورکونکی اجير جنډر پرویز مشرف تور مخ الهي	1	America&#39;s puppet, Bush&#39;s circle, Ghulam Dalal, the killer of the mosque students, the mercenary, Pervez Musharraf, the black face of God.	U.S . puppet , Bosh Ring , Goosheh Ghulam Dalal , the Taliban 's assassin , is a general contractor to the United States , Gender Pervez Musharraf , the black face of God .
ستا سپی ښځه د خامنه یی ښځه ده	1	Your dog&#39;s wife is Khamenei&#39;s wife	The white woman is a woman.
فرانسه د ارمنستان له نژدې متحدینو څخه ده او له دغه هیواد څخه یې په واروار ملاتړ کړی دی	0	France is one of the close allies of Armenia and has always supported this country	France is a close ally of Armenia and has supported the country.
په لومړی دوره کې یې د مور پرتوګ خرڅ کړ چې بدبخته او جاهل مخلوق یې دا کار اتلولي بولي دویمه دوره بیا د ښځې د پرتوګ وه لوڅه کونه ښځه	1	In the first period, he sold his mother&#39;s purse, which the unfortunate and ignorant creature called heroic. The second period was the woman&#39;s purse.	In the first period , she sold her mother 's beam , which was miserable and ignorant creatures considered it a hero . The second period was a woman 's beam , a .
ډاکټر سل کولابيان درنه لوګی شه	0	Dr. Sal Colabian, be a heavy smoker	Dr. Sal Kolabian smokes heavy smoke
۴ میلیون اتباع د دې ویزو د اخیستو لپاره شرایط پوره کولی شي	0	4 million citizens can qualify for these visas	4 million people are eligible to apply for this visa
بد وکړه رزیله ټول بیغیرته بی ناموسه خلګ یاست	1	Do bad Razila, you are all dishonorable people	It's all about the unsysiveness of the
وایم یو خو می دا سیګار ستا په کونه درمنډلی وای شرم نلری خبیثه	1	I say, but I would have put this cigar on your elbow, you have no shame	I'm not ashamed to say that it's not a shame.
دا معنی نه ، چې اډې نه وي ، نو دوستي به هم نه وي ، بلکې زموږ او افغانستان ترمنځ به دوستي وي	0	This does not mean that if there are no bases, then there will be no friendship, but there will be friendship between us and Afghanistan	This does not mean that there is no base , there will be no friendship , it will be friendship between us and Afghanistan .
دا نو څه مکتب شو چي یوازی غم یې انسانیت او بشریت وي	0	What kind of school has this become, whose only sorrow is humanity and humanity?	It's the only thing that's been made of humanity and humanity.
مير پور خاص او ځينو نورو برخو کښې باران امکان دے	0	Rain is likely in Mirpur Khas and some other parts	Rain is possible in some parts of the country.
حسن چې بې ستره شي بې قدره شي ځکه پښتنې مخونه پټ ساتي له نن ورځې نه پس زما دغه انځور د فروفایل لپاره د وروڼو او خویندو په مشوره انتخاب شو	0	Hasan is not appreciated because Pashtuns keep their faces hidden. From today, this picture of mine was selected for Frofile on the advice of my brothers and sisters.	Hassan , who is big , is esteemed because pashtuns keep his faces hidden from today , my picture was chosen in consultation with his brothers and sisters for Froafil .
غټ خنزير بړوا دلال جاسوس اؤ غل دی زاخيلوال	1	A big pig, a pimp, a spy and a thief	The big pig is a spy and thief , Zakhilwal .
بد دې وکړل سپی زویه خره کارمندان یې په دا دروغو سره	1	He did bad, son, son, donkey, employees with these lies	It's a bad idea for the employees to lie.
د دې نجلۍ سره بايد داسی څوک واده وکړي چي عمر ولري تجربه ولري او د ژوند په لوړو ژورو خبر وي د	0	This girl should be married to a person who is old enough to have experience and is aware of the higher depths of life	It is necessary to marry a person who is old and has a deep knowledge of life.
د رویټرز خبري اژانس بیا د ځینو پاکستاني چارواکو له قوله ویلي چې دغه پېښه د چاودنې له امله رامنځته شوې ده	0	According to some Pakistani officials, the Reuters news agency said that the incident was caused by an explosion	The Reuters news agency quoted some Pakistani officials as saying the incident was caused by the explosion .
ددې الوتکو اواز پرون زما دملت په غوږونو کې دظلم وحشت بربریت او د مرګ انګازې ورکولې خو نن الحمدالله د امن خوشحالي سوکالي د وطن د امنيت انګازې ورکوي	0	Yesterday, the sound of these airplanes in my nation&#39;s ears gave the impression of cruelty, brutality, and death, but today, Alhamdulillah, peace, happiness, and prosperity, it gives the impression of the security of the homeland.	Yesterday , the sound of these planes gave the terror of tyranny and death in the ears of my nation , but today , thank God , the happiness of peace gives the security of the country .
اکرام ورته وويل ښه نو ژروايه چې نوم دې څه دی	0	Ikram said to him, &quot;Okay, what is his name?&quot;	Akram told him , " Okay , so what is your name ? "
هر وخت یی خوړلی دی خرو سپګنو	1	He eats spinach all the time	All the time، it's a snoring
طالبان او ځینې نامعلوم کسان چې د ده په خبره د هېواد ژبې یې زده نه وې	0	The Taliban and some unknown people who, according to him, did not learn the language of the country	The Taliban and some unknown people who did not speak the language of the country
بیابه سپارښتنه وسی ايله به سی مردار کړي	1	If you recommend it, it will kill you	Let's take a look at 30.
زه نه وایم د محاهدېنو کتاب مشارع الاشواق الی مصارع العشاق وایې	0	I do not say that the book of the Muhahidin says Musharae al-Ashwaq	I'm not saying that the book of mahahids is sharhar al-Sshaq to Masara al-Oshaq .
د یهودیانو لپاره فیصلې کولې او الهي خلقو او عالمانو به هم فیصلې کولې	0	He used to make decisions for the Jews, and the people of God and scholars also used to make decisions	For the Jews، and for the Jews، the people and the scholars would make decisions together.
ههههه ښه ټوکه وا ته یی جیګ کا یو ویډیو کلیپ چی پاکستان پسی بده حبره هم کړی وی دا دای ایس ای وفادار سپی وو ښه چی مردار شو دا کذاب	1	Hahaha, good joke, a video clip of Jig that Pakistan has done bad things, this was a loyal dog, it&#39;s good that he is dead, this liar.	It's a good joke that a video clip that Pakistan has posted is also a loyal dog . It's good to die .
اود ظلم خلاف جهاد فرض ده هغه که هرڅوک کو	0	Jihad against oppression is obligatory for everyone	It's the opposite of the anti-war.
غول مو خوړلی ده خره ځامنو ستاسی له لاسه داسی حال ته رسیدلی ول	1	We have been fooled, the donkeys have reached such a state because of you	The 1990s have come to an end.
په دې لړ کې تازه هند او امریکا غواړي چې په دې تړاو خبرې وکړي ، څو نور دغه پروسه لنډه او موثره پيل او پای ته ورسېږي	0	In this regard, India and the United States want to talk about this issue, so that this process can start and end in a short and efficient manner.	In this regard , the new India and the United States want to talk about this , so that the process can begin and end shortly and effectively .
د افغانستان فرياب ولايت کښې امنيتي اهلکارو او طالبانو ترمينځه نښته کښې شپږ جنګيالي وژلي شوي دي ، وژلي شوي کښې دوه مهم کمانډران هم شامل دي	0	Six fighters have been killed in a clash between security personnel and the Taliban in Faryab province of Afghanistan, two important commanders are also among the dead.	Six fighters have been killed in clashes between security forces and the Taliban in Afghanistan 's Faryab province , including two key commanders .
هههه د لنډغرو سپي او د ډمهوريت سپي اوس په اخپلو کي سره غاپي ههههه	1	Ha ha ha ha ha ha ha ha ha ha ha ha ha ha ha ha ha ha ha ha ha ha ha ha ha	The short-lived dog and the dog of Damurit are now in the agape.
پریږده چی دا خدای وهلی لوفر خو جزا اوینی	1	Let this God-beaten loafer be punished	God's word is the word of God، but it is a punishment.
د لوبې غوره لوبغاړي سمیع افریدی شو چې په ۳۰ توپونو يې ۴۲ چټکې منډې وکړې	0	The best player of the match was Sami Afridi who scored 42 quick runs in 30 balls	The best player in the game was Sami Afridi, who ran 42 fastballs with 30 balls .
خلک باید دواړو اعمالو ته وګوري د اسلام شغارونه ډیرو خلکو ورکړي په اخر کې ګمراه شوي دي 👇	1	People should look at both actions. Many people have been taught the teachings of Islam. They have gone astray in the end	People should look at both the actions of Islam . Many people have been misled in the end . 👇
يو غږ يو قوت ريټويټ کړئ د چا له قصده	0	Retweet a voice a force from someone&#39;s intention	A sound of a sound of intent.
دا زینې سترګې خو په زړو کې انقلاب جوړوې بس یو انګور دی سوک سرکه سوک ترې شراب جوړوې	1	These sad eyes make a revolution in the hearts. It&#39;s just a grape. Soak vinegar and make wine out of it	These stairs make the eyes of the old revolution . It 's just a grape , a succulent vinegar , a wine .
هغه په ضمني ډول د امريکا او امريکا د پټې معاملې يادونه او تایید هم کړی ، چې له مخې یې ولسمشر غني باید واک دوی ته پريښی او له افغانستان څخه وتلای وای	0	He also mentioned and confirmed the secret deal between America and the United States, according to which President Ghani should have left the power to them and left Afghanistan.	He also implicitly mentioned and confirmed the secret deal between the United States and the United States , according to which President Ghani should have left power and left Afghanistan .
ولسمشر غني د معاصر افغانستان غازي امان الله خان دی چې د داخلي بې شعوره سیاسیونو نړیوالو او سیمه ایزو د ظالمانه سیاست قرباني شو	0	President Ghani is the Ghazi Amanullah Khan of contemporary Afghanistan, who became a victim of the cruel politics of international and regional politicians.	President Ghani is Ghazi Amanullah Khan of contemporary Afghanistan , who has been the victim of the cruel politics of internally unconscious international and regional politicians .
بېشکه مونږ په تا باندې کتاب نازل کړی دی د خلقو لپاره په حقه سره	0	Indeed, We have revealed the Book to you with the truth for the people	We have sent down to you the Book with the truth for mankind.
له کپتانۍ د راشد خان له استعفا وروسته په لوبډله کې کوم بدلون نه دی راغلی او یوازې یې محمد نبي پر ځای نوی کپتان اعلان شوی	0	After the resignation of Rashid Khan from the captaincy, there has been no change in the team and only Mohammad Nabi has been announced as the new captain.	There has been no change in the team since Rashid Khan 's resignation and only Mohammad Nabi has been announced as a new captain .
خره تاسو خو دحرقوص زامن يې د رسول الله صلی الله عليه وسلم مبارک نوم په دي جهنمي خوله مه اخله	1	Donkeys, you are the sons of Harqus, do not use the hellish mouth of the blessed name of the Messenger of Allah, may God bless him and grant him peace.	Don't be fooled by the name of the Holy Prophet ( peace be upon him )
بر پدر دي لعنت شه شيخه سم شه طالب پسي مه غږيږه	1	Curse the father, sheikh, correct the student, don&#39;t make noise	Don't be afraid of your father، don't be a.
چرته په ړنګو ميلو راوړه ديدنونه ستا د ياد سلي دي غرونه يادوي دي ورکه طالب جانه مولوي عبدالواسع صمیم يوټيوب چينل	0	Where did you bring the memories of the fallen festivals?	Where you bring the destroyed trees , the sights remind you of the mountains . Dear Talib Mawlawi Abdul Wasa Samim YouTube channel .
طالب شین خر دی خر چی ورانی کیی ډانګ پسی راواخله	1	Talib Shin Khar De Khar Chi Wrani Ki Dang brought out the sheep	It's a good idea to get a green light.
ولا نو سخت خوند کوي چې اسلامي نظام وي او باډیګاردان درنه چاپېېېره وي	0	It is hard to feel that there is an Islamic system and the bodyguards are heavy	It is hard to believe that the Islamic system is very strict and that the bodyguards are heavy .
په زړه پورې زمزمه ❤ هر قدم منظم ږدو په پوهه هنر عسکري تربيت حرکات برابر يو لښکر د عمر يو لښکر د عمر لاروي د عمر لاروي د عمر	0	Beautiful Zamzam ❤ Take every step regularly, with knowledge, art, military training, movements equal to an army of Omar, an army of Omar, Omar, Omar, Omar, Omar, Omar, Omar, Omar, Omar, Omar, Omar.	Interesting whispers ❤ we take every step in order to understand the art of military training movements equal to an army of age , an army of age , the way of life .
یو ښکلی انځور د محترم پلار جان سره 🥀	0	A beautiful picture with Reverend Father John 🥀	A beautiful picture with 🥀 father John
شټاسري منافق	1	Shastasri the hypocrite	Shtasari Hypocrite
هغه چې وايي ښه مه کوه بد نشته به همدغسې وخت کې کارول کیږي کنه	0	The one who says, &quot;Don&#39;t do good, there is no evil&quot; will be used at the same time	Those who say it 's not good enough ' will be used at the same time .
ددا ډول وحشیانو پلټنه بايد دوامداره توګه وڅارل شي	1	The investigation of such barbarians should be continuously monitored	This type of data should be continuously
ښه مو غيڼ ته ونيول تاسو بړوګانو اخپل ځانونه په غرب کي پري بسيا کړل دوي بيچاره مو لاس تړلي پنجاب ته هواله کړل	1	Well, we took you, you men, and settled yourselves in the west.	All right , you captured the insurgents , they made themselves sufficient in the west , they took the poor hand-tied to Punjab .
موټر چلوونکي ور پسې نارې کړې چې کرايه راکړه ، خو وزه وتښتېده	0	The driver shouted after him to pay the fare, but the goat ran away	The driver shouted for him to pay rent , but the goat ran away .
ذرائع وائې چې اوګرا لائټ ډيزل او خاورو تيل قيمت کښې هم د اضافې تجويز ورکړې دے	0	Sources say that Ogra has proposed an increase in the price of light diesel and kerosene	It is also worth noting that the price of diesel and dirt fuel has also been added.
کډې مې تورو غرو ته لاړې راپسې ژاړي ستا دکلي چنارونه کوچې جنان	1	My children went to the black mountains and the poplar trees of your village are crying	I went to the mountains and cried after you , your village 's sycamores , the mountains
خو ډير داسې رزيلان سته سي په کلو کلو يه قران صفا کړي لا نده	1	But there are many such rascals who have not cleaned the Quran for years	But most of these people have been cleaned up for years.
کله چې رښتيا رامنځته کېږي درواغو به کلي وران کړي وي روزل شوي اجیر ژورنالستان اؤ د ډموکراسۍ تالي څټ	1	When the truth emerges, the lies will have destroyed villages, trained mercenary journalists and the claptrap of democracy.	When the truth comes , lies will destroy the villages , trained agir journalists and democracy .
افغان لوبڅار بسم الله شينواری نړيوالو سياليو کې د لوبڅارۍ په موخه متحده عربي اماراتو ته ولاړ کرکټ بورډ وايي نوموړی به د ع	0	Afghan player Bismillah Shinwari is going to United Arab Emirates to play in the international cricket board.	Afghan player Bismillah Shinwari went to the United Arab Emirates to play in international competitions , the Cricket Board said he would
درباندي لعنت دي سه سره دپلاسټيکي مارشاله	1	Curse the doorman with three plastic marshals	It's a hell of a hell of a marshal.
دا بی عقلان په افغانی رتبو څه پوهیږی خره دی ههههههههه	1	What do these idiots know about Afghan ranks? Hahahahaha	What do these idiots know in the ranks of Afghans ?
دوهم وابیعقله ستا خپله خبرې وګوره چې ته ځانته پشتون وایې تا پشتو نده زده په تا به یې هم مونځ قضا کړی وي	1	Second, be wise, look at your own words, you call yourself a Pashtun, you have not learned Pashto, you will be judged too.	Second , you idiot , look at your words , you say pashtoon , you have not learned Pashto , you have also judged them .
دا په تېرو څو ورځو کې په پرله پسې توګه څو وم ځل دی چې نړيوال بنسټونه او د بشري مرستو رسوونکي افغانستان کې د بشري ناوړه وضعیت په اړه خبرداری ورکوي	0	This is the third time in a row that international organizations and humanitarian aid providers have warned about the dire humanitarian situation in Afghanistan.	It has been several times in the past few days that international institutions and humanitarian aid providers have warned of the dire humanitarian situation in Afghanistan .
په دې ترڅ کې رهبري د مدیریت له دندو څخه یوه دنده ده ، پر دې بنسټ کېدای شي د دې هنر لرونکې وي ، پرته له دې چې پر دې وتوانېږي د سازمان موخو ته ورسېږي	0	Meanwhile, leadership is one of the tasks of management, on the basis of which it can be an art, without being able to reach the goals of the organization.	Leadership is one of the tasks of management , so it can be artistic , without being able to achieve the goals of the organization .
وچ غول دې وخوړل په خوست کې له پرون راهیسې داسې وریځ ده چې تېر شل کاله دناټو او امریکایي ماډرن تخنیک پکې کار نشو کولی	1	It has been raining in Khost since yesterday, and NATO and American modern technology could not work there for the past 20 years.	It's been a long time since the 2000s that we haven't been able to work in the past 20 years.
افغانستان ته به هیڅکله امنیت او ثبات ستون نه شي	0	Security and stability will never return to Afghanistan	There will never be peace and security in Afghanistan.
امان الله هغه مهال پوه شو چې کیسه ورانه ده	0	Amanullah then realized that the story was over	Amanullah realized that the story was ruined
رب وویل ته به ما په دنیا کې له سره ونه وینې او لېکن ته غر ته وګوره	0	The Lord said, &quot;You will not see me again in this world, but look at the mountain.&quot;	The Lord said ، "I will not see you in the world and look at the mountain . "
دواړه له څو لیدنو وروسته پر یوبل مین سوي ول او ژمنه یې سره کړې وه چې له تحصیله وروسته واده سره وکړي	0	Both of them fell in love after several meetings and promised to get married after graduation	Both of them fell in love with each other after a few visits and promised to get married after school.
نو لوبغاړي وکي څه اوس هم د خپل حق غوښتنه کوو	0	So the players are still asking for their rights	The players are still asking for their rights.
مونږ خپل ټول امکانات خلکو ته ورکو په دې خاطر چې د دوې ماشومان دي نو له مونږ سره باید همکاري وکړي	0	We give all our possibilities to the people because they are two children, so they should cooperate with us	We give all our resources to the people because they have two children , so we have to cooperate with them .
يا د دوو پښو په سر باندي دوامداره او د ډېر وخت لپاره کښیناستل	0	Or sitting on two legs continuously and for a long time	Or sit on top of two legs and sit for a long time.
دا خلک اروپا کې په هیڅ هم نه دي بند هرڅه کوي دوی ته خپل خواهشات مهم دی دغه کونی او کوسی مخلوق د افغان ښځو نمايندګي نشی کولی	1	These people in Europe are not bound by anything, they do everything, their wishes are important to them, these creatures cannot represent Afghan women.	These people are not in any way in Europe . They are important to their desires . These and co-workers cannot represent Afghan women .
دبدو ښځوڅخه ځان وساتی بده ښځه اوبدکارهم تا زلیل کوی اوهم ستا حیا اخلی الحیا نصف الایما 👉 حیانیم ایمان دی	0	Stay away from bad women. A bad woman and a bad person will humiliate you and take away your modesty.	I'm not going to let you down، i'm not going to let you down، i'm not going to let you down، i'm 👉 not going to let you down.
د ځمکی پر مخ ناروا مفسد خسیس منافقین جاسوس ګوډاګیان خنزیران کلاب النار داعیشی خوارج دی	1	Illegal, corrupt, miserly, hypocrites, spies, puppets, pigs, Club Alnar Da&#39;eesh is Khawarij on the face of the earth.	The unwarranted corruption of the earth , the hypocrites , the puppets , the traitors , the al-Naar , are the khawarij .
ژباړه حمیدالله حمیدي دا سمه ده چې په ورځني ډول ورزش کول مو د روغتیا لپاره ګټه ده ، خو د زیاتو بوختیاوو له کبله ډېر کله وخت نه وي	0	Translated by Hamidullah Hamidi It is true that exercising on a daily basis is good for our health, but due to busy schedules, we don&#39;t have much time.	Hamidullah Hamidi 's translation is correct that exercising daily is good for your health , but due to a lot of busyness there is often no time .
ماشاالله خوږې پیشوګانې	0	Mashallah sweet cats	Mashallah , sweet cats
د مجرمینو دوسیې ترتیب شوي چې د لا ښه قانون د تنفیظ په خاطر به اړوندو ارګانونو ته به وسپارل شي	0	The files of the criminals have been prepared and will be handed over to the relevant bodies for better law enforcement	Criminal cases are arranged to be handed over to the relevant organs for better enforcement of the law .
ځلانده ستا ښځه د بيناموسه وغيم امريکايي ګرين کارډ والا ستا خور او مور وغيم	1	Zalanda, your wife, your mother, your sister, your mother, your American green card holder	Your shining wife is your sister and mother , your sister and mother are your sisters and mother .
په دې حساب افغانستان تردې مهاله په دویمې پاڼۍ کې ۱۹ منډې مخکې دی او په درېیمه ورځ به ویسټ انډیز ته هدف ټاکي	0	On this account, Afghanistan is 19 runs ahead in the second innings and will target the West Indies on the third day.	Afghanistan is 19 runs ahead of the second leg and will set a target for the West Indies on the third day .
د داسی اتلانو دوینو برکت دی چی نن موږ دومره ارام ژوند کوو الله دی داسی وخت نه راولی چی موږ به دا اتلان هیروو	0	It is the blessing of these two heroes that today we live so peacefully, may God not bring a time when we will forget these heroes.	It is a blessing to the blood of such heroes that we live so calmly today . God will not bring us a time when we will forget these heroes .
وخنځیره خبیثه دپوهنتون شاګردان کافران دی دلته بت پرستی کوی ستاغار وغیم دپچو دبیعقل زو کم خرکوس دغه چوکی درکړل ګرده داغسی رزیلان سر یوځای سوی یاست	1	The students of the university are infidels, they are idol worshipers, they are stupid, they have given this place to you.	The students of the university are infidels . Here they worship idols .
هغه چې اوس د کابل پر واټونو شپې سبا کوي وايي پخوا یې په پولیسو کې دنده درلوده خو په نشې تر اخته کېدو وروسته یې ژوند له کړاوونو ډک شو	0	The one who now spends the night on the streets of Kabul says that he used to work in the police, but after getting drunk, his life became full of suffering.	The man who now spends the night on the streets of Kabul says he used to have a duty in the police , but after being infected , his life was full of sufferings .
اها وااه ډیر اعلئ جار شم طوری صیب	0	Oh, wow, I&#39;m so great	I've been a lot of times، sir.
ناروغ د سردرد او عضلو له دردونو څخه شکایت کوي	0	The patient complains of headache and muscle pain	The patient complains of headache and muscle pain
دا ښه ده چې ته اوس په ۵۲ باور لرئ مګر له خپل ځان څخه وپوښتئ چې تا د ۵۲ په وړاندې څه کړی کله چې ۵۲ په وردګو بمباري کوله ایا تاسو کوم عکس العمل ښودلی	0	It&#39;s good that you believe in 52 now but ask yourself what did you do against 52 when 52 was bombing Wardago did you react?	It's good to believe in 52 now but ask yourself what you did against 52 when 52 was bombing Wardak.
ټاکل شوې ده چې په لومړي پړاو کې له ۵۵ کالو د پورته عمر لرونکي کسان ، په سختو ناروغیو اخته کسان ، په کور دننه بېځایه شوي او کډوال واکسین شي	0	In the first phase, people over 55 years of age, people suffering from severe diseases, internally displaced people and refugees are scheduled to be vaccinated.	It is expected that in the first phase , people over the age of 55, those with severe diseases , internally displaced persons will be vaccinated and refugees will be vaccinated .
هههه کینی کوتک خو چه وړی نه دی 😂 🤪	1	Hahaha, but it&#39;s not that small	It's not 😂 🤪 a bug.
طالب مرتدين چې هر ناروا عمل وکړي هغه نه مجازات کيږي که چيرته عام افغان نيوکه د په مرتده اداره وکړي بيا وهل کيږي وژل کيږي او يا بي عزته کيږي	1	The apostates who commit any wrongdoing are not punished, if the general Afghan criticizes the apostates, they are beaten, killed or dishonored.	Taliban apostates who commit any unlawful acts will not be punished if the general Afghan criticizes them , then they are beaten , killed or disgraced .
چېرې يې تحته کړي	0	Where did he put it?	Where to put it
هرڅومره ژر چې ویروس د مچیو بدن ته ننوځي ، لس ورځې وروسته ، غوښه د خپل ژوند په اوږدو کې ورته ویروس خپریدو ته دوام ورکوي	0	As soon as the virus enters the mosquito&#39;s body, ten days later, the mosquito continues to spread the same virus throughout its life.	As soon as the virus enters the bee's body، ten days later، the flesh continues to spread the same virus throughout its life.
ښاغلی مهاجر فراهي د اطلاعاتو او فرهنګ وزارت مرستیال ښاغلي فراهي له ملا استاد ډاکتر انجینر او د ټولنې له نورو وګړو	0	Mr. Mohajer Farahi, Deputy Minister of Information and Culture, Mr. Farahi, Mullah, Professor, Doctor, Engineer and other members of the community	Mr . Mohajer Farahi , Deputy Minister of Information and Culture , Mr . Farahi , Mullah Ustad Dr . Engineer and other members of the community
بیا هم د محدودیتونو د لګولو سره مخالف دی	0	However, it is against imposing restrictions	However، they are opposed to restrictions.
اشرفک خو د تاريخ بدنامه ډارنه بې واکه درواغجن د فکري ثبات نه لرونکی يهودی ډوله انسان وو دا نور بلاومتر بيا د ده د حکومت ستنې	1	Ashrafak was a notorious, fearless, powerless, liar, intellectually unstable Jewish type of person.	Ashrafak , the infamous coward of history , the liar , was a Jewish kind of human being with no intellectual stability . These other blahs of his government are again the pillars of his government .
یادې نښې چې مو کله بر پوستکي راښکاره شوې نو هر څومره ژر چې کېږي باید پرته له کومه ځنډه ډاکتر ته ورشئ	0	If these symptoms appear on your skin, you should see a doctor as soon as possible.	The symptoms that appear on the skin are so that you should go to the doctor as soon as possible without delay .
نو دوی هم دا کار کوي چې زموږ کسان چې له ډیورنډ کرښې ها خوا راتلل	0	So they are also doing this to our people who were coming from beyond the Durand Line	So they're going to make sure that we're the ones who are on the line.
ایران په سیمه کې د افغانستان له هغو ګاونډیو هېوادونو څخه دی چې وخت ناوخت د افغان کډوالو سره په ناسم چلند باندې تورن وي	0	Iran is one of Afghanistan&#39;s neighbors in the region, which has been accused of mistreating Afghan refugees from time to time	Iran is one of Afghanistan 's neighbouring countries in the region accused of mistreating Afghan refugees .
د یونسیف د رپوټ له مخې شاوخوا دوه میلیونه افغان ماشومان په خوارزواکۍ اخته دي چې د دې جملې نه زره یې د جدي خوارځواکۍ سره مخامخ دي	0	According to the UNICEF report, about two million Afghan children are suffering from malnutrition, of which 10,000 are suffering from severe malnutrition.	According to UNICEF , about two million Afghan children are suffering from malnutrition , of which 1,000 are suffering from serious malnutrition .
پوهان وايي چې د وخته مخکې وېښتانو سپینېدو يو ترټولو لوی سبب دا دی چې دا ډول کسان د ويټامين بي ۱۲ له کمښت سره مخ وي	0	Scientists say that one of the biggest causes of premature graying of hair is that such people suffer from vitamin B12 deficiency.	Experts say that one of the biggest reasons for premature hair whitening is that people have a vitamin B12 deficiency .
همداراز د لشکرګاه ښاریانو هم د باران په اورېدو خوشالي څرګنده کړې ده	0	Also, the citizens of Lashkargah have expressed their happiness after hearing the rain	The residents of Lashkar Gah also expressed their joy at hearing the rain .
اسحاق بن خلف رحمه الله وایي د بنده په دې خبره د شیطان ملا ماتیږي چې ووایي کاش زه پوهیدلی چې خاتمه به مې څنګه یي دا مها	0	Ishaq bin Khalaf, may God have mercy on him, says that Satan&#39;s back is broken at the servant&#39;s words, and he says, &quot;I wish I knew how I would end this month.&quot;	Isaac ibn Khalaf , the merciful Allah , says that the mullah of Satan is broken by this servant , saying , " I wish I knew how i would end this . "
دوي په عدالت کښی به دی اړه خپل رپورټ هم جمع کړی خو چيف جسټس ورته واضحه کړی چی رپورټ نه ئی مطمئن نه دي	0	They will also submit their report in court, but the Chief Justice made it clear to them that they are not satisfied with the report.	They will also gather their report in the court , but the chief justice has explained to him that the report is not sure .
ماشاالله سترګو دا ډير خایسته دي	0	Mashallah, the eyes are very beautiful	The eyes are very beautiful.
غاری سعید داسې منافقت ذده کړی دی مونږ خو ولیدلو چې یو کاذب او منافق خنزیر دی الله تعالی به شرموی	1	Ghari Saeed has shown such hypocrisy, we have seen that he is a liar and a hypocrite pig.	Ghari Saeed has made such hypocrisy , but we have seen that a false and hypocritical hypocrite is ashamed of Allah .
الله دی ورته بخښنه وکړی	0	May Allah forgive him	God is similar.
قاری صاحب ملا او طالب کی سړیتوب کله شته ټول ځنوران دی ټول لیونی جاهله سپی دی	1	Qari Sahib Mullah and Talib, when manhood exists, all are animals, all are crazy, ignorant dogs	Qari Sahib Mullah mullah and Talib are all men . All the lunatics are stupid dogs .
نبي کريم فرمائیلي ډېر بد سړی هغه دی چې خلک ورسره د بد زبانۍ له امله راشه درشه پرېږدي بخاري	0	Nabi Kareem said, &quot;A very bad person is the one with whom people leave because of bad language.&quot; Bukhari	Nabi Karim said that a very bad man is the one with whom people come to him because of bad language . He leaves the heater .
صبر زه په موټر ستا نوم ليکم او بيا دلته يوې رنډۍ خانې خواته يې دروم بيا يې ته پوسټ کړه او ورسره وليکه چی زه په رنډۍ خانه کی 😀	1	Patience, I&#39;ll write your name on the car and then I&#39;ll stop it near a randy house, then post it and write that I&#39;m in a randy house	Patience , I write your name on the car and then I take it to a runhouse here and post it to him and write with him that I am in the Rundi house 😀 .
تاسي خوارج او خوارج بايد ووژل شي ځکه دوي کلاب النار دي قران دا وايي	1	You Khawarij and Khawarij should be killed because they are the club of Hell, the Qur&#39;an says so	You have to kill khawarj and khawarj because they are the club of al-Anwar .
دولت هر قدم د افغان انسان د ارامۍ او ښه ژوند لپاره اخيست	0	The government took every step for peace and good life of Afghan people	The government has taken every step of the way for a peaceful and peaceful life .
د امریکايي پوځیانو په شتون کې په تېرو شلو کلونو کې په زرګونو ملکي وګړي ووژل شول	0	Thousands of civilians were killed in the presence of American soldiers in the last 20 years	Thousands of Americans have been killed in the past 20 years.
ااا بايد وضاخت ورکړي	0	Aa must explain	It's got to be
داسي نورې بلوڅ او پښتنې ميرمنې شته چې زوی ، خاوند او وروڼه يې پاکستاني او استخباراتي ادراي په زوره له کورنو تښتولي چې مرګ او ژوند يې هم لا نه دی معلوم	0	There are other Baloch and Pashtun women whose sons, husbands and brothers were forcibly abducted from their homes by Pakistani and intelligence agencies, whose lives and deaths are still unknown.	There are other Baloch and Pashtun women whose sons , husbands and brothers have forcibly kidnapped Pakistani and intelligence agencies from their homes , whose life and death are not yet known .
نظام قانون پتلون وغيره په خوټو ووهو مخکې حکومت کې داټول وه نه چا خدمت کوه او نه څوک ورته ژمن وه پريږده چې خلک خدمت وکړي	1	The system, laws, trousers, etc., were all in the government before, no one served and no one was committed to it, let alone the people to serve.	The system of law , pants , etc . Before , in the government , it was all done in the government , no one served them , no one was committed to them , let them serve the people .
الحاج ملا محمد فرید عمر قیام حفظه الله ننګرهار ولایت امنیه قومندان د جهاد او مبارزې اتل	0	Al-Hajj Mullah Muhammad Farid Umar Qiyam, may Allah protect him, the police chief of Nangarhar province, a hero of jihad and struggle	Alhaj Mullah Mohammad Farid Omar Qiam Heftullah Nangarhar Police Chief , Hero of Jihad and Struggle
اشتها دې بيخي بند دې څنګ ده که اشرف غنی بیرته راوړل شي دانش اوصالح دي معاونين مقررشي هماغه پخواني کابينه اوپارلمان جوړشي	1	If Ashraf Ghani is brought back, he is wise and righteous, the assistants will be appointed, and the same old cabinet and parliament will be formed.	Your appetite is completely closed . If Ashraf Ghani is brought back , knowledge and reform will be appointed , the same former cabinet and parliament will be established .
تاسي هو نړيوال جهاد سخه منکر یی خو نړيوالو مجاهدينو پسي هم غاپي دي يهودو او صلیب غلامانو	1	Yes, you deny the international jihad, but the children of the international Mujahidin are also the Jews and the slaves of the cross	Yes , you deny the international jihad , but the international mujahidin are also the victims of Jews and the cross slaves .
د هر چا زوی چې دی په ثبوت سره لوی رشوت خور وه	1	Everyone&#39;s son was a big bribe with proof	The son of all was a great bribe-takers.
غټ دجال ترهګر سړی یې ستا ډیری کارنامی ثبوته شته راسره خدای دی وشرموه زه شکور چې ایکسپیر شولۍ	1	He is a big anti-terrorist person. There are many proofs of your achievements. God bless you. I thank you for expiring	The great anti-terrorist man , you have a lot of proof of your work . God is with me . I 'm ashamed that you 've been killed .
تردې دمه چا د دغه برید مسولیت نه دی منلی	0	So far no one has claimed responsibility for this attack	So far، no one has claimed responsibility for this attack.
ستا په مور یوګز غین هغه ځای کی درومنډم چی څاڅکی اوبه وجږد ونلری	1	I am standing in a place where there is no drop of water	I'm going to go to a place where i don't have any water.
نو د ډیورنډ د تاریخي شخړې سربېره د دواړو هېوادونو ترمنځ ښو اړیکو ته هیله مندي کېدای شي	0	Therefore, apart from the historical conflict of Durand, we can hope for good relations between the two countries	So، in addition to the historical conflict، we can expect good relations between the two countries.
د امر بالمعروف او نهی عن المنکر سرپرست وزیر شیخ محمد خالد حنفي د زرګرۍ دکاندارانو اتحادیې او د کارخونو له مسولینو سره په لید	0	Acting Minister of Order and Prohibition Sheikh Muhammad Khalid Hanafi with the officials of the jewelry shopkeepers&#39; union and factories.	Acting Minister Sheikh Mohammad Khalid Hanafi met with the Goldsmiths ' Union of Shopkeepers and Karkhkh officials
په دي انځور کې چې تاسو وینۍ یوه انجلۍ او دوه نارینه اشخاص دي خپل ځواب کمیټ کړئ چی کومه انجلی ده	0	In this picture you see a girl and two men, please enter your answer which one is the girl.	In the picture where you are a girl and two men، make your response committee what a girl is.
نور زمونږ له پاکې خاوري څخه د جهالت او تورتم ټغر پر ټولیدو شو پر سپین سباوون مو ګل وطن يوځل بیا روښان او ځلباند شو د پګړۍوالو	0	Ignorance and blackness have been collected from our pure soil. On the white subway, the flower of our country has once again become bright and shining.	From our pure land , ignorance and blackness were gathered on the white sabawoon , our flower homeland was once again bright and bright .
د منافقت اخري حد همدا د هيواد نه دفاع چه کله طالبانو کوله نو تاسو په ډيره سپين سترګي ورته پنجابيان ويل	1	The ultimate level of hypocrisy is defending the country, when the Taliban were doing it, you called them Punjabis with a white eye	The last frontier of hypocrisy is the defense of the country when the Taliban used to call them Punjabis with a white eye .
د پنجاب سپیه ستاسو یی د ولس سره څه چیرته د پنجاب غول خوری	1	The dog of Punjab, how did you deceive the people of Punjab?	Punjab 's white dog eats punjab with his people
هو دکفر نجس سپی بچیانو کوم ساینس چی ستاسو نجسو کفارو د کونی راوتلی وو همدا ۴۴ کاله یی موږ ته غیر له خرابی بل څه نسته	1	Yes, you impure infidels, what kind of science has come out of your impure infidels, these 44 years have been nothing but bad for us.	Yes , the children of the infidel dog , the science that your infidel infidels have come out of the hole of the infidels . We have nothing but ruin for 44 years .
میسج وګوره	0	See the message	Look at the mesage
کابل ښاروالۍ د نیالګیو کېنولو ملي کمپاین پیل شو	0	Kabul Municipality started a national campaign to plant saplings	Kabul Municipality's national planting campaign begins
همهغه و چې موږ په اکټوبر کې لومړي ناسته وکړه	0	That&#39;s when we had our first meeting in October	That's what we first met in October.
ستا په چتر کي متيازي وکړم ته خرکوس او کوس فروش چا مسلمان کړي د هيرا منډي پيداوارو د مفتي عزيز د غين سپرمو باندې به دي اوس هم کونه کړړه وي	1	I will make a difference in your umbrella. Whoever made Kharkos and Kus Farosh Muslim, the products of Hira Mandi will be on the precious sperm of Mufti Aziz.	In your umbrella , I would like to make you a Muslim who has made Kharkos and Kos sellers . Hira Mandi 's produce will still be a thorn in the eyes of The Dear Mufti .
پوهیږئ ولي یې پیدا نه کړ ځکه تري راتاو ملګري یې دومره ورته وفاداره وه	0	You know, but he didn&#39;t find her because her friend was so loyal to her	You know، he couldn't find it because his friends were so loyal.
توغندی وه چې د مجاهدینو په مینځ کې به راکټ بلل کیده	0	There was a missile that was called a rocket among the Mujahideen	It was called a rocket among the mujahideen .
د مطالعې ارزښت شريعت ورځپاڼه	0	The value of studying Sharia newspaper	The value of the study
والله چې تېر ۶۰ نظام د وحشیانو ځاله وه	1	By God, the last 60 system was a nest of barbarians	The past 60 years have been the home of the wild beasts.
د ټیمونو مشران په ملي لباس کې میدان ته داخلیږي	0	The captains of the teams enter the field in national dress	The leaders of the teams enter the field of national dress
له نندارتونه ښاغلي مولوي عبدالحنان حقاني د چارو ادارې استازي د تخنیکي او مسلک زده کړو ادارې لاسته راوړنې و ستایلې د	0	From the exhibition, Mr. Maulvi Abdul Hanan Haqqani, the representative of the Affairs Department, praised the achievements of the Technical and Vocational Education Department.	Mawlawi Abdul Hanan Haqqani , representative of the Department of Affairs , praised the achievements of technical and vocational education department .
د طالبانو له لوري موده مخکې د پنجشير حدودو ته د دوی جنګيالي رسيدلي او دا ولايت يې په خپله محاصره کې را وستلی وو	0	Some time ago, their fighters reached the borders of Panjshir from the Taliban side and surrounded this province.	Some time ago , the Taliban reached the borders of Panjshir and they surrounded the province .
زغله دچلتې زو خپله کمپ کی ناست یې دهغه زایه غاپې	1	Zaghla&#39;s son is sitting in his camp and his daughter is crying	The youngest son of a child is in his own camp .
چې عمرونه یې پورته او مزمنې ناروغۍ ولري لکه فشار	0	Those who are older and have chronic diseases such as stress	Older people with chronic diseases such as depression
د تاریخ په اوږدو کې سپورټ د هېوادونو او د ولسونو ترمنځ د اړیکو د جوړولو د ابزار په توګه کارول شوی	0	Throughout history, sports have been used as a tool to build relationships between countries and peoples	Throughout history، sports have been used as a means of establishing relations between countries and peoples.
هاتف صیب ته مې سلام په څوڅوار دی	0	Greetings to Hatif Sahib	I'm going to say hello to a lot of people.
تاته سپی ويل دسپی توهین ده دډمې اولاده داهسی ستاسو حرمونو تبليغات دي چ خوست کې بمبارد شوی دامريکا لپاره کمی موردګاويانې تاسو ون کړی	1	Calling you a dog is an insult to a dog. This is the propaganda of your harems. You didn&#39;t do much for the United States that was bombed in Khost.	The dog told you that it was an insult to the children of Dassi , the propaganda of your shrines , that you did not have a few cases for the Americans who were bombed in Khost .
چې څومره شمالي وال طالبان د خپلو ولایتونو پر مهمو دندو ګومارل شوي او ورکړل شوې دندې یې په کومه کچه دي طالبانو د داسې ګومارنو خبر ورکړی	0	How many northern Taliban have been appointed to important jobs in their provinces and what is the level of the jobs they have been given?	As long as the Northern Taliban have been assigned to the important duties of their provinces and the extent to which they have been assigned , the Taliban have reported such appointments .
په ورته مهال سپینې ماڼۍ ویلي ، ولسمشر بایډن ته د دې تازه برید په اړه حال ورکړل شوی ، خو د کابل هوایي ډګر له لارې د وګړو د ایستلو بهیر به دوام ولري	0	At the same time, the White House said that President Biden has been informed about this new attack, but the process of evacuating people through Kabul Airport will continue.	At the same time , the White House said President Biden had been given the news about the recent attack , but the process of evacuating civilians through Kabul airport would continue .
بووووی ته هم عقل لرې د پوه او ناپوه توپیر کولی شې عحیبه ده والله	1	You have wisdom too, you can tell the difference between the wise and the ignorant	It is also possible to distinguish between knowledge and ignorance .
اس غره زويه ښه تخنيک مو زده کړې دی چي څوک مو د فکر خلاف سو يا يي جواب ونلري ژر يي تکفير کړی 😂	1	As ghara son, we have learned a good technique. If someone disagrees with us or doesn&#39;t answer, he will quickly make takfir.	The horse mountain son has learned a good technique so that someone who doesn't think or doesn't answer it quickly 😂 .
د هند او سریلانکا لوبه بیا د شنبې په ورځ جولای ۷ مه ده	0	The match between India and Sri Lanka is on Saturday 7th July	India and Sri Lanka will be held on July 7.
جنرال صيب محترم په دې چې دا غربيان ولو سه يو مزه به کوي تل دي وي اسلامي امارت 🤍 🤍 🏳 🏳	0	Dear General Saib, even if these westerners have fun, it will always be an Islamic Emirate 🤍 🤍 🏳	Dear Mr . General , because these Westerners will always be the Islamic Emirate 🤍 🏳 🤍 🏳 .
خړ سپی د ليوه ورور دی	0	The gray dog is the brother of the wolf	White is the brother of the wolf
کسه دا منافق رضیل ابن الوقت انسان ښه ذنديقه مرتده کمونسته دا دومره ځوانان دې پرې ولې شهیدان کړل د څه لپاذه	1	This person is a hypocrite, Razeel Ibn al-Hawqat, a good man, an apostate, a minority, why did he kill so many young people?	One of these hypocrites , Raziel Ibn Al-Time , a good human being , a renegade communist , why have so many young people martyred him ?
بابا خبر نه ووا چی ستا غوندی ارمونی لمسیان لری چی خپلی مور پسی هم کنځلی کوئی چی په ملاسته یی ورکړی ووا ځکه د غه یو م	1	Baba didn&#39;t know that you have great grandsons who married their mother because they are one of them.	Dad didn't know that you have a touch like yours , and you are also ruining your mother 's achievements because she is one of them .
ای مورده ګوه تا ده دی کونیانو ده کونه لاس وانخیست ملک دی برباد کړو ده کندهار کونی	1	O Morda Goh, the Kunians did not join hands, they ruined the country, Kandahar	Oh , look , don't destroy the country , kandahar , kunar , kandahar
کوستيزنه يو ته مارشل او بل د مرشال فهيم ورک شه کوستيزنه خيرڼه لوده	1	One of them is Marshal and the other is Marshal Faheem	One of the marshals and the other , the other , the marshal Fahim , the other , the marshal
تاسو غوندي لنډغر طالب ته برګ نشي کتلي په امريکا کي ناست يي تبليغات کوي لنډغروه	1	You think Lundghar can&#39;t look at Talib, he is sitting in America and doing propaganda, Lundghar	You can't see a short story in the United States.
هغه او ځینو نورو لوبغاړو ویلي دي چې د بورډ د غوښتنې په اساس دوی په دغو مسایلو د خبرو لپاره چمتو دي	0	He and some other players have said that they are ready to discuss these issues based on the board&#39;s request	He and some other players have said they are ready to discuss these issues based on the board 's request .
ستا خور ده جاسوس وغيم زه تا ډير شه پزه نم خور ده ګړده ورځ په کينټ کوس و	1	Your sister is a spy	Your sister is a spy . I don't want you to be a very bad sister . She was in Kent Kos yesterday .
طالبان د چوکۍ د ترلاسه کولو لپاره د اسلام د نوم څخه استفاده کوي	0	The Taliban use the name of Islam to gain power	The Taliban use the name Of Islam to gain seats
تا دی شزی کوس وغیم دی خور کوس دی هم غیم مور دی کونه په ولاړه ورکړی په ولاړه بانی بیا یی ته راوړی یی	1	You are sad, my sister is sad, my mother is also sad.	You are a shazi kos , a sister
پاکستان له چین څخه د یو اعشاریه درې میلیارده ډالرو نوی قرض ترلاسه کوي د پاکستان مالي وزیر وویل چې په راتلونکو درېیو	0	Pakistan receives a new loan of one-tenth three billion dollars from China, the finance minister of Pakistan said that in the next three	Pakistan receives a new $1.3 billion loan from China . Pakistan 's finance minister said in the next three
کې څوکۍ نه ورکول د افغان ولس د حق نقض دی چې د فشار په توګه کارول يې مشکلات لا پيچلي کوي	0	Not giving a seat is a violation of the right of the Afghan people, and using it as pressure makes the problems even more complicated	Not giving a seat is a violation of the rights of the Afghan people , which complicates the problems of using them as pressure .
د زندانونو چارو اداره وایي چې تورن کس ، خپل جرم منلی او قضیه یې د نورو څېړنو لپاره اړوندې ادارې ته لېږل شوې ده	0	The Prisons Affairs Department says that the accused has admitted his crime and the case has been sent to the relevant agency for further investigation.	The prison authorities say the accused has admitted his crime and the case has been sent to the relevant agency for further investigations .
نو د نظم په کنټرول څه پوهیږی چا سره چی د مجاهد قدر نه وی د مشر قدر نه وی هغه نه نظم پیژنی او نه چیک کنټرول	0	So, what do you know about order control? Whoever does not have the value of a Mujahid, does not have the value of a leader, he does not know order or check control.	So what do you know about the control of order with someone who doesn't appreciate the mujahedeen , doesn't appreciate the leader , he doesn't know the order and doesn't control the check .
د بریتانیا په ګډون یو شمېر هېوادونو له مخکې خپل پوځيان له افغانستانه ایستلي او د ملکي خلکو ایستلو لړۍ یې پای ته رسولې ده	0	A number of countries, including Britain, have already withdrawn their troops from Afghanistan and have ended the series of civilian evacuations.	Some countries , including Britain , have already withdrawn their troops from Afghanistan and have ended the process of evacuating civilians .
ته بې عقل سړی یې کافر جاسوس یې	1	You are a foolish person, a disbelieving spy	She's an unsying spy.
کمیسیون زور نه رسی ولی چی هر څوګ ځان کم نه بولی که یو نفر څومره فاسد وی بیا هم امیر یی دفاع کوی چی دا زما نفر ده او خلع سلاح کول یی پیغور ده	0	The commission is not strong, but everyone does not underestimate himself, no matter how corrupt a person is, still the Amir defends him that he is my person and disarming him is a must.	The commission cannot be forced , but no matter how corrupt a person is , amir defends that he is my person and disarms him .
په دي ورځ د ولي خوله په غيڼ ماته وه	1	On this day, Wali&#39;s mouth was closed	On the other day، there was a light.
ټرت وسوځه خرکوسه لنډغره جاسوسه غلامه	1	Tart Igsha Kharkosa Lundghara spy girl slave	The short-term spy is a slave .
هغه چې شیشه او پوډر څکوي وايي ژوند یې ډېر له کړاوونو ډک دی ، خلک بد چلند ورسره کوي او ځوروي یې	0	The one who smokes glass and powder says that his life is full of suffering, people treat him badly and harass him.	He who drinks glass and powder says his life is full of suffering , people treat him badly and harass him .
ترکیې تمه لرله ، چې د افغانستان د قضیې د حل لپاره به د افغانانو د خپلمنځۍ ناستې کوربه شي ، خو ظاهرا طالبانو ورته د دومره فعال رول فرصت ورنه کړ	0	Turkey expected to host a meeting between Afghans to resolve the issue of Afghanistan, but apparently the Taliban did not give it the opportunity to play such an active role.	Turkey expected to host a middle-east meeting of Afghans to resolve the Afghan case , but apparently the Taliban did not give them the opportunity to play such an active role .
له هغه وخته چې له پښتو سره داسې چلند شوی د غني له درباره به موږ پښتو ته د څه خیر رسولو تمه ولرو	0	Since Pashto has been treated like this, we will expect some good from Ghani	Since we have been treated with Pashto , we will expect something good for Pashto .
بی منطقه مخلوقه تاپی مو له جیب نه ایسته کړی چی هر غول خوری مو په زړه جوړه راشی بس غاپی	1	I have taken out of my pocket, the irrational creature, to make every fool come to my heart	We don't have to leave the top of our pockets , so that every giant eats our hearts .
ستا څخه خو به یې امتحان نوي اخیستئ	0	You will take the test again	You're going to take a new test.
د ټکنالوژيکي شيانو لکه انټرنيټ موبايل کمپيوټر د زيات استعمال څخه ډډه وکړئ	0	Avoid excessive use of technological things such as the Internet, mobile computers	Avoid over-use of technology such as the Internet
کینه د کوستیزن زامنو تاسي مور له لدی ځوان سره وغیم ټول د حراموني زامن یاستی دلته اوس خبري کوی شرمیګی هم نه غول به وخوری چي بيا رازی دلته	1	Hatred, the sons of Kostizan, you are the mother of the young man.	The hatred of the sons of the costasin sons , your mother , the young man , you are all the sons of haramani here . Now they are talking about shame , and they will not be deceived to come here again .
امریکا داسې مهال دا څرګندونې کوي ، چې افغانستان تر بل هر وخت له بشري ناورین سره مخ دی	0	America is making these statements at a time when Afghanistan is facing a humanitarian crisis like never before	The United States is making statements at a time when Afghanistan is facing a humanitarian crisis more than ever .
نو ته ځانته سځه وایی که نر بړنګی واچوه چادر هم پسر که کی رښتیا نر یی خو راشه ځان ښکاره کړه فیسبوکی جنګ پریګده سپیه	1	So you call yourself a woman, if you are male, put on a cloak and a boy, if you are really a male, come and show yourself.	So you say to yourself , " If you put a man in a tent , the boy , if you are really a man , come out , show yourself , facebook war is white . "
د پيټروليم مصنوعاتو په نرخونو کښې نن د رد بدل امکان دے ، پيټروليم ډويژن حکومت ته د ډيزل او پيټرولو نرخونه راکوزولو سفارش کړے	0	There is a possibility of a change in the prices of petroleum products today, the Petroleum Division recommended the government to raise the prices of diesel and petrol.	There is a possibility of a change in the prices of petroleum products today , the Petroleum Division has ordered the government to lower diesel and petrol prices .
بد دي وکړه خرکوس	1	It&#39;s bad, Kharkos	It's bad، it's bad.
طالبان پردی ناموس په بازارونو کې پورته کوي او په پوستو ، قرارګاوو او قوماندانيو کې يي داسي په ډله ييزه توګه بي عزته کوي هی ستاسو په جهاد يي ومنډم	1	The Taliban are raising the honor of foreigners in the markets and humiliating them en masse in the posts, barracks and headquarters.	The Taliban raise their honor in the bazaars and dishonor them collectively at checkpoints , positions and headquarters .
احمقه ولې په حقه خبر غوسه کیږې اصمعي رحمه الله وایي پر کعبه مې طواف کوه یو سړی مې ولید خپله مور یې په شا	1	Fool, why are you angry about the right news?	Stupid , why are you angry with the news of the truth . Asmai , the merciful Allah , says , " I have circumambulated the Kaaba , i saw a man on his mother 's back . "
پاکستان د خپل پيدايښت په درې او يا کاله ژوند کې په سفارتي ډګر کې ټيزن وو	0	In the three or so years of its existence, Pakistan was active in the diplomatic field	Pakistan has been at the embassy for three or three years.
په افغانستان کې د امریکا او بریتانیا پوځي عملیاتو د پیل شل کاله پوره کېدو په مناسبت ځینې مراسم ترسره شوي دي	0	Some ceremonies have been held on the occasion of the 20th anniversary of the beginning of the American and British military operations in Afghanistan	There have been 20 years of us and UK military operations in Afghanistan.
چندان توره دي نده وهلي خلګوته ووایه زه پښتنه نه یم ستا په پښتون والي اصیل پښتانه شرمیږي بلا دي تاسي ووهي ډمتوب ته هنر وایست	1	Don&#39;t hit me with a sword. Tell the people that I am not a Pashtun. Your Pashtun governor is ashamed of being a Pashtun.	It 's not so dark . Tell the people , I 'm not a Pashtun , i 'm not a Pashtun . You are ashamed of your Pashtun governor . You are a disaster , you are an artist .
د ورلډ ټيسټ چمپين شپ دوران به هر ټيم درې ملکي او درې غير ملکي سيريز لوبوي او د هر سيريز په سر باندې به يو سل شل پوائنټس وي	0	During the World Test Championship, each team will play three civil and three non-civil series and there will be 120 points on top of each series.	Each team will play three civilian and three non-civilian series and one hundred and twenty points on top of each series .
ټول مسلمانان وايي	0	All Muslims say	All the Muslims say
د چاچی ورور خبيث وي دا پخپله هم خبيث دی د وهابيت دتعفن بوي درڅخه خيژي خارجي دجاله	1	If your aunt&#39;s brother is evil, he is also evil.	It's also a bad thing to do with the smell of wahhabism .
د کرونا ویروس د خورېدو او نړۍ کې د ورزشي لوبو ځنډېل د کرکټ لوبې هم ټکنۍ کړې	0	The spread of the corona virus and the suspension of sports games in the world have also shocked the cricket games	The coronavirus pandemic and the world's biggest gambling
خنزیره خنزیره ګل بوبو دامریکانوخره شرابی شرابی دپاکستان سفی سفی	1	Pork, pork, flower, American, drunk, drunk, Pakistani, clean, clean	Khnesira Khnzirah Gul Bobo U.S . Suf Safi
کدی راواستوی نوښه بوی	1	Pumpkin gives off a sweet smell	The code sends a new smell
ولیدلې مور مې په کونډتوب کې موږ وپاللو او د ترونو له بد نظره یې ځان وژغوره په موږ یې صبر وکړ او تور ویښته یې راته سپین کړل	0	I saw that my mother took care of us in her widowhood and protected herself from the evil eye of her elders. She was patient with us and made my black hair white.	I saw my mother take us in a widowhood and save herself from the worst of the thorns , she waited patiently and gave me the black hair white .
چين د دې بدلون په مرکز او رهبریت کې ځای لري او افغانستان د چين ګاونډی دی	0	China is at the center and leadership of this change and Afghanistan is China&#39;s neighbor	China is at the center of this change and Afghanistan is China's neighbor.
تراوسه خو څه نه دي شوي خو امريکا د افغان پوځ چې د دوی په لاس جوړ شوی پوځ تجهيزات اوکراين ته ورکوي نو دا ښکاره خبره ده چې هرڅنګه ملاتړ يې هم کوي	0	Nothing has happened yet, but the United States is giving equipment to the Afghan army, which is built by their own hands, to Ukraine.	So far , nothing has happened , but the United States is providing equipment for the Afghan army , which they have made , to Ukraine , so it is clear that it supports it anyway .
سته شځه په خر وغیم یوه زړه ویډ پید کی بلا یی پور ته کی ده ستی ده جمهورت سپی داسی کار کوی	1	There is a woman on a donkey and a heart is born.	It's a good thing to do with the fact that the president's dog is doing this .
پلار يې مجاهد و ټوله نړی يې ولړزول دی مجاهد دی د امریکې په مشرۍ يې نړيوال زبر ځواک مات کړ او اوس د جهنم د سپو په وژلو بوخت دی	1	His father is a mujahid and he shook the whole world. He is a mujahid.	His father was a mujahid , he shook the whole world , he was mujaheddin , he defeated the great international force led by the United States , and now he is busy killing the dogs of hell .
دغیور هیواد پر پاکه خاوره دمجاهد وطن یو په اسلامی او قراني روحیه سمبال او په یو منظم لباس فوښل شوي سپاهي امام	0	On the pure soil of a foreign country, the country is a soldier-imam armed with an Islamic and Quranic spirit and dressed in a uniform.	Mujahid 's homeland in the pure soil of this country is equipped with an Islamic and Quranic spirit and a uniformed army imam
د افغان سفارت په هڅو د کراچي له زندان څخه د ښځو او ماشومانو په ګډون ۱۳۷ افغانان ازاد او افغانستان ته ولېږدول سول	0	Through the efforts of the Afghan Embassy, 137 Afghans, including women and children, were freed and sent to Afghanistan.	137 Afghans ، including women and children ، have been released from Karachi prison by the Afghan Embassy
له طبي کارکوونکو وروسته به ۲۷۰ میلیون نورو هغو هندیانو ته دا واکسین کیږي چې تر ۵۰ کلونو یې عمرونه زیات دي او د مرګ له ګواښ سره مخامخ دي	0	After the medical workers, 270 million more Indians who are over 50 years of age and are at risk of death will be vaccinated.	An additional 270 million people will be vaccinated after medical workers are vaccinated for indians over the age of 50 who are at risk of death .
کلي ملي شین خټکي غني ګی	0	The village is rich in greenery	Village National Green Melon Rich
غږ دې خاموش دی خو ننګونه دې اوس هم غږیږي 😥 😥 😥 😥 😥 😭 😭 😭 ملګرو نور په خوارجو اوملګرو یی رحم وه نه کی ټول مردار کړی تقبله الله	0	The voice is silent but the challenge is still ringing 😥 😥 😥 😥 😥 😭 😭 😧	Your voice is silent , but the challenge is still sounding , 😥 😭 😥 😭 😥 😥 😥 😭 my friends have mercy on the poor and the friends , not all of them have died .
ههه هغه ځکه چی یو شیشکه په ځان باندی دومره مصرف وکړی لکه ته یی چی کوی هغه له تانه هم ښکلی ښکاری	1	Haha that&#39;s because if a girl spends as much on herself as you do, she looks better than you.	That's because he spends a glass on himself as much as you do، he looks beautiful.
واری یو دانه خاوند پیدا ګه ځانته	0	He found himself a great husband	It's a self-made
ای ستاسو نسل د ستاسو خرو وحشیانو غیم بی شرفه بی ننګه خلکو د سپیو زامنو جاهلانو	1	Oh, your race, your savages, the sad, dishonorable, ignorant people, the sons of dogs	"O my generation, the savages of your donkeys , the ignorant sons of dogs , the sons of dogs , the ignorant ones , the ignorant ones , the sons of dogs , the ignorant
پخوانی شل کلن د صهيونستی او صليبی يرغلګرو دلالانو او دلاکانو ته ځای نسته	1	The former 20-year-old has no place for pimps and pimps of the Zionist and Crusader invaders	The 20-year-old has not been replaced by zionist and crusader invaders and tyrants
لعن الله علی الکذبين منافق مرتدخواريج دشيطان زوی همداسې وې دده خورمورښځه لوروغيم	1	Damn Allah, Ali Al-Kazbeen, the hypocrite, the apostate, the son of the devil.	The curse of Allah Ali al-Uzdin hypocrite apostate apostate , the son of Satan , was the son of Satan .
دوی په جهل مرکب جاهلین دي په خپلي ناپوهۍ نه پوهیږي دوی ته رب تعالی د هدایت اراده نده کړي دوی په دي نه پوهیږي چي په ټوله سلامي نړۍکي	1	They are ignorant of their ignorance, they do not know that the Lord has not intended to guide them, they do not know that the whole world	They are ignorant in ignorance , they don't know their ignorance , they don't want to guide them , they don't know that they are in the whole world of peace .
د غربيانو د کمپونو سپيه څومره دې خپله ښځه په دغو کمپونو کې وچلوله چې نن دې هغه ښځه له طالبانو سره پرته وي د کمپ سپيان	1	The dogs of the western camps how many times he killed his wife in these camps, and today that woman is with the Taliban.	How many dogs of Western camps have run their women in these camps , who are today without the Taliban , camp dogs .
څو مياشتې وړاندې د پاکستان د بهرنيو چارو وزرات ويلي و چې د اسراييلو د رسمي پېژندلو هېڅ وړاندیز او هېڅ ډول شرط ورته د منلو نه دی	0	A few months ago, the Ministry of Foreign Affairs of Pakistan said that it does not accept any proposal or condition for the official recognition of Israel.	A few months ago , pakistan 's foreign ministry said that no proposal or any conditions were acceptable to Israel 's official recognition .
مرحوم جاللي له خپل کاله عمره څخه کابو اتيا کاله د علم او پوهې پر زده کړه او د پوهې	0	The late Jalali has been studying knowledge and knowledge for almost eighty years since his age	10 years of his life، he learned and learned.
د دې پوښتنې په ځواب چې ولې پښتني ټولنه په کورني درملو زیات باور لري	0	In response to the question why the Pashtun community has more faith in domestic medicine	The answer to the question of why the Pashtun community believes more in domestic medicine
کینه ړندو قاچاقبرو د وسلو قدرت او چوکی وږيو د ښځو دښمنانو تعليم او پرمختګ دښمنانو افراطیانو قاتلینو د اسلام غيرشعوری دښمنانو	1	Hatred, blind, smugglers, weapons, power and power hungry, enemies of women, education and development, enemies, extremists, murderers, unconscious enemies of Islam.	Blind smugglers , arms power and chairs , the enemies of women , education and development , enemies of extremism , murderers , the unconscious enemies of Islam .
د حضر ت محم د صلعم په مور خور لور او ښځه دې غڼ ومنډم	1	I am grateful to the mother, sister, daughter and wife of Hazrat Muhammed Salaam	I'm going to take a look at my mother's daughter and her daughter's daughter.
د پاکستان تاريخي پوهنتون پېښور خپلو کارکونکو ته د مياشتني معاش ورکولو پيسې هم نه لري	0	Historical University of Pakistan Peshawar does not have money to pay monthly salary to its employees	Pakistan's Historical University peshawar has no monthly salary to its employees
دغسې خو ده موږ ته یې هم بیا وکه	0	He did the same to us	You're going to bring it back to us.
کابل کې د پاکستان سفارت د یوې اعلامیې خپرولو سره وايي ، د کونسلي خدمتونو د بندېدو سره سره به دوی سختو ناروغانو ته ویزه ور کوي	0	The Pakistan Embassy in Kabul has issued a statement saying that despite the closure of consular services, they will issue visas to seriously ill patients.	Pakistan 's embassy in Kabul said in a statement that despite the closure of consular services , they will give visas to severe patients .
دا سیالۍ چې به تر دریو ورځو پورې دوام وکړي هدف یې د غوره لوبغاړو ټاکل دي	0	This competition, which will last for three days, aims to select the best players	The competition، which lasts for three days، aims to select the best players.
د سور ګيری سپی د تاليبانو پلار دی د چا پلار کنځل خه خبره نده	1	The red dog is the father of the Taliban	The red dog is the father of the Talbes , whose father is the son of a .
او تاسو لمونځ قايموئ او زکات ادا کوئ او د رسول اطاعت کوئ ، د دې لپاره چې په تاسو رحم وکړی شي	0	And you establish prayer and pay zakat and obey the Messenger, so that you may have mercy on you	You will be able to keep your prayers and pay the zakat and obey the Messenger so that you may be merciful.
بد شکله غټ پزیه ددی فجایعو عاملین خو د اتمر په مهمانخانه کی اوسیدل خو ته کمعقل او کو سری تری خبر نه وي	1	Bad shape, big nose, the perpetrators of these tragedies were living in Atmar&#39;s guest house, but you are not intelligent and you don&#39;t know anything about it.	It 's a bad form . The perpetrators of these disasters , but living in the atmar guesthouse , but you are not stupid and ignorant .
او ځکه خوشحاله یې ، چې د یو په کمېدوسره به ستا ناموس بیا بدلمنۍ ته خوشې شي دا جهنمي هیله به دې نور په دې دنیاکې پوره نه شي د اسلام ، د یوث دښمنه	0	And because you are happy, that with the reduction of one, your honor will be released to change again. This hellish desire will not be fulfilled in this world. Islam, the enemy of youth	And because you are happy that with the fall of one , your honor will be released to change . This hell hope will no longer be fulfilled in this world , the enemy of Islam , the one who is the one .
چې مرحوم ميرويس جليل په باميان کې له علي مزاري سره مرکه وکړه او په سيمه کې يې د هزاره ګانو د ځواکونو يو مستند فلم واخيست	0	The late Mirwais Jalil interviewed Ali Mazari in Bamiyan and took a documentary film of the Hazara forces in the area.	The late Mirwais Jalil interviewed Ali Mazari in Bamiyan and filmed a documentary of Hazara forces in the area .
مګر په لنډه غرو به يي څوک مني هغه خو وس هم بابا او ټول پښتانه ملامتوي	1	But in the short term, who will accept him, he still blames Baba and all the Pashtuns	But in the short mountains , i will accept someone , but he still blames his father and pashtuns .
همدې ویډیو کې شکاري چې هیرایې سپي خپل بادار ته اطمینان ورکوي چې د افغانستان تعلیمې نصاب به د فکستاني	1	In the same video, the hunter who is chasing his dog reassures his master that the Afghan education curriculum will be fixed	In the same video , the dog assures his master that afghanistan 's education curriculum will be fistani
موږ ته هم اعلان کوه	0	Advertise us too	We're also announcing
د اپل نوی زیرک ساعت د زړه نارغۍ پیژني او په مخنیوي کې یې مرسته کولی شي	0	Apple&#39;s new smartwatch can detect heart disease and help prevent it	Apple's new smartwatch detects heart disease and can help prevent it
هلاک کړه لکه هلاک چي سواست تاسو به هیڅکله داسلام له لارویانو نه به خلاص نشي ان شاءالله الخوارج کلاب النار د جهنم سپي زليل او رسوا دي الحمد لله	1	Destroy it like you are destroyed, you will never be freed from the way of Islam, God willing, Al-Khawarij, the club of Hell, the dogs of Hell are disgraceful and disgraceful. Alhamdulillah.	Destroy as if you were saved , you will never be rid of the paths of Islam . Inshallah , al-Khwaraj club al-Anar , the dog of hell is clean and disgraced . Praise be to Allah .
ای ستا ښځه باندی باجوه واجوم لور دی په خپله غیم بی شرفه رذیله موردګاوه هغه پرون دی چی په خ	1	Oh, your wife, Bajwa Wajum, is the daughter of your own grief, dishonorable, disgraceful. It is yesterday that you	Your wife is the daughter of Bajwa Wajum , the daughter of the deceased , and she is the daughter of the prophet ,
چې د سولې مذاکراتو د سبوتاژ ملامتي را د غاړې نه شي	0	That the blame for the sabotage of the peace negotiations cannot be sidelined	That there is no blame for the negotiations.
د کابل ښاروالۍ باید د پارکونو لپاره د پولیسو نوې قطعه پیل کړي او د کابل ښار د ټولو ونو باغونو او پارکونو مسوولیت د دوی په غاړه وي	0	Kabul municipality should start a new police unit for parks and they should be responsible for all the trees and parks of Kabul city.	Kabul Municipality should start a new police station for parks and they will be responsible for all the gardens and parks in Kabul city .
په کومه ګناه چی پر انسان لعنت ویل کيږی هغه دروغ ويل دي خومونږیی ټوکه بلو الله مودی ددروغوویلوڅخه وساتی	0	Any sin for which a person is cursed is lying.	In the sin that is called a curse on man , he is lying , but he is a joke of Allah to keep him from being deceived .
البته د امریکا او په ټوله کې د کفر د ګټو لپاره بدل شوي خو افغانانو ته یې اوس هم غیڼ په لاس کي نیولی ده	1	Of course, they have changed for the benefit of America and infidelity as a whole, but they still hold the Afghans in their hands.	Of course , it has been changed for the benefit of blasphemy in America and throughout the country , but afghans are still holding the insurgency .
هسی ډوزن ټيزن اؤ د غرب کير ليس دی	1	Hsi Dozen Tezen and Gharb Kher Lis	Hessy Dozen Tizen and the West Kerr Lace
وطنه ستاله دی غیرتی اومیړنوخلګونه څارشم	0	The country is a place of honor and honor	I'm looking for a home and i'm looking for a home
د دوحې د معاملې دریېمې کلیزې په خاطر فیسبوک راته باالاخره د ملا محمد حسن اخوند او خلیل حقاني په عکسونو اوچتولو اخطار راکړ چې	0	On the occasion of the third anniversary of the Doha agreement, Facebook finally warned me about uploading photos of Mullah Muhammad Hassan Akhund and Khalil Haqqani.	For the third anniversary of the Doha deal , Facebook finally warned me to raise pictures of Mullah Mohammad Hassan Akhund and Khalil Haqqani .
په افغانستان کې هم د رسمي شمیرو له مخې نژدې ۳۵ زره کسان په کروناویروس اخته شوي او تراوسه د دې هیواد رسمي منابعو د ۱۰۳۸ تنو د مړینو خبر ورکړی دی	0	According to official figures, nearly 35,000 people have been infected with the coronavirus in Afghanistan, and so far the official sources of this country have reported the deaths of 1,038 people.	According to official figures , nearly 35,000 people have been infected with the coronavirus and so far , official sources have reported 1,038 deaths .
دده ښځه کې هم نارينه ډاکټر لاس وهي خو دا بړوا د رنډۍ ځوۍ ځان ناخبرو کې اچوي	1	A male doctor also touches his wife, but this man keeps himself in the dark	The woman is also a doctor، but she is also a doctor .
شهاب نده دا قاضي خېل دی شهاب رک روغ دی	0	Shahab is not the judge, Shahab is healthy	Shahab is a judge . Shahab Rak is healthy .
په ځينو هېوادونو کې خلک د سپيو سره خاصه علاقه لري	0	In some countries, people have a special interest in dogs	In some countries، people are particularly interested in the
مننه موږته هم یواعلان وکړه	0	Thanks for letting us know	Thank you for your support، too.
ښاغلی عابد وايي دغه درې واړه لوبغاړي به په دغې مودې کې د افغانستان د کرکټ بورډ له ټولو امتیازاتو څخه محروم وي	0	Mr. Abid says that these three players will be deprived of all privileges of the Afghanistan Cricket Board during this period	Mr . Abid says all three players will be deprived of all the privileges of the Afghan Cricket Board during this period .
موږ د دغو کسانو د اړیکو او ریکاډ په اړه هم اندېښمن یو	0	We are also concerned about the contacts and records of these individuals	We are also concerned about the relationship between these people.
مسلمان نی ستا شځه ده منافق وغیم	1	Muslim, your wife is a hypocrite	I'm not a Muslim، i'm a hypocrite.
بزرګ وایي ترټولو سخت درس چې تاسي به یې په خپل ژوند کې زده کړئ دا دی چې ټول خلګ له تاسو سره لله فی الله او بې دنیوي مطلبه م	0	Bazarg says that the most difficult lesson you will learn in your life is that all people are with you for the sake of Allah and no worldly meaning.	The great says that the hardest lesson you will learn in your life is that all people are with you , Allah , and i mean worldly .
د اولس له انده د اسلامي امارت کړنې	0	Actions of the Islamic Emirate by the people	The Actions of the Islamic Emirate
الله ج د ستا په شان خبیث ورڅخه حوړ نه کړي الله ج د نیک انسان ترې جوړ کړي	1	May Allah make him a good person	God does not make a bad man like you . God created a good man .
دروغجن مخلوقه مخ دي تور شه چي ته دي افغانانو خوشحالي غواړي که افغانان خوشحاله وي مکتب او پوهانتون خلاص کړه	0	You are liars, you are the Afghans who want happiness. If Afghans are happy, open schools and colleges	A false creature is accused of wanting to make Afghans happy , if Afghans are happy , open their schools and teachers .
ستا مور د سي ای اې د جاسوس وغيم په دې په دي ټويټ	1	Your mother tweeted about the CIA spy	My mother was a CIA spy.
بل پلو ايوبي کابل بازانو هم ښه لوبه وکړه د دې لوبډلي بارلرانو نجات مسعود په ۴ اوره کې يو لوبغاړی وسوځول او ۱۱ منډي يې ورکړل	0	On the other hand, the Ayubi Kabul players also played well. The bowlers of this team, Najat Masoud, dismissed one player in 4 overs and gave 11 runs.	On the other hand , Ayoubi Kabul players also played well . Najat Massoud burned a player in 4 hours and gave 11 runs .
داهغه غلام ولسمشروو چه دقندوس په مدرسه امریکایانو بمباروکړو دقران حافضان یی پکې شهیدان کړل ددې په خاطرچه باداران یی بدنام نه شي	1	These are the slave presidents who bombed the American school in Kunduz and killed the Koran scholars there so that their masters would not be disgraced.	The president of the ghulam who bombarded the American madrassa of Candus martyred the Holy Quran in which he was martyred because his masters should not be disgraced .
ټالبانو دا خنځیر مو دروتړی په ځنځیرونه چي غول خوړلی	1	The Taliban have put this snake on a chain that has eaten a fool	These are the ones that have been eaten by the giants .
داپيښه چرته سوي که لږ وضاحت وکړي	0	Please explain a little where this happened	It's a little bit of an explanation.
د کابل د ميخانيکي مشر ډېره بد اخلاقه انسان دي د دنده يي که ګوښه شي نو يو ښه اقدام به وي	1	The head of the mechanic in Kabul is a very bad person	Kabul 's mechanical leader is a very bad man . If he resigns , he will be a good act .
ماشاءالله همدارنګه باحجابه اوسی ♥	0	Masha&#39;Allah also be in hijab ♥	God bless you as well. ♥
د جمال زړه ولړزېد ، شک يې په يقين بدل شو ، خو څه يې ونه ويل	0	Jamal&#39;s heart trembled, his doubt turned into certainty, but he did not say anything	Jamal 's heart trembled , his doubts changed , but he did not say anything .
ایا ته شیغه ته مسلمان وایی خځه درباندی طلاق کیږی له اسلامه وځی شیغه مشرکین دی	1	Do you call Shegha a Muslim? She gets a divorce if she gets divorced. Shegha is a polytheist	Are you a Muslim who is divorced from Islam ؟
غټ حرامی مردګاو خنزیر بی غیرته غلام دی	1	Big bastard dead pig is a shameless slave	A slave is a slave.
پل سوخته مو رنګ کړ خو په لس هاوو پلونه مو بیا ړنګ کړی دی لمر په دوو ګوتو نه پټیږی ستاسی وحشیانو وحشت ټولی دنیا ته معلوم دی	1	We have painted the burnt bridge, but we have demolished ten bridges again, the sun cannot be hidden by two fingers.	We painted the bridge burned , but we destroyed ten bridges again . The sun is not hiding in two fingers . Your savages are known to the whole world .
تصوف زما په فکر هغه نظر ته ويل کېږي چې د تاریخ مفهوم له جامعې	0	Sufism, in my opinion, is the idea that the concept of history is comprehensive	In my opinion، Sufism refers to the concept of history.
ورسکي په پوست غږ وويل ژباړه نصيراحمد احمدي	0	Verski said in a voice translated by Nasir Ahmad Ahmadi	The translation of Nasir Ahmad Ahmadi said in the voice of the skin .
ځان وخورئ ، دلته مو هم نه پرېږدئ ، پر ځان يې هم د انسان نوم ايښی	0	Eat yourself, don&#39;t leave us here either, he also named himself a human	Eat yourself , don't leave us here either , he puts himself on the name of a human being .
د کرکټ بورډ د تخنیکي څانګو مشر بشیر ستانکزي د لوبغاړو د غوراوي دکمېټې له غړو سره په ګډه په کابل کې د یکشنبې په ورځ اګست ۵ دا تګلاره اعلان کړه	0	Bashir Stanikzai, the head of the technical department of the Cricket Board, together with the members of the selection committee of the players, announced this policy on Sunday, August 5 in Kabul.	Bashir Stanikzai , head of technical departments of the Cricket Board , along with members of the Players ' Selection Committee , announced the strategy in Kabul on Sunday , August 5.
داد وطن فروش بزغالی عکی په تشناب کی ځوړند کوی هههه 😝	1	Dad Watan Farosh Buzghali hangs Aki in the bathroom hahaha 😝	The house is sold in the bathroom 😝.
و پنجابیه دا څه لکيل شوي موژ افغانان په پنجابي نه پوهيژو د هيراندي زامنو دا لژ وژباړي	1	What is written in Punjabi? Afghans do not understand Punjabi.	And Punjabi , this is what the Afghans have learned from Punjabi , and the sons of Herandi have translated this language .
د دوشنبې په شپه په زمبابوې کې د کرکټ د نړیوال جام د غوراوي د سیالیو په افتتاحیه غونډې ته د اصغر ستانکزي په ځای راشد خان ورغلی و	0	On Monday night, Rashid Khan went to the opening meeting of the World Cup qualifiers in Zimbabwe instead of Asghar Stanakzai.	On Monday night , Rashid Khan went to the opening session of the Cricket World Cup qualifiers in Zimbabwe instead of Asghar Stanikzai .
نۀ مړه 😱 د قوش تېپې کانال تکميل شوو برخو دواړو غاړو ته چنارونه او مېوه لرونکو نیالګیو کشېنولو پروسه پيل شوه وايي د کان	0	Not dead 😱 The process of removing poplars and fruit trees to both sides of the completed sections of Ghosh Tepe Canal has started, says the mine.	😱 The process of planting sycamores and fruit trees on both sides of the completed canal has begun .
ماشاءالله ګران هېواد مو د ابادی ترڅنګ د زرغونتیا پر لور هم قدم اخلي کابل کي د ۶ لکه نیالګيو کېنولو لپاره د کابل ښاروال	0	MashaAllah, our dear country is taking steps towards fertility in addition to population. Mayor of Kabul to plant 6 lakh saplings in Kabul.	Mashaullah , our dear country , is also moving towards Zarghona to plant 6,000 trees in Kabul .
هغه باید د دغو پېښو په اړه راپور ورکړی وای	0	He should have reported these incidents	He should have reported on these cases.
برید په داسې یوه سیمه کې شوی ، چې ګڼې دولتي ودانۍ او سفارتونه پکې موقعیت لري	0	The attack took place in an area where many government buildings and embassies are located	The attack took place in an area where many government buildings and embassies are located
نجسانو ده خنځير او خره غوښه مه خورئ لږ به ده انسان پر رقم سئ خير ګيله نسته در څخه	1	Don&#39;t eat snake and donkey meat, they are impure.	Don't eat pork or donkey meat . You 'll be a human being , don't complain about it .
د زمانی منافق غوندی سوچنه لری بلکل په سترګو ړوند و عقل کوڼ یی	1	The hypocrite party of Zamani has completely blind eyes and deaf intellect	The hypocritical mind of time has a blind eye and a sense of mind .
علما کانفرنس به د زيارت په ورځ منعقد کيږې	0	Ulema conference will be held on the day of pilgrimage	The Holy Prophet will be celebrated on the day of the pilgrimage
نه غواړی چی اواز په اوریدو یی وطنوال نا ارامه شی 👪 👪 یو ښه فکر او یو ښه سوچ سړک یی هم سلامت ساتلی ☑	0	Don&#39;t want the countrymen to be restless after hearing the sound 👪 👪 A good thought and a good thought kept the road safe	He doesn't want to be uncomfortable 👪 👪 with his voice , a good thought and a good thought has kept ☑ the road healthy .
د افغانستان هر مشکل زما مشکل دی ډیر بی اهساسه سړي يي وجدان دي مړ دی ټوله ورځ افغانان په شر سره اچوي او مات	0	Every problem of Afghanistan is my problem. Very insensitive men, their conscience is dead, all day Afghans are tormented and broken.	Every problem of Afghanistan is my problem . A very insensitive man is a conscience , he is dead . Afghans are throwing evil at him all day .
جلال الدین حقاني د پخواني شوروي اتحاد د عسکرو په ضد جهاد کې مشهور قوماندان و	0	Jalaluddin Haqqani was a famous commander in the Jihad against the soldiers of the former Soviet Union	Jalaluddin Haqqani was a prominent commander in the jihad against the former Soviet Union soldiers
څنګه خور خو به دی ورته نی ناسته 😂 لاړ شه تاریخ مطالعه کړه ناخبره بیا نظر ورکړه هغه الوتکه نه وه هغه د دغه بی وجدانه ناموس وه چی پنجاب تی وسپارله 😡	1	How can you not sit with him, sister, go study history, ignorant, then give your opinion, it was not the plane, it was the honor of this unscrupulous person who handed Punjab over to you 😡	How will his sister go to the meeting 😂 , study history , ignore it ? It was not the plane that punjab handed over . 😡
د داعیې سلامت او پرې باور انسان د فتحې و ریاست تر برجونو رسوي دا شخص ممکن چریکي وي د عینو مېنې پر دروازې اشغالي بیرغ ت	0	The peace and faith of the prayer leads a person to the towers of conquest and state. This person may be a guerrilla.	The health and confidence of the people of Da'i brings the presidency to the towers of conquest . This person may be a guerrilla , the flag of the occupied flag on the doors of the same mina .
رسنیو راپور ورکاوه چې بله غونډه به په سعودي عربستان کې کیږي او هلته به طالبان له افغان حکومت رسه مخامخ خربې کوي	0	The media reported that the next meeting will be held in Saudi Arabia, where the Taliban will hold face-to-face talks with the Afghan government	Media reported that another meeting would be held in Saudi Arabia and the Taliban would come face-to-face with the Afghan government .
د امریکا ولسمشرۍ ټاکنو کې جو بایډن او ډونالډ ټرمپ دواړه سر سخت سیالان ول او هر ټاکنیز کمپاین او غونډه کې به یې پر یو بل ملنډې وهلې	0	In the US presidential election, both Joe Biden and Donald Trump were fierce rivals and mocked each other in every election campaign and meeting.	Joe Biden and Donald Trump were fierce rivals in the U.S . presidential election , making fun of each other in every election campaign and meeting .
رب مو دهر قسم افتونوڅخه وساته	0	May the Lord protect us from these evils	The Lord has saved me from all kinds of disasters .
اما خلافت کامیابیږي هېڅ چورت مه وهه	1	But the caliphate succeeds, don&#39;t make any fuss	But the caliphate succeeds , don't loot anything .
دعه ترانه حو دی رالیګلی وای واتساف ته	0	This song is going to happen to you	The song is a song sung by Yaya Tosaf.
اغلې اتکینز وايي ، دا پروګرام دې کسانو ته د قانوني او خوندي لارې زمینه برابرول دي	0	Ms. Atkins says, this program is to provide legal and safe way to these people	Ms Atkins said the programme provides legal and safe access to these people .
ریاء کاره اخلاص نلري بې حیاء احساس نلري ۴ بې شرمه خور او مور نلري مړ سترګی کور	0	Raya Kara has no sincerity, shamelessness, no feeling, 4 shameless sister and mother, dead eyed house	There's no sense of shame، no
په لاره کې مو هغه مکتب هم وليد چې د مرميو نښې يې په ابي رنګه وجود لا هم پاتي وې ترې هاخوا هغه دوکان ښکاريده چې اربکيانو په رڼا ورځ چور کړی و	0	On the way, we also saw the school, which had bullet marks on its blue-colored existence.	On the way , we also saw a school with bullet marks still in blue . On the other side , there was a shop that the Arbakians had looted in the daylight .
په سفارت دافغانستان کی دیوقاتل وطن فروش اوجنګسالارعکس دا ولي اوڅنګه دچا لخواه نصب وه	1	Why and how was the photo of the traitor Ojangsalar installed in the Afghan embassy?	In the embassy of Afghanistan , the sale of the country and warlord 's house was installed by someone .
سې ايم ډبليوز وائې چې تيرو اووه مياشتو راهسې زمونږ تنخواګانې بندې دې	0	CMW says that our salaries have been stopped for the past seven months	CmDW says that our salaries have been suspended for the past seven months.
دا خو هغه هندو مذهب سوټامیر ده چی هندوستان کی ده	1	This is the Hindu religion called Sutamir which is in India	This is the Hindu religion of Sottamir in India.
حسن بصري رحمه الله وايي ای انسانه ولې کبر کوې خپل پيدائش ته فکر وکړه د مردارو اوبو څخه پيدا يې اخیري انجام دې خاوره او چېنجي دي	0	Hasan Basri, may God have mercy on him, says, O human being, why did you think of your birth?	Hassan Basra , the merciful Allah , says , " Why are you arrogant ? Think about your creation . The last thing you can do is the soil and the soil . "
جنرال عبدالرحیم وردګ د اوسني حکومت د دفاع وزیر	0	General Abdul Rahim Wardag, Minister of Defense of the current government	General Abdul Rahim Wardak , the current government's defence minister
کافره موسيقې په مقدس ميدان کي غاپي ګډيږي ورته دم په دم ډمانې مسلمانې مزې خو په دنيا کې دعربو نجونو وکړې خو بد يې بيا ستا	1	Infidel music is mixed in the holy ground, like Muslim fun, but Arab girls do it in the world, but it&#39;s bad for you.	Infidel music dances in the holy square . I am a Muslim , but arab girls in the world , but they are bad for you .
د مطلب په خبره امریکا هدف درلود چې ترهګري له منځه یوسي خو هیڅ ونه سول نه يې ترهه ګرۍ له منځه ولاړه او نه هم افغانستان یو باثباته هېواد سو	0	In other words, the United States aimed to eliminate terrorism, but it did not do anything, neither did terrorism disappear, nor did Afghanistan become a stable country.	According to him , the United States had a goal to eliminate terrorism , but it was not terrorism , nor afghanistan was a stable country .
د ایران د دولتي تلویزون د راپور په اساس په شپږو نورو کاندیدانو کې د ایران د اتومي پروګرام پخوانی مرکچي سعد جلیلي	0	According to the report of Iran&#39;s state television, Saad Jalili, the former correspondent of Iran&#39;s nuclear program, is among the six other candidates.	Saad Jalili , former Iranian nuclear program negotiator in six other candidates , according to Iranian state television report
طالبانو ته نېږدې سرچینې وايي چې د طالبانو سره خبرو ته تللی هيئت د مشورې صلاحیت درلود خو د پرېکړو واک یې نه درلود	0	Sources close to the Taliban say that the delegation that went to negotiate with the Taliban had the authority to consult but did not have the authority to make decisions	Sources close to the Taliban say the delegation went to talks with the Taliban had the authority to consult but had no power to make decisions .
ټالب یکی خلاص مرتدین دی او مرګ یی روا ده	1	Talib is an open apostate and his death is permissible	One of the dead is a dead man.
قربان شم جنرال صاصب تاسو باید یو لار جوړ کړی وطن نور هم تبا کیزی ټول عمر به داسی زلیل یو	0	Dear General Sasab, you should make a way to make the country suffer even more	Sir , General Assib , you have to make a way . The country will be more like this for the rest of your life .
ښاغلي سټولټنبرګ وویل ، دوی به د افغانستان پر نويو واکمنانو خپل سياسي ، ډيپلوماتيک او مالي فشارونه کاروي او پر وړاندې به یېيو موټی اوسي	0	Mr. Stoltenberg said, they will use their political, diplomatic and financial pressure on the new rulers of Afghanistan and will be strong against them.	Mr . Stoltenberg said they would use their political , diplomatic and financial pressures on afghanistan 's new rulers and would be united against them .
دا شل کلن جهاد چې چا ګټلی هماغوی د انتخاب حق لري ته یو خاین جاسوس پدې مورد هیڅ د ویلو حق نلرې کرار کینه ګوزوکه	1	Whoever won this 20-year jihad has the right to choose. You are a traitorous spy. You have no right to say anything about this.	The 20-year-old jihad who has won the same right to choose is a traitor . A traitor has no right to say anything about this .
ستا په غره ی هم در ومڼډم او دنیکه کبر دی هم لکه سکواټر په غین را وکاږم	1	I&#39;m on your mountain, and I&#39;m too proud of you, like a squatter.	I 'm also on your mountain , and I 'm also a coward , I 'm like a scout .
دواړه ته ښه سالم صحت او تندرستی غواړم	0	I wish you both good health and wellness	I want both health and well-being.
ښه ده چې نور خپل چلند بدل کړو	0	It is better to change our behavior	It's better to change your behavior.
په منځنی ختيځ ، او همداراز د افريقا او اسيا په برخو کې د اسلام دين برلاسی دی	0	Islam is dominant in the Middle East, as well as parts of Africa and Asia	Islam is dominant in the Middle East، as well as in Africa and Asia.
او د نړۍ ترټولو زورور ځواکونه یې په نشت اسبابو مات کړي	0	And the most powerful forces of the world have been defeated	And the world's most powerful forces broke down.
کونی خودی اسیم اوراخسیته ی لګ نورهم وسوځا	1	Kuni Khodi Asim Orakhsita Ye Lag More Burns	I'm a little more than a little more.
له ژوند سره مې په سوله کې وخت تېر کړی ددې لپاره چې ژوند راباندې فشار رانه وړي نو فشار نه پرې راوړم او ډیر څه نه ترې غواړم	0	I have spent time in peace with life, so that life does not put pressure on me, so I do not put pressure on it and I do not want much from it.	I have spent time with my life in peace so that life doesn't put pressure on me , so I don't put pressure on it and I don't want much from it .
دشهید رهبر ملا دادالله اخند د زړه ټوټه رب دي د خپل پلار په نقش او قدم روان کړي 😘	0	May the martyr leader Mullah Dadullah Akhund walk in the footsteps of his father	The leader of the martyr , Mullah Dadullah Akhund , is the heart-broken Lord and follows in his father 's footsteps . 😘
له بده مرغه سردار محمد داود هم خپلو نا اهلو نظامي	0	Unfortunately, Sardar Mohammad Dawood is also an incompetent soldier	David's son، David، was also a soldier.
ډيبورا لاينز تيره ورځ د طالبانو د کورنیو چارو سرپرست وزیر سراج الدین حقاني سره هم ليدلې وو	0	Deborah Lines also met the Taliban&#39;s Acting Interior Minister Sirajuddin Haqqani the other day	Deborah Lines also met with Taliban Acting Interior Minister Sirajuddin Haqqani yesterday .
خو په ورته وخت کې د امریکا د دفاع وزیر په خپلو تازه ژمنو کې ویلي چې له افغانستان سره یوځای پاتیږي او له پوځیانو سره يې خپلو مرستو ته دوام ورکوي	0	But at the same time, the US Defense Minister said in his latest promises that he will stay with Afghanistan and continue to help the soldiers.	But at the same time , the US Secretary of Defense said in his new commitments that he would stay with Afghanistan and continue to help the troops .
د فلسفې عملي اغیزه دومره نه ده چې د یو عادي انسان په ورځنیو ستونزو کې پرې حساب وشي	0	The practical effect of philosophy is not enough to count on the daily problems of an ordinary person	The practical effect of philosophy is not enough to account for the daily problems of an ordinary human being .
بلکل ولې نه یې شې ځکه دا د امریکا سپې اوس هر چا پیژندلې دې چې زما ګلالې وطن سره څومره خیانت وکړه د وینیکال د پروژی تیکه داران	1	Why can&#39;t you do it, because everyone knows now how much they betrayed my beautiful country.	Of course , why can't you because it 's the dog of America who has now known how much he betrayed my country , the owners of the Vinal project .
لیست ملګری يو بل فالو او ریتویت وکړي	0	List friend follow and retweet each other	A list of friends and friends
خو که یوه لوڅه او بی حیا ښځه یی او اشغال ته مشروعیت ورکړی بیا ته عزت ورکوی افسوس	1	But if you give legitimacy to the occupation of a girl and a shameless woman, it is a pity	But if a naked and shameless woman gives legitimacy to the occupation , then she gives her dignity .
علي وزیر خپلو خبرو کې وویل ، د پښتنو د حقونو په دې مبارزه کې که د سر قرباني هم ترېنه وغوښتل شي نو دی به ترې ډډه ونکړي	0	Ali Wazir said in his speech that if he is asked to sacrifice his head in this struggle for the rights of Pashtuns, he will not refuse it.	In his speech , Ali Wazier said that even if the sacrifice of the head is asked to fight for the rights of the Pashtuns , he will not refuse .
د سترګو تور مې په پښتو پښتون کته سپين کړي لکه سپين غر مې دې ولس ته تور ويښته سپين کړي توراب 😔	0	I made the black of my eyes white for Pashto Pashtuns like the white mountain made my black hair white for this people.	The black of my eyes has whitened the Pashtuns in Pashto , like my white mountain has whitened the black hair of this nation , Turab 😔 .
شرق او غرب کې یو شمېر زورواکي او پخواني ټوپکیان وځپل شول	0	A number of powerful and former gunmen were killed in the East and West	In the east and west، some of the oldest
د ځان قدر کوه ځان نه يواځې د تا دپاره بلکې د نورو څومره ډيرو انسانانو غم خوري قدر يې کوي دې ته ډيره ورته يې کنه	0	Appreciate yourself, not only for you, but also for how many other people are suffering.	Appreciate yourself not only for you , but also for how many other people grieve .
افغانستان ته د هندي مرستو لېږد کې همکاري وکړي	0	To cooperate in sending Indian aid to Afghanistan	India's assistance to Afghanistan
د نوموړي او ۱۱ نورو خبریالانو د بندي کيدو په اړه طالبانو رسنيو ته څه نه دي ويلي	0	The Taliban did not say anything to the media about the arrest of him and 11 other journalists	The Taliban and 11 other journalists have not been arrested.
که چېرې مو دغه ناوړه چلند بدل نه شو نو د ټوپک په زور ختمېږئ دا درسره ولیکه	0	If you don&#39;t change this bad behavior, you will end it with the force of the gun	If you don't change this behavior , you end up with a gun , write it down with you .
هو ستا د مور کوس مي د سیدجان سره شریک رسوا کی ستاسي ښځي وغیم شل کالهمو امریکایانو ته موردګوي وکړه په ټول وطن کي مو نشې	1	Yes, your mother&#39;s name is shared with Sidjan in the disgrace of your wife.	Yes , your mother 's wife , Sayed Jan , told the Americans about the 20-year-old . We can't do it all over the country .
ته سپې تری خلاص یی دغرب څخه مه راغاپه سپيه	1	Don&#39;t come from the west, you dog	The whites are white from the west.
کونی مردار شو سخت خوند یی وکړه 😂 😂 الله اکبر	1	Connie died and enjoyed it so much 😂 😂 Allahu Akbar	He's got a lot of hard work، and he's got a lot of fun. 😂 😂
په شام کې څوک جنګ کوې هلته داعش جنګ مخته وړې نن څنګه په شام کې داعش مجاهد شو خو په اففانشتان کې خوارج	1	Who is fighting in Syria? ISIS is fighting there. How did ISIS become mujahid in Syria today, but Khawarij in Afghanistan?	Who fights in Syria ? ISIS won the war there . How did ISIS become a mujahid in Syria today , but khawaraj in Affanstan ?
ستاسو خور او مور وغیم موردګاوانو هری خبری خياطي کوی دا دله موردګو څه وایی	1	Your sister, mother, and other relatives are always listening to what they are saying	Your sister and mother are tailoring every word . What does this case say ?
قربان زړګیه	0	Dear God	sir heart
دا زما اخیري پیغام او اخيري ویډیو ده ما په ټول عمر صرف لس مياشتي افغانستان کي تيري کړی او خپل په دا ساده پښتو چي ډیر مي	0	This is my last message and last video. I spent only 10 months in Afghanistan all my life and I speak this simple Pashto.	This is my last message and the last video I have spent my entire life in Afghanistan and i have spent ten months in this simple Pashto .
دا ېي مخکې لا منلي وه چې عیسا عیسايې د ډم ګل زمان بچونړئ او د اروپا سګ شوئ ده	1	It was already accepted that Jesus saved the time of the dead and became the king of Europe.	It was already accepted that Jesus christ saved the time of the flower and became the dog of Europe .
ته خو قسمدا که هيڅ شرم نلري ولا ماته ژاړه راځي ستا دعه فوسټونه وينمه الله مو تبا اؤ برباد که شرمیدالو	1	I swear you have no shame and I am crying.	But if you don't have any shame , i will cry to you . I see your fassies . God bless you , if you are ashamed .
ټيټ پوړو سرتيروته سلام 🙏 🤷 لعنت پر هغو لوړ پوړو نظامي او ملکي معامله ګرو شه چي ستاسو پر سر يې ننګينه دشرمه ډکه معامله و	1	Salutations to the low-ranking soldiers 🙏 🤷 Curse those high-ranking military and civilian negotiators whose challenge to you was a shameful deal.	Greetings 🙏 🤷 to the low-ranking soldiers . Curse the high-ranking military and civilian traders who were full of shame on your head .
تاسو شه وکړ خو ډیر ورک يي	1	You can do it but it&#39;s too late	You're missing، but you're missing.
زغله د شزی کوس دی غیم د هغو کمیفو ولا سره ستا د مور مړونه دی هغه د خور کوس دی غیم	1	Zaghla is the grieving of Shazi&#39;s house with those beautiful villas, the dead bodies of your mother, it is the grieving of your sister&#39;s house.	Zagla is your mother 's death with those commissies , she is sister Kos , Ghim .
ژباړه شیطان وعده درکوي تاسي ته د خوارۍ ویره وي مو چې خوار به شۍ او حکم کوي تاسي ته په کولو د ناوړه کارونو لکه بخل او ال	0	Translation: Shaytan promises you that if you are afraid of poverty, you will become poor and orders you to do bad things like miserly and others.	The translation of Satan promises you that you are afraid of poverty , that you will be poor and commands you to do evil deeds such as misgivings and evil deeds .
ملا صاحب اوس تیر نظام ستا په خور او مور څشی کړی وه	1	Mullah Sahib, the previous regime had done something to your sister and mother	Now the master of the system has been eaten by his sister and mother .
د پی ډی ايم حکومت چی د اولس په زد کوم ګامونه پورته کوی د هعی له وجه د دوی سېاست د تل لپاره دفن کېږی	1	The PDM government, which takes any steps to educate the people, will be buried forever because of this.	The P.D.M . government , which is taking steps in the education of the people , is buried forever because of its policy .
دوو مساپرو په يوه خوله وويل نصير احمد احمدي	0	Naseer Ahmed Ahmadi said in unison	Two passengers in one minute said Nasir Ahmad Ahmadi
افغان کرکټ بورډ افسانوي تیز توپ اچونکي حمید حسن ته د ملي لوبډلې د توپ اچونې د روزنکي وړاندیز کړی او حمید حسن هم په اصولو	0	The Afghan Cricket Board has proposed the legendary fast bowler Hamid Hasan as the bowling coach of the national team and Hamid Hasan is also on principle.	The Afghan Cricket Board has proposed the legendary fastball player Hamid Hassan as the coach of the national team and Hamid Hassan is also in the principle
پېښور کښې د کرونا وائرس مريضانو لپاره ځانګړې هسپتال جوړ کړے شوې چې راتلونکې هفته کښې به ئې وزير اعلې محمود خان په باقاعده توګه پرانسته کوي	0	A special hospital has been built in Peshawar for the patients of corona virus, which will be opened by Chief Minister Mahmood Khan next week.	A special hospital has been established in Peshawar for coronavirus patients , which will be officially inaugurated next week by Minister Aly Mahmoud Khan .
د امریکا د بهرنیو چارو وزیر مایک پمپیو ویلي	0	US Secretary of State Mike Pompeo said	U.S. Secretary of State Mike Pompeo
ههههههههه ای ډم بچیه نوری براګندی غګوه داختلاف موضوع مو دیره وشاربل څه یی پ لاس درنګړه	1	Ha ha ha ha ha ha ha ha ha ha ha ha ha ha ha ha ha ha ha ha ha ha ha ha ha ha ha ha ha ha ha ha ha	Noori Bragndi , my dear
د علمیت په اساس په دنده وګمارل شو	0	Appointed on the basis of knowledge	It was based on science.
په باوري ډول پدې کښي د هغو خلکو لپاره ډيري نښانې دي چي له پوهي څخه کار اخلي ⬇	0	Indeed, there are many signs in this for those who use knowledge ⬇	There are certainly a lot of signs in this for people using knowledge. ⬇
هغه خواړه چې پاخه خوړل کېږي ، که کافي حرارت ور نه کړل شي او وخوړل شي ، کېدای شي د مسمومیت لامل شي ، نو دغه ډول خوړو ته په کافي اندازه حرارت ورکړئ	0	Foods that are eaten raw, if not heated enough and eaten, may cause poisoning, so heat such foods sufficiently.	Foods that are cooked , if not heated enough and eaten , may cause poisoning , so heat them up enough .
قلم دی نور هم تل تاند او څپاند اوسه	0	The pen is always sharp and sharp	It's always a pen، and it's always
مګر دغه ، په پراخه توګه سم دی او په نورو ساحو کې په	0	But this is broadly true in other areas	However، this is largely true in other areas.
د نورو په ژوند کی د بی ځایه مداخلت څخه تاسي ته هیڅ هم په لاس نه درځي باور وکړئ ستاسي په ژوند کې داسې ډیر څه شته چی ستاسي د توجه محتاج دي	0	Believe me, there is so much in your life that needs your attention.	You don't have anything to do with any interference in other people 's lives . Believe me ، there is a lot that needs your attention .
د هغه یوه ویاند فریدون خوځون بي بي سي ته وویل چې که دا هوکړه بشپړه عملي شوې وای ، حالت به اوس ښه وای	0	One of his spokespersons, Faridun Khojoun, told the BBC that if this agreement had been fully implemented, the situation would be better now.	A spokesman for Fereydoun Khosoun told the BBC that if the agreement had been fully implemented , the situation would have been better now .
له دغې بریا سره قلندرز لومړۍ لوبډله شوه چې بل پړاو ته لار مومي	0	With this victory, Qalandars became the first team to advance to the next round	With this victory، The Qlanders became the first player to reach another round.
ولسمشر دې ژوندئ وي	0	Long live the president	The president is alive.
لعینه څیره	1	Cursed figure	2019
خوارج اودګوډاګی اداري ویندویان به خود نیوکه کوي دوي د خپلې محوې تصویر هغه وخت لا ولید چې کله د امت اصیلو ر	1	Khawarij and puppet administrative speakers will criticize themselves.	Khawarij and The Goddigi administrative servants will criticize themselves . They have seen the image of their destruction even when the original people of the nation
سپژمی کونډه	0	Spaghetti widow	white widow
خدای تاسو دووسان ټول مردار کړي انشالله ټول به مرداریږی	1	May God kill you both, inshallah they will all die	God bless you، and all of you will die.
ای زما شهید اوروره زموږ څخه ستاسو جلا کیدل ډیره دردناکه وو خو دا وینه د فتحو او بري دروازې دي موږ په شل کاله تجربه کړل	0	O my Martyr Aurora, your separation from us was very painful, but this blood is the door to conquests and victories, we have experienced it for 20 years.	My martyr or your separation from us was very painful , but this blood is the gateway to victory and victory . We have experienced it for 20 years .
کونی ته لا شرمیږی نه ښځو ټه مسجونه کوی غول خوره ته اوس هم خله وتزه وازه کي	1	Koni is still shy and doesn&#39;t massage women	It's still a shame that women are still in the dark.
دې لیک ته د افغان امریکا جګړې د پای او د افغان امریکا اړیکو د ۱۰۰ مې کلیزی د مناسبت انتخاب	0	This letter was chosen to coincide with the end of the Afghan-American war and the 100th anniversary of Afghan-American relations	This letter commemorates the end of the Afghan War and the 100th anniversary of Afghan-American relations.
الله ج مو دي ځيني خلاس کړي	0	Allah has opened some of them	God has made some of the
د محمد یاسین عظیمي په نامه افغان محصل په هند کې د سرو زرو څلور مډالونه ګټلي هغه د ګجرات ایالت په سورت ښار کې د	0	An Afghan student named Muhammad Yasin Azimi has won four gold medals in India.	Afghan student Mohammad Yasin Azimi won four gold medals in India in Surat , Gujarat
زه یؤې نتيجې ته رسېدلی یم هغه داده چې افغانان خصوصا پښتانه خره دي دوی د نظام د جوړونې د نظام د چلؤلو یا د ساتنې ظرفیت نه لري	0	I have come to a conclusion that Afghans, especially Pashtuns, are asses.	I have come to the conclusion that Afghans , especially Pashtuns , are donkeys . They do not have the capacity to operate or protect the system .
امنیتي مسئولین وايي چې دغه کسان یې د کابل په کمپنۍ سیمه کې د عملیاتو پرمهال نیولي او ورسره یې یو اندازه نشه یي توکي هم ترلاسه کړي دي	0	The security officials say that they arrested these people during an operation in the company area of Kabul and they also got a quantity of drugs with them.	Security officials say they have arrested the men during operations in the Kabul company area and have also received some narcotics .
لور مې که هر څه شي د مالیې وزیره به نه شي ، خو څوک پوهیږي	0	My daughter will not become finance minister, but who knows	I'm not going to be a finance minister، but i don't know.
داسې خوږه ژبه متعال رب ج ورکړي چي جوړه نلري د زړه زنګ لیري کوي ❤	0	The Almighty God has given such a sweet language that makes the heart ring without a pair ❤	This kind of language is a great way to get rid of the heart . ❤
له هغوی يې هم امتحان وانخيسته ته يو ځل شفاخانو	0	He didn&#39;t even test them once	They didn't try it again.
څنګه دی اوس هم فکر کوئ چې تاسو د امریکایان پروژه نه یاست ستاسې مرتدینو مشرانو اسلام او افغانستان يی له پاکستان او امریکا سره	1	How is it that you still think that you are not an American project? Your apostate leaders are Islam and Afghanistan with Pakistan and America.	How do you still think that you are not an American project ? Your apostate leaders are Islam and Afghanistan with Pakistan and the United States .
ويل کېږي چې د ټاکنو پر ورځ د خلکو ګډون کم و خو راپورونه ښيي چې د پوستې له لارې د رايه اچوونکو شمېر بیا ډېر زيات و	0	It is said that the participation of the people on the election day was low, but reports show that the number of people who voted by post was very high.	It is said that turnout was low on election day , but reports show that the number of voters through the post was still very high .
یار ستا خو شزم همه ستا غوندی بی عقل ده ستا لور کوس غیم ستا غوندی احمقان په طالبانو لیکی دی نو زره چا تری تور کړی خدا تر سبا جوړ مه رسوه	1	My friend, but Shazam, all of you, your party is stupid, your daughter is sad, your party is written by fools on the Taliban, so a thousand people accused you, God, don&#39;t make it until tomorrow.	Your friend , but you are all like a fool . Your daughter , Kos Chem , like you , is writing to the Taliban , so don't make a thousand accusations . God forbid , don't make it until tomorrow .
سم ورته ځير شي يو انګريز د افغانستان د داخله وزرات د سپيل فورس پوځ ستاينه کوی ايا غواړي ټوله پشتو ته ترجمه کړم جواب ک	0	If you look at the same, an Englishman praises the Special Force of the Ministry of Interior of Afghanistan. Do you want me to translate the whole thing into Pashto?	Look at it very carefully . An English man praises the Army of the Ministry of Interior of Afghanistan . Do you want me to translate it to all Pashto .
د افغانستان روغتیا وزارت همدارنګه ویلي چې په تیره شپه او ورځ کې په دغه هیواد کې د کرونا ویروس له امله ۵۶ ناروغان مړه شوي دي	0	The Ministry of Health of Afghanistan also said that 56 patients have died due to the corona virus in the last night and day in this country.	The Afghan Ministry of Health also said that 56 patients have died in the past night and in the country
د امریکې اسلامې دلالانو مرګ داسې جایز دی لکه حلوا داد مدرسو کونیان به ډیر زر د خیره ورک شې	1	The death of the Islamic brokers of America is permissible, like Halwa Dad Madrasu Konyans will disappear very soon.	The death of U.S . Islamic brokers is a prize , such as halawa dad madrassas , will soon disappear .
د میس عینک نوی ستوری صدیق الله هم په ننۍ لوبې کې و او دا لومړۍ ځل و چې د یادې لوبډلې په ګټه یې لوبه وکړه	0	Miss Aynak&#39;s new star Siddiqullah was also in today&#39;s game and this was the first time he played for the team.	The new star of Mies Aynak , Sediqullah , was also in today 's game and this was the first time he played in favor of the mentioned team .
خر کوسه ته شکنزل ولی کوی خدای خبر چی دا لا ځان مرګی وو کيا	1	The rabbit is shaking, but God knows that it was already dead	The shark is a shark، but God knows who he is .
د پاکستاني طالبانو په اعلامیه کې زیاته شوې چې د دوی پالیسي ټولیزه ده او هېڅوک ترې سر غړوونه نه شي کولای	0	In the statement of the Pakistani Taliban, it was added that their policy is collective and no one can be a member of it	The Pakistani Taliban 's statement added that their policy is collective and that no one can give up on them .
زغله لیونیه څه وایی	1	What is this madman saying?	What does the lion say?
دوی تل د ولس په زړه کې ځای لري سرتېریه ورځ دې مبارک	0	They always have a place in the hearts of the people. Happy Soldier&#39;s Day	They always have a place in the hearts of the people .
نور چيشی غواړی دغسې خلکو ته حقيقت ووايي لا به دې خدای رسوا کړي	1	If anyone else wants to tell the truth to such people, they will still disgrace God	What do you want to tell the truth to these people , and they will still disgrace God .
شله کاله ملا غين سر او ستاسو کوس کشو د پنجاب په غيږه کي تير کړل اوس موږ ته وايي هههه اي ملحيدنو	1	20 years Mullah Ghain Sar and your Kus Kusho spent in the arms of Punjab, now they say to us haha, you atheists.	For 20 years Mullah Cain spent his head and your kosh in punjab 's arms and now he says to us , "Ah, the militias . "
اوسنۍ لر پښتون اوس په نوم پښتون دی دا کردار په توګه پنجابۍ دی او په ذهني توګه عربی دی دا د تور او سور د کالونیالیزم پایلی دي ناصرخټک	0	Today&#39;s Pashtun is Pashtun in name, it is Punjabi in character and Arabic in mind, it is the result of black and red colonialism Nasir Khattak	The pashtun is now called Pashtun . This act is Punjabi and mentally Arabic . It is the result of black and red colonialism . Naser Khattak
ښاغلي مسعود خپله وینا کې یو ځل بیا ادعا کړې چې بهرني ځواکونه د طالبانو په لیکو کې دي او د افغان ولس پرضد جګړه کوي	0	In his speech, Mr. Masoud once again claimed that foreign forces are in the ranks of the Taliban and are fighting against the Afghan people	In his speech , Massoud once again claimed that foreign forces are in the Taliban ranks and are fighting against the Afghan people .
ټالب چې هر غول وخری پرتوګ ګنډلو والا یې شته څه بې منطقه خلک یاست	1	There is a group that eats every ghoul and sews it	There's a lot of people who don't have a lot of people who don't have a lot of money.
دفنجاب سپیه موږ دی فیژنو	1	We know the funeral dog	We're going to be buried
تراوسه دقیق شمېر معلوم نه دی چې د جرمني دری ښارونه به څومره کډوال ومني خو ټول ټال په دې سيمه کې دوه زره کډوال شتون لري	0	It is not yet known exactly how many refugees the three German cities will accept, but there are a total of 2,000 refugees in this area.	The exact number is not yet known how many refugees will be accepted by germany 's three cities , but there are a total of 2,000 refugees in the area .
الله ج دی یی کامیابه کړی دا اتلان	0	May Allah make these heroes successful	God has succeeded in this world.
نو په دې ډول کولای شي چې د پیسو د پړسوب له ناوړه اغیزو څخه ځانونه تر ډېره خوندي وساتي	0	So, in this way, they can protect themselves from the bad effects of inflation	In this way، they can be more secure from the effects of money.
ښاغلی اورتاق وايي چې نیول شوي نشه يي توکي به تر عدلي او قضايي پروسې وروسته له قانون سره سم په عام ډول له منځه یووړل شي	0	Mr. Ortaq says that the seized drugs will be disposed of in accordance with the law after the judicial process.	Mr . Ortaq said the seized narcotics will be destroyed in accordance with the law after the judicial process .
تر هغو پوري چي د نجونو د علم او تعليم دروازي خلاصي نشي تر هغو پوري به رسميت پيژندل په سترګو ونه ويني شه غوګونه مو خلاص کړی	0	As long as the doors of knowledge and education for girls are not opened, they will not be recognized officially.	As long as girls don't open the doors of education and education , they can't see the recognition .
ښاغلي والي صاحب زیاته کړه ځوانان په یوه ټولنه کې ډېر مهم رول لري ځوانان یې په یوه ټولنه	0	Mr. Governor added that the youth have a very important role in a society	Young people play a very important role in a society.
څه وخت د یوه چپي ګوند غړی او له مهمو کسانو څخه یې و	0	For some time he was a member of a leftist party and one of the important people	He was a member of a left-wing party and one of the most important
ملت د تیر شل کلن نظام غوندی ټول شموله نه غواړی ملت خپل د ښونځیو پوهنتونو دروازی خلاصول غواړي کار اهل کارته سپارل غواړی	0	The nation does not want the inclusive system of the past 20 years. The nation wants to open the doors of its schools and universities.	The nation does not want to be inclusive like the last 20-year-old system , the nation wants to open the doors of its schools , it wants to hand over the work of the people .
هو رښتیا ډاکټر نجیب هم حنفی وو امان خان هم حنفی وو اتاترک هم حنفی وو داسی نور ډېر د کافرو مزدوران حنفیان د کافرو دوستان ول 😉	1	Yes, indeed, Dr. Najib was also a Hanafi, Aman Khan was also a Hanafi, Atatürk was also a Hanafi, and many other workers of the infidels, the Hanafians were friends of the infidels.	Yes , indeed , Dr . Najib was also Hanafi , Aman Khan was also Hanafi , Atatürk was also Hanafi , so many other infidel workers were friends of the infidels . 😉
پولیسو ویلي چې د پیښې په هکله تحقیقات کوي	0	Police said they are investigating the incident	Police said they were investigating the incident.
اوس به دی زه وګورم چی څه کولی شی ستا خور او مور وغیمه که دومره نر یی اوس که خور دی کوس نه وی ورکړی راشه زه یی ملګری یم	1	Now I will see what I can do about your sister and mother.	Now I 'll see what your sister and mother can do . If you 're so male now , if she 's not a sister , come , come , I 'm a friend .
ښوونځي بند پوهنتون بند کار او غریبی نشته لوستی مو په بیسواده چړیانو وشړل خلک ستاسو ځناوره عفوه وخوری که وڅکی	1	Schools are closed, universities are closed, there is no work or the poor.	The school closed the university , there is no work or poverty . We have expelled illiterate people , eat your animals , if they drink .
له کرکټ سره د يوه معلول ورور مينه	0	A disabled brother&#39;s love for cricket	The love of a disabled person
ډیر بی وجدان مردګاو سړی یی ستا په خزه خر واچوم نواسه کولال کلال	1	A very unscrupulous man	It's a very unsatisbisive man ، I 'm going to put you in the garbage ، I 'm not going to let you down ، I 'm not going to let you down ، I 'm not going to let you down ، I 'm not going to let you down ، I 'm
ډېر ښايسته	0	very beautiful	very pretty
چومره کمعقل یې د افغانستان بیرق په پاکستان کی جیګ شوای نه د پاکستان بیرق په افغانستان کې 😏	1	It is so stupid that the flag of Afghanistan is hoisted in Pakistan rather than the flag of Pakistan in Afghanistan 😏	How foolish is the flag of Afghanistan in Pakistan , the flag of Pakistan in Afghanistan . 😏
د افغانستان کرکټ بورډ د دغه هېواد د مهمو کورنیو یوې ورځنیو سیالیو لپاره لوبډلې او د دغو لوبو مهالوېش اعلان کړ	0	The Afghanistan Cricket Board has announced the team and the schedule of the important domestic one-day matches of the country	The Afghan Cricket Board has announced a team for one-day competitions for the country 's main families and the schedule of these games .
په صابون سره د لاسونو د ښه مینځلو له پاره چې صحي کارکوونکي د لاسونو د مینځلو له کومې طریقې څخه استفاده کوي او غوره طریقه ده	0	For good hand washing with soap, which method of hand washing are used by healthcare workers and which is the best method?	The best way to wash your hands with soap is what the health care providers use and what is the best way to wash your hands.
رسول الله عبد الله بن قيس رض ته وفرمایل ایا د جنت کیلي چابي درته وښييم نبي کریم وفرمايل لا حول ولا ق	0	The Messenger of Allah said to Abdullah bin Qays, may I show you the keys to Paradise.	Rasulullah Abdullah bin Qais said to Raz , " Can I show you the keys of paradise , " Nabi Karim said , " I will show you the keys of Paradise . "
د افغانستان د ولس اراده دې ومنل شي او مشرتابه ته دې د دوستۍ ، امن او ترقۍ لاس ورکړي	0	The will of the people of Afghanistan should be accepted and the leadership should be given the hand of friendship, peace and development	The will of the People of Afghanistan should be accepted and the leadership should give up friendship , peace and development .
هی خره هی ګوډاګیه د اسلام بلا در په سر کړی ان شاءالله ککړه کونه به له دی وطن نه ورکیږی تا پسی د ټول ملت د زړه ازار ده	1	Donkey, puppy, do it without the door of Islam, God willing, pollution will not disappear from this country, then it is a pain in the heart of the whole nation.	The donkey , the puppet , has caused the disaster of Islam . God willing , the evil will not disappear from this country . You are the heart of the whole nation .
دا ژوند ده که ښه کوې او يا بد داسې اشخاص شته چې ستا په غياب کې تا پسې بد وايي	0	This is life, whether you do good or bad, there are people who say bad things about you in your absence	This is life , whether you do good or bad , there are people who say bad things to you in your absence .
د نورو نصيحتونه او مشوري مه هيروه ۲۷ په بدکارۍ کې له چاسره لاس مه يو کوه ۲۸ خپل رازونه دي فقط له ځانه سره وساته	0	Don&#39;t listen to the advice of others. 27 Don&#39;t join anyone in evil deeds. 28 Keep your secrets to yourself.	Don't forget other advice and advice 27 Don't touch anyone in evil . Koh 28 are your secrets . Just keep it with you .
ما هم پوسټ ورته ولیکل چه سم هندو د له ځانه جوړ کړی دی	1	I also wrote a post to him that Sam Hindu has made himself	I've also written a similar story about hinduism.
روښانی خور ته زمونږ وياړ يي خپلی مبارزی ته دی دوام ورکه مونږ دی ترڅنګ ولاړ يو	0	We are proud of Roshani Khor for continuing her struggle. We are standing by her side	We are proud of our sister Roshani . We continue to fight . We stand next to him .
ددوحی د توافقنامی مادی بندونه هرڅه اظهر من الشمس دی	0	All the material clauses of the Doha Agreement are clear	The 2016 Agreement on the Rights of The People's Rights
د هېواد لوی غدار	0	Great traitor of the country	the country 's largest
یا په راتلونکې کې داسې مشکل ترې جوړ نيش چې هغه	0	Or it won&#39;t be a problem in the future	Or، in the future، there will be no problem.
د کابل جلال اباد دا لویه لار ډېره خونړۍ لار ده چې اونۍ کې څو ځله ترافیکې پېښې پکې رامنځته کېږي	0	This highway of Kabul Jalalabad is a very bloody road where traffic accidents occur several times a week	This highway in Jalalabad is a very bloody road where traffic accidents happen several times a week .
عمومي عفوه د پخواني حکومت ملي امنیت ادارې افسر ګل ولي د پکتیا ډنډې پټان ولسوالۍ کې د طالبانو استخباراتو نیولی دی ګل	0	General amnesty Gul Wali, an officer of the former government&#39;s National Security Agency, was arrested by Taliban intelligence in Patan district of Paktia	General Amnesty , gul Wali , an officer of the national security agency of the former government , arrested Taliban intelligence in Danda Patan district of Paktia province .
که ستا کونه سوزی علاج دی وکړه	1	If you have a burn, treat it	He was treated for the ass.
داسې نه ده که تاسو په علم اليقين سره پوهېدلی	0	It&#39;s not like you know it scientifically	It's not like you know science.
نړی مو په دا غین لا ولاکه اویی	1	The world is still full of this	The world is still in the world
په کومه خاوره يې بچکه په اسلامي او که کفري 🙂	1	In which land is the child in Islam or infidels?	In the middle of the day، he was in the middle of a deserted and unscrewed 🙂
دخورکوس دی غیم په داجعلی اکوانټ بلاک سوې په مور دی داوباما غڼ بوزم	1	Khorkos de Ghayem has been blocked on this fake account	I'm going to take my mother 's block on the equat in dajaali equat .
زه نه وایم خو ټولنه	0	I do not say but society	I'm not saying the community.
څه چي جاهله سرتنبه احمق او ګېدران دي راټول کړي پنجاب او نوم یې اېښۍ خوسکیانو حمارت تېښته بیسواده لوده	1	What ignorant fools and idiots have collected is Punjab and call it the name of the calves running away, illiterate.	What Jahlah Sartanba is a fool and a giddran has gathered Punjab and her name is the calfskin hamart , an illiterate escape .
کله چی د انسان فطرت برابر وي او خپل دين ته وفادار وی او د خپل اولاد سالمه روزنه وکړي او د حيا په زيور يي سمبال وروزي نوغربي	0	When a person&#39;s nature is equal and he is faithful to his religion and he educates his children in a healthy way and he educates them with the ornaments of modesty.	When man 's nature is equal and faithful to his religion and educates his children healthy and is equipped with modesty , then he grows up in the West .
په هماغه ورځ يې ځواب راغی ، ليکلي يې وو ، چې مريم په تا باور درلود ، خو نه يې غوښتل چې عکس يې په کتاب کې راشي	0	On the same day, he received a reply. He wrote that Maryam believed in you, but she did not want her picture to appear in the book.	On the same day , she answered , writing that Mary believed in you , but she did not want the picture to appear in the book .
لبان پاکستان ته نېږدې سرچينو رسنيو ته ويلي دي چې دوی به پخپلو سيمو کې د شریعت پلي کول او شرعي قانون وغواړي	0	Sources close to Pakistan have told the media that they will demand the implementation of Sharia law and Sharia law in their areas	Sources close to Pakistan have told the media that they will seek to enforce Sharia law in their regions .
موږ روسان مجبور یو چې تراوسه هم په ابتدايي برشي موادو قانع اوسو	0	We Russians are still forced to rely on primitive brush materials	We still have to be convinced of the basics.
اول خو ده هيس نشي کو	0	First of all, you can&#39;t hear it	First of all، don't be.
پاکستانی حقاني نړیوال دي پاکستان د افغانستان حق کې تر غاړه ونیسي	0	Pakistani Haqqani are international to take responsibility for Pakistan in Afghanistan	Pakistan's international right to take over Afghanistan
عشقه ته تر اورنګزیب بادشاه بهتر یې چې خوشحال دې په عالم کې سربلند کړ خوشحال	0	Ishqah is better than Aurangzeb King, who made Khushal exalted in the world, Khushal	Love is better than aurangzeb king who is happy to be happy in the world .
د سه شنبې د ورځې سپتمبر لومړۍ نیټې په خبرو کې د بریتانیا ، فرانسې ، چین ، روسیې او جرمني استازي حاضر وو	0	Representatives of Britain, France, China, Russia and Germany were present at the talks on Tuesday, September 1	Representatives from Britain , France , China , Russia and Germany were present at the talks on Tuesday , September 1.
سخت بريک پرې ووهي په مشر ورور	0	Hit the brakes hard, big brother	It's hard to get rid of the head
د بریدونو پر ورځ څه پېښ شول د ۲۰۰۱ د سپتمبر پر ۱۱ مه نېټه ترهګرو د څلورو تښتول شویو الوتکو په مرسته امریکا کې بېلابېلې ودانۍ په نښه کړې وې	0	What happened on the day of the attacks, on September 11, 2001, terrorists targeted various buildings in the United States with the help of four hijacked planes.	What happened on the day of the attacks , on September 11, 2001, terrorists targeted different buildings in the United States with the help of four hijacked planes .
ټالېب خرکوس یۍ ووژني په بل یې وراړوي همدې ذلیل لواطي ټالېب د پنجاب په امر وژلی دی ستاسو د امیر په ښځه د قایده ازم غڼ بوځم	1	Kill Talib Kharkos and replace him with another. This disgraced person killed Talib on the order of Punjab.	Talib Kharkos kills one another . He kills the same sodomy Talib on the orders of Punjab . I am going to kill your amir 's wife .
ډرتې به نه ولی مګر په سغی دې بل رقم اور بل دی 😜	1	You won&#39;t see it, but it&#39;s a different amount	It's not، but it's a different kind of thing. 😜
ډیره غټه کوسې یې منافیقه یې پر تا طالب وحشی واچوم نوره زما د وطن په باره ونه غپیږی مونږ پوهیږو چ	1	I&#39;m going to put a lot of hypocrisy on you, you wild bastard, don&#39;t talk about my country anymore, we know that	It's a very big deal . I 'm going to put the Taliban wild on you . We don't want to hear about my country anymore . We know that
په دې توګه ، په سلو کې ۵۰ ۷۰ ناروغان کاملا یا قسمي ښه کېږي	0	Thus, 50 to 70 percent of patients recover completely or partially	Thus، 50 to 70 percent of patients are completely or partially healed.
بیا خو یو لاس کوس راکړه نو چی واده دی نه دی کړی	1	Then give him a hand, he is not married	But then give me a hand that doesn't get married .
ټاکل شوې دا لوبې به د ۲۰۲۱ کال د مۍ د میاشتې تر ۳۰ نېټې روانې وي او فاینل یا وروستۍ لوبه به یې د احمد اباد په ښار کې د نریندرا مودي په لوبغالي کې وشي	0	These games are scheduled to continue until May 30, 2021 and the final or the last match will be played at the Narendra Modi Stadium in Ahmedabad.	The finals will be played on May 30، 2021 and the final or final will be played at The Narendra Modi Stadium in Ahmadabad city .
دطالب له قصده په ډیر کم وخت کښې هندو شو ورته مبارک دي وي هولي	1	Talib became a Hindu in a very short time. Happy Holi	In a very short period of time، The Hindus were blessed .
په جهاد اواسلام کې دملا کاروبار	1	Business in Jihad and Islam	Business in Jihad and Islam
د شنبې په ورځ کندهار کي ددغه ولایت د کرني اوبو لګولو او مالدارۍ ریاست له لوري په ښار او ولسوالیو کي د ۱۵ زره مېوه لرو	0	On Saturday in Kandahar, we have 15,000 fruits in the city and districts by the Department of Agricultural Irrigation and Livestock of this province.	On Saturday , we have 15,000 fruit in the city and districts by the Department of Agriculture Irrigation and Livestock in Kandahar province .
د طالبانو د ویاندانو په ګډون نورو هم دا غږیز پیغام خپور کړی	0	Others, including Taliban spokespersons, have also released this audio message	Others، including the Taliban، have issued a statement.
مسعود بزرګ هم سقوط وکه سه شول هغه زمونږ یاران چی به یی ویلی ما افغان نیستیم افغانستانی استیم	0	Even if Masoud Bazarg fell, those are our friends who will say that we are not Afghans, we are Afghans	Massoud The Great also collapsed . Our friends said we are not Afghans , we are Afghans .
ورورکه هرڅوک کولی شی چه د مالوماتو لپاره سپيسونو ته ولاړ شی خو دا دلالت په دې نه کوی چه هغه ميلمه په سپيس کې د کوربه په عقيده دۍ	0	Brother, anyone can go to the space for information, but it does not mean that the guest is in the faith of the host in the space.	Brother , anyone can go to the space for information , but this does not imply that the guest believes in the host in space .
د شمارياتو محکمې لخوا جاري شوي رپورټ کښې وئيلي شوي دي چې يو کال دوران ملک کښې د ګيس نرخونو کښې څلور پنځوس فيصده اضافه راغلي ده	0	In the report issued by the statistics court, it has been stated that there has been an increase of fifty four percent in gas prices in the country during one year.	According to a report issued by the Court of Statistics، there has been a 54% increase in gas prices in the country over the course of a year .
د کابینې له پرېکړو	0	Cabinet decisions	Cabinet decisions
نوموړی که څه هم مشخص وخت نه دی ښودلی ، خو زیاته کړې یې ده ، چې په نږدې راتلونکي کې به د پاسپورټ ریاست بېرته فعالیت پيل کړي	0	Although he did not show a specific time, he added that in the near future, the passport department will start working again.	Although he did not give a specific time , he added that the passport department will resume operations in the near future .
نو ستا د خ کوس وغيم بيا ولې دی دومره په غره کې اور بل ده ، ان شا الله چې ستا پلار به په جهنم کی وی جاهلانو	1	So why is there so much fire in the mountain, God willing, your father will be in hell, you ignorant people.	So why is it that there is so much fire on the mountain , god willing , your father will be in hell , the ignorant ones .
دغه ویټامین د پړسوب یا التهاب ضد خاصیت لري او په عین وخت کې د بدن ایمني یا معافیتي سیستم فعاله کوي	0	This vitamin has anti-inflammatory properties and at the same time activates the body&#39;s immune system	This vitamin has anti-inflammatory properties and at the same time activates the immune system or immune system.
د امریکا کرایی جنګیالي	1	America&#39;s mercenary fighters	U.S. mercenaries
د بونیر اولسی پاڅون انتظام کونکې شبنم بونیری نن د استعماری قید و بند څخه رابهر شو لویه حوصله اواستقامت بندې سلام درو	0	Shabnam Buneri, the organizer of the Buner people&#39;s uprising, was released from the colonial prison today.	Shabnam Buneri , the organizer of bonner 's national uprising , was released from the colonial prison today .
ژباړه حمیدالله حمیدي تازه مېوې خپل خوند او رنګ لري ، خو ډېری مېوې بیا داسې دي چې وچې هم شي ، خوړل کېږي او هره یوه یې ځانګړې ګټې لري	0	Translated by Hamidullah Hamidi Fresh fruits have their own taste and color, but most fruits can be dried and eaten, and each of them has special benefits.	The translation of Hamidullah Hamidi 's new fruit has its own taste and color , but most of the fruits are dried , eaten and each has special benefits .
جليل خپله خبره دلته پرېښوده سوړ اسويلی يې له خولې ووت ، څه ووايم	0	Jalil left his words here, cold words came out of his mouth, what can I say	Jalil left his speech here , he said , " What can I say ?
زبردست جواب دي ورکړي	0	He gave a great answer	A good response.
خو چی سلاح او جنګ نوي بیا مجازی فضاکي داکارونه کوي دغه یی اوریدلی چی دبیکارنه خدا ج بیزار دی بس نو دوی ته خدای وکړی الله ج مو ولاکه په ژوند جوړ کړی	0	But those who use weapons and war in virtual space have heard that God hates idleness, so God bless them.	But when weapons and war are doing this again in the virtual space , they have heard that God hates work , so God bless them and make them live .
ګوره ته يوه هوشياره انجلی يي ته بايد د هرچا خبری ته غوږ ونه نسی خلک هر سه وايي خوته له بدو خبرو زان وساته جان خفه نشی	0	You are a smart girl, you should not listen to everyone&#39;s talk.	Look , a conscious girl should not listen to everyone 's news . People say , " But don't be sad about bad things . "
د تونس د کارګرو اغیزناکې ټولنې د ولسمشر وروستي واکونه نه مني او د هغه دا کار دموکراسۍ ته یو ګواښ ګڼي	0	The influential Tunisian labor community does not accept the recent powers of the president and considers his actions a threat to democracy.	The influential Tunisian labour community does not accept the president 's recent powers and considers it a threat to democracy .
ومن الله توفیق	0	And God bless you	God's blessings.
هغه ځوان چې تاسو په ويډيو کې وليده چې کښېنوي يې او بيا ولي هغه بدرالدين نوميږي ۲۰ کاله يې د دې وطن دفاع کړې وه هغه	0	The young man you saw in the video sitting down is called Badruddin. He defended this country for 20 years.	The young man you saw in the video that he sat down and then called Badruddin , defended this country for 20 years .
که ددین خلاف هم وي جوړوي او په خلکو یې پلی کوي خو دلته بیا د اساسي قانون د حکمونو په بنسټ	0	If it is against the religion, they make it and apply it to the people, but here again on the basis of the provisions of the constitution	If it is contrary to religion، it also creates and enforces it to the people، but here it is based on the provisions of the Constitution .
کینه تیزنه عزت خور دی دی امریکایانو غېکې نیوله وه عزت دې چشی عزت	1	Hatred is the most important thing for honor	Hatred is the sister of honor . The Americans are proud of their dignity and dignity .
شرمیدلی تاخوښارکی تشناب کی شاشی کولی دتشناب کاغز پرځای دی دامریکایانوپه غین کوس وچوی اوس لکچی ډیره ارمانجنه یه	1	Shameless, you can use toilet paper instead of toilet paper.	Ashamed in the bathroom of the city , shachi can be placed on the floor of the toilet . The American people are dry . Now the lakchi is very ideal .
هغه همداشان وویل د طالبانو مشرانو هغه ته ویلي چې طالبان د نړیوالې ټولنې سره تعامل او په کابل کې د هغوی د سفارتونو پرانستل غواړي	0	He also said that the Taliban leaders told him that the Taliban want to interact with the international community and open their embassies in Kabul	He also said taliban leaders told him that the Taliban wanted to interact with the international community and open their embassies in Kabul .
که داسي وی بیا خو مدرسو واله ګټلي ههههه	0	If that&#39;s the case, then Madrasa won hahaha	If you want to go back to school، it's a good thing.
منافقين يي کنه عفوه يو تجارتي علان وه منافقين په اخپل قول او وعده باندي نه شي دريدلي هم دي خوارجو نښي دي الله به تاسي هم زليله کوي	1	The hypocrites are not pardoned, it was a commercial announcement. The hypocrites cannot keep their word and promise.	The hypocrites are forgiven , they are a commercial people , the hypocrites cannot stand by their promises and promises , they are signs of poverty , Allah will humiliate you too .
ډم دخلکو فکرونه الوزولی یارو ساز حرام دی ته یې ږغوی او فخر هم پری کوی تشبیح ته فکر کوه	1	Dum, the people&#39;s thoughts are confused.	The people 's thoughts are blown up , the man is a forbidden man , he shouts and boasts , think of the tashabiah .
هغه وئيلي چې تراوسه پورې بريدګر نه دي نيول شوي	0	He said that the attackers have not been arrested yet	He said he has not yet been arrested.
هغه اوس د افغانستان د کرکټ د ملي لوبډلو د غوراوي کمېټې غړی دی	0	He is now a member of Afghanistan&#39;s national cricket team selection committee	He is now a member of the Afghan National Cricket Board .
وطن کونیانو ته په لاس ورغلی طالب موردګو حرامی او مزدور ده د مور او خور اوس هم پاکستان که ده	1	Talib Mordgu is a slave and a laborer who has been handed over to the patriots. Her mother and sister are still in Pakistan	The Taliban have taken over the kunis , the Taliban are haram and a mercenary . His mother and sister are still Pakistan .
تاسو ته دزړه صبر	0	Patience to you	You're patient
داسې داوسان په جمهوریت کې وو موږ ته یې کیلیدي دندې نه راکولې د سر په قیمت وطن ورته ساتلو او په نره مو شل کاله ټالبان سپي کړل	1	There were such people in the republic, they did not give us key jobs, they protected the country at the cost of their heads, and they tortured us for 20 years.	They were in the Republic of Dassan , they didn't give us key jobs , they kept the country at the cost of their heads and we gave them 20 years of white dogs .
لږ شرم درکی پاتی دئ که نه	1	Is there a little shame left?	Don't be ashamed or not.
قو شتپي کنال ويډیو پوره وګورئ بيا دې هغه لندغر پرادې پال جواب واچه وي يا وطن يا کفن يا پنجاب ته تېښته افغان بچي ته دې	0	Watch the full video of Qu Shatpi Canal, then let him answer the question in Landgarh, or let the Afghan child escape to the homeland, Kafan, or Punjab.	Watch the full video of the kunal . Then the landghar preda pal answers , or the country or the shroud or punjab , it is for the Afghan child to escape .
وه دلوده زامنو زما کمینټ مه ډیلیټ کوې درته مې وویل چې پنجابیانو دخوست پر فضا سخت بد حال جو کړې ده هغه یوسف مخې چېرته ده خبر ده اوکنه	1	Hey guys, don&#39;t delete my comment, I told you that the Punjabis have created a bad situation in your space. Do you know where Yusuf is?	It was my sons , don't let my commissaries . I told you that the Punjabis have made a terrible situation in Khost . Where is Yusuf in front of him ?
د تا خور شته هملته په خپل خور او مور زردکړه که شراب چښکی او یا غول خوری پخپل خور او مور شروع وکه بد ذاته	1	If you have a sister, you should be angry with your sister or mother.	Your sister is there , she yellows with her sister and mother , whether she drinks wine or a trick , starts with her sister and mother .
الحمد لله نوربه هم سر درته وخوری ستاخځه دجمهوړیت وغیم بغاوت ګر وکسی دخځی فه جمه کی هههه	1	Alhamdulillah.	All praise be to God . You will eat your head , you will eat your head , you will eat
د تریاکو نېښګر وايې چې په یادو سیمو کې دوی د خپل کار پرمهال له زیاتو ستونزو سره هم مخ شوي دي	0	Opium hunters say that they have faced many problems during their work in these areas	The residents of the area also suffered a lot of problems in the area.
په تېره مارچ میاشت کې امریکايي رسنیو د ټاپې پروژه د طالبانو نل لیکه بللې وه او ویلي وو چې امریکا حکومت د دې پروژې د مالي ملاتړ لپاره مرسته کړې	0	Last March, the American media called the stamp project a Taliban pipeline and said that the US government had provided financial support for this project.	Last March , US media called the TAPI project a Taliban pipeline and said the US government had helped fund the project .
سوله تر جګړې اسانه نه ده ، او په دي برخه کې که پوره احتیاط ونه يش ، خدای مه کړه ، موږ بیا ځل د نور وخت لپاره په جګړه کې پاتې نه شو	0	Peace is not easier than war, and if we are not careful in this regard, God forbid, we will not be at war again for a long time.	Peace is not easy than war , and if there is not enough caution in this regard , God forbid , we will not stay at war again for another time .
دسپي نسل او ستا نسل يو ده خود به سپي تر طالب اوچت ګڼي	1	The dog&#39;s generation and your generation are one	The generation of whites and your generation is considered to be a white one .
هههه دا د امريکا سپيان به نوي او ته سوزکي به لنګوټه به دې په کونه کې منډلې وي او منډي به وهې انشاالله دا وار به ستا ښځه او لور به هم ډير څه اومني	1	Haha, these American dogs will be new, and you will have a Suzuki, a diaper, and a lapel, and you will be running.	The Dogs of America will be new and you will be suzki will be in the hole , and You will beat Mandy , God willing , this time your wife and daughter will accept a lot .
دا خو به وهابی خنځیر نه وی دا ټویټ والا	1	This will not be a Wahhabi snake, this tweeter	It's not a good idea، but it's a good idea.
ټالبان د پاکستان غلامان څه چې مطلق پاکستاني دي که ته پکې شک کوی اصلا دې په مغزو کې سر نشته او په سر کې ماغزه او نه	1	The Taliban are the slaves of Pakistan. They are absolute Pakistanis. If you doubt it, there is no head in the brain, and no brain in the head.	Talaban , the slaves of Pakistan , who are absolute Pakistanis , if you doubt it , have no head in their brains and no brain in their head .
ستا په شان سپي ډير غاپي	1	Dogs like you are very secretive	It's more like a white
د افغان حکومت په درخواست ازبکستان د اکسيجن زر سلنډرې کابل ته استولی دی	0	At the request of the Afghan government, Uzbekistan sent a thousand oxygen cylinders to Kabul	At the request of the Afghan government , Uzbekistan has sent 1,000 oxygen cylinders to Kabul
الله ج د په خپل دربار کی شهادت قبول کړی	0	Allah has accepted martyrdom in His court	God has testified to his testimony.
درولا یهودئ اوداشرف ګنجی خلودرنیږدی ده په دغو کی یی وکی	1	Drola Yehud and Ashraf Bald are left alone in these places	The Jews of Judah are in this place .
ملی اردو او اربکی چې به ټالب مرداراوو هم دغه علت یی وو چې ټالب نظام تخریباوو او واجب القتل وو	1	The National Army and Arbaki, who killed the Taliban, were also responsible for the destruction of the Taliban system and obligatory killing	The National Army and Arbaki , which would have been destroyed by the dead , were also the reason that the talab system was destroyed and obligatory .
د فرعي پېښو موندنه او په هغه کې د لويو انساني پيغامونو را نغښتل	0	Finding sub-events and finding big human messages in them	The discovery of sub-cases and the large human messages in it
په دغه برخه کې د عامه پوهاوي او اړوند خطرونو څخه د مخنیوي په برخه کې ولګول شي	0	In this section, it should be spent on public awareness and prevention of related risks	To avoid public awareness and related risks in this area
ته ولي ايروپ کي کوس ورکوي پاخي رنډي راشه افغانستان ته	1	But you are giving money in Europe, come to Afghanistan	Why are you giving the Aerop ko k
دټولو مردارو په ښځه ومنډم لودي تا هغه خور وغيم	1	The woman of all the dead, you call her sister	I'm going to be a woman until I'm a woman.
د افغانستان کرکټ بورډ په ۲۰۱۷ کې د کرکټ د نړیوالې شورا بشپړ غړیتوب ترلاسه کړ چې ورسره د کال څه باندې یو میلیون ډالر بودیجه ورته وټاکل شوه	0	The Afghanistan Cricket Board became a full member of the International Cricket Council in 2017, with an annual budget of over one million dollars.	The Afghanistan Cricket Board became a full member of the International Cricket Council in 2017, with a budget of more than $1 million a year .
دا لرې کړې دغه نجس دطالب نوم یی بد کړ	1	He removed this impurity and made Talib&#39;s name bad	This is the name of the Taliban.
اوس د هم څلور کاله بی ځايه انتظار کړيده دخير په کار بسم الله وکړه	0	Now he has been waiting for four years in vain, in the name of Allah	He has been waiting for four years to get a good job .
الحمدالله چی د دشمن هغه ارمانونه له خاوروسره خاورې شول چې زموږ دبیلتون خوبونه یی لیدل الله مو دتل ميطع او متحد لری ستاسو د دع	0	Alhamdulillah, the dreams of the enemy, who saw the dreams of our division, were destroyed.	Thank God , the wishes of the enemy have been dusted with dust that have seen our dreams of separation . Allah has eternal and united .
انګلستان دغو کړنو ته په نرمۍ او درناوي ځواب ورکړ	0	England responded to these actions with gentleness and respect	The United Kingdom has responded to these
تر کوم ځایه چه ما احادیث لوستي او مرور مي پر کړی دی	0	As far as I have read and reviewed the hadiths	Where we have read and reviewed hadiths .
د افغانستان ۱۹ کلنو کم عمره لوبغاړو په خپلې کمزوې توپوهنې پاکستانۍ لوبډلې ته د ۵۳ منډو هدف ورکړ	0	Afghanistan&#39;s 19-year-old under-age players gave the Pakistan team a target of 53 runs with their weak bowling.	Afghanistan 's 19-year-old players target Pakistan 's 53-run cricket team
او په ټولو وختونو کې بيا بهتر وخت دسهروخت دی	0	And of all times, the best time is early	And it's all the better time.
څو دا پیسې دوی ترلاسه او د افغانستان د بشري ناورین په مقابله کې وکاروي	0	So that they can get this money and use it to fight the humanitarian crisis in Afghanistan	To use this money to fight the humanitarian crisis in Afghanistan .
متلاب له سیستم يعني د اسلامي نظام چتر لاندې 📚 📚 📝 📝 📚 📝 📝 ⌨ ✅	0	Matlab is under the umbrella of the Islamic system	Under the umbrella of the Islamic system 📚 📚 📝 📝 📚 📝 📝 ⌨ ✅
دا چی ځينی يو تعداد خلک ولی بي مورده انتقادونه کوی دوی اصل کی اسلامی نظام افغانيت نه انکار خلک دی اوسنی نظام بديل نلرو	1	Some people are making unnecessary criticisms. They are actually rejecting the Islamic system of Afghanistan. The people are the people. We have no alternative to the current system.	The fact that some people criticize it unnecessaryly , they basically deny the Islamic system of Afghanis , people do not have an alternative to the current system .
د پالر خندا مې زور ونيو علی رضا څوک دی غلې شوه	0	My father&#39;s laughter forced Ali Reza, who is it?	I'm going to have to laugh at the guy who's going to be the one who's going to be
د سوات اېن اې ۲ اولس ته خواست کوو چې خپل ووټ دي د مختار لالا په حق کې استعمال کړی شريک چيئرمين مختارلالا ګران چيئرمين خوشال خان کاکړ	0	We request the people of Swat NA 2 to use their votes in favor of Mukhtar Lala. Co-Chairman Mukhtar Lala Dear Chairman Khushal Khan	We call on the People of Swat 2 to use their vote in the right of Mukhtar Lala , co-chairman of The Mukhtar Lala , the beloved Chirman Khushal Khan Kakar .
درسره وایی چی د بحث ندی زړه توروي دوی لکه د جمهوریت خیاطان د امارت هر ګند ته پرتوګ ګنډي او په بیشرمی تری ملاتړ کوي	1	They say that they do not care about the discussion, they like the tailors of the republic, they embroider every party of the Emirate and support them shamelessly.	He tells you that they are not discouraged by the discussion . They , like the tailors of the Republic , are stronger and stronger than any other emirate .
تا مردګاو د خاوري دعوه وه او تاسو ارمونی د پنجاب څخه راتللئ هماغه د پنجاب سرحدي سيم	1	You were claiming land, and you Armouni came from Punjab, the same border region of Punjab.	You were a land claim and you came from Punjab , the same border region of Punjab .
ښاغلي اردوغان د کانګو دموکراتیک جمهوریت ته د رسمي سفر په ترڅ کې خبریالانو ته وویل نه پوهیږم چې دغه موقته کابینه به څومره دوام وکړي	0	Mr. Erdoğan told reporters during his official visit to the Democratic Republic of the Congo that he does not know how long this temporary cabinet will last.	Mr . Erdogan told reporters during an official visit to the Democratic Republic of congo that he did not know how long the interim cabinet would last .
ستا مور ده مرداره شوه له پنځه سړي اویوه ستاسو همه شموله مور	1	Your mother is dead. Seven of the five men are your all-inclusive mother	Your mother died of 5 men and all of her including her mother
ستا دې په هغه پلار لعنت سې چې ته ورته ناست تر زني يې بيناموسه مزدوره	1	Curse your father for whom you sit as a dishonorable laborer	It's like a woman who's like a woman who's a woman who's a woman.
همدغه راز د اقلیم د بدلون او د نشه يي توکو سره د مبارزې په برخو کې یې هم د همکارۍ تړونونه وکړل	0	In the same way, they made cooperation agreements in the fields of climate change and the fight against drugs	He also worked on climate change and counter-terrorism.
سم نانۍ یي بیخي جوړ یي اخ سم سم مې سومبه کړۍ وه	1	Yes, my grandmother made it right	I've made a perfect bread . I 've done it right .
روغتیاپالان وايي ، د پېښې له ځایه داسې مړي هم وروړل شوي چې پر سرونو په ډزو ویشتل شوي	0	The health workers say that dead bodies were also brought from the place of the incident that were shot in the head	Health officials say the bodies were also taken from the scene where they were shot in the head .
افغانستان دا لوبه د ۱۵۴ منډو په توپیر وګټله	0	Afghanistan won the match by 154 runs	Afghanistan won the match by 154 runs
هههه ستا ښځه غېم ستا نوبت هم را نيږدې دی کونه ټینګه کړه دا خو مو مردار کړ تاسې ټول لېست کې ځای لرئ	1	Hahaha, your wife, Gham, your turn is coming, hold on tight, we killed you, you are all on the list.	Your wife is not nearing your turn . She stuck her ass , but you have died . You have all the place on the list .
ریښتیا الله تعالی په قران کریم کې د ریښتونیو لپاره خورا لوړ بللي دي الله تعالی فرمايي څوک چي د الله او پېغمبر اطاعت وکړي نو	0	In the Holy Qur&#39;an, Allah has called the truth very high. Allah says: Whoever obeys Allah and the Messenger,	In the Qur'an، allah is the most exalted in the Qur'an.
د سپی کار غپل دي غاپه بچيه هيڅ به په لاس در نه شي	1	The dog&#39;s work is stupid, nothing will be done	The work of the dog is a puppet , the child will not be able to do anything .
د هغه وينا وه چې هيواد کښې سوله نه د طالب ده او نه د حکومت بلکې د ټولو افغان اولس سولي ده بايد چې دې لپاره مونږ ټول يو موټي شو	0	He said that peace in the country does not belong to the Taliban nor to the government, but to all Afghans. We should all unite for this.	He said that peace in the country is not the Taliban , nor the government , but the peace of all Afghan people , that we should all be united for this .
سورغله سور کافره دی سفوو کاردی کم سو اوس دی نوی دنده شروع کړه کذابه	1	Surghala is a disbeliever, he is a hypocrite, and now he has started a new job	The red blood is a kafir . Sufo Cardi is now starting a new job .
اه خدایه نن پرې خبر شوم 😢	0	Oh God, I got to know about it today 😢	Oh my God، Let me know today. 😢
مګر لدې ښاره الړ شه کنه سبا به د زه پيدا کړم	0	But leave this city or I will find you tomorrow	I'm going to find this city.
د امريکا د نوي حکومت مشر جوبايډن وويل چې د افغانستان څخه په فوري ډول د عسکرو د ایستلو نيت نه لري خو غواړي د افغانستان مسله د سولې له لارې حل کړي	0	The head of the new American government, Joe Biden, said that he has no intention of withdrawing troops from Afghanistan immediately, but wants to resolve the issue of Afghanistan through peace.	The head of the new US government , Joe Biden , said he did not intend to withdraw troops from Afghanistan immediately but wanted to resolve the issue of Afghanistan through peace .
او له هغې ورځې را په دې خوا بیا د دواړو هېوادونو ترمنځ په حتمي شکل یوه ستونزه مجوده سوې او اړیکي یې عادي حالت ته نه دې تللې	0	And since that day, a problem has definitely arisen between the two countries and their relations have not returned to normal.	And since that day , there has been a definite problem between the two countries and their relations have not gone to normal .
افرین ژوندې اوسې خورې ستا بلا دی په ډیرو بیغیرته تشتیدلو ټامیانو وګرځي خصوصا هغه چه دجارج نه زمونږ په نظام او مشرانو پسې غاپي	0	Afrain, stay alive, sister, your curse is on many innocent and empty people, especially those who follow our system and leaders from George.	Afarin , your sister , is your disaster , you are a disaster , especially those who are looking for our system and elders from the war .
په وژل شویو کسانو کې دوه تنه د مومندو قومي سپین ږیري او یو یې په مومندرې ولسوالۍ کې د پخواني حکومت د محلي پولیسو قومندان و	0	Among the dead people, two of them are white men from Momundo tribe and one of them was the local police commander of the former government in Momandara district.	Two of the dead were mohmand tribal elders and one was the commander of the former government 's local police in Mohmandra district .
پکار دې نه وم درنه لاړم 🦋 😋 که دې پکار وم نازولی به دې ومه 🥀 😊 مریم وزیر 🌷 🌷 🌷 🌷 🌷	0	I didn&#39;t need to go.	I don't want to go to the house، i'm not going to go to 🦋 the house، i'm going to go to the house، I'm going to go to the house، I'm going to go to the house، I'm going to go to the house 🌷 🌷 🌷 🌷 🌷، 😊 🥀 I'm going to go 😋
څه دې کمعقل ځوی یې داسې ورته ووایاست چې امریکا یې ثبات ساتلئ د جمعې ۴۰ میلیونه کڅوړه را لیږي	1	What a fool, tell him that the US is going to send 40 million packages on Friday to keep it stable	What do you call your foolish son , tell him that he is keeping America stable ? It sends 40 million packages of Friday .
بلکل همداسې ده پښتنو غین چې کله اوبه نه ډک شي په خر هم سپریږي خو چې اوبه وځي نو بیا فریشته شي زه کونه نه ورکوم چې فطرتي همجنس پرست نه وی	1	It is exactly the same with the Pashtuns, when the water is not full, they ride on donkeys, but when the water runs out, they become angels again.	Yes , that is the case . Pashtuns , when they are filled with water , they also ride on donkeys , but when the water goes out , then they become angels . I don't give them an ass that is not a natural homosexual .
ملګري ملتونه وايي ۴۲ سلنه په زور ویستل شويو کې زیاته برخه یې هلکان او نجونې دي چې عمرونه یې له اتلسو کلونو کم دی	0	The United Nations says that 42 percent of those forcibly deported are boys and girls under the age of 18.	The United Nations says 42 percent of those forcibly displaced are boys and girls under the age of 18.
فکر مې کاوه ، زما له کبله یې حالت داسې شو او ترڅو چې په سم ډول لاس او پښه و نه کاروي ، زما وجدان به نارامه وي ، ځان به ملامت بولم	0	I thought, because of me, his condition became like this and until he does not use his hands and feet properly, my conscience will be uncomfortable, I will blame myself.	I thought it was because of me , and as long as i didn't use my hands and feet properly , my conscience would be upset . I would blame myself .
زه وايم د دوحې تړون دا ثابته کړه چې طالب تروریست نه وو بلکې د افغانستان واقعيت وو او دی	0	I say that the Doha agreement proved that the Taliban were not terrorists, but they were and are the reality of Afghanistan	I say that the Doha agreement proved that the Taliban were not terrorists but that they were the reality of Afghanistan .
او مونږ ده ته د طور غر له ښي اړخ نه اواز کړی و او مونږ دی قریب کړ ، چې د راز خبرې مو ورسره کولې	0	And We called to him from the right side of Mount Toor, and we approached him, and we spoke to him secretly.	And we called him from the right side of the mountain and we approached him to talk to him secretly .
افغانستان د يو شه راتلونکی په لوری روان دی دا کم وخت کی شه ارزش ناک کارونه سوی اول اسلامی نظام زموژ هيله وه	0	The future of Afghanistan is going towards a united country	Afghanistan is on its way to a future . In a short time , the valuable work of the first Islamic system was hoped .
دکوم فوج مشر چي نيکولسن او سکات ميلر وو او مشران ي داسی رزیل او بی شرفه مزدوران وو لکه دا انځور کي ي چي وينئ کله هم دمبارکئ لياقت نلری	1	Nicholson and Scott Miller were the leaders of the army and their leaders were such rude and dishonorable workers as you can see in this picture, they never deserve to be congratulated.	The leader of a group , Nicholson and Scott Miller , and the elders were such mercenaries and mercenaries that you can see that they are never worthy of a fight .
د بغلان غوري سيمنټو د فابريکو مسولين وايي چې د غوري سيمنټو د فابريکو توليد د تېرې ادارې پرمهال په هرو ۲۴ ساعتونو کې ۳۰۰ ټن	0	The officials of Baghlan Ghori Cement Factory say that the production of Ghori Cement Factory during the previous administration was 300 tons per 24 hours.	Officials of Baghlan Ghori cement factories say ghori cement factory production is 300 tons every 24 hours during last administration
له ایران څخه راپورونه وايي چې په دغه هېواد کې د سویس یوه لوړ پوړې دپلوماته مړه موندل شوې ده	0	Reports from Iran say that a high-ranking Swiss diplomat has been found dead in Iran	Reports from Iran say a senior Swiss diplomat has been found dead in the country .
چی د جمهوریت د مرداری له وجه نه چی ملت د تروریست ګروګان شو هغه ته لابی وکړی مشک ان است که خود ببید نه انکه لابی ګوید 😅	1	Because of the death of the republic, the nation has become a hostage of terrorists.	Because of the death of the republic , the nation has become a terrorist group to lobby for him , it is doubtful that he will see himself , not the lobby . 😅
لسو واړه کپتانانو په لندن کې ګډ خبري کنفرانس ورکړ	0	The ten captains gave a joint press conference in London	The 10 leaders held a joint press conference in London
یا حمله وي د اسلام امارت او افغانانو له غبرګون سره به مخ شي	0	If there is an attack, it will face the reaction of the Islamic Emirate and the Afghans	Or an attack will be met with the response of the Emirate of Islam and The Afghans .
د کرکټ نړیوالې شورا هم په خپل ویبسایټ کې د ښاغلي ملینګا دا ټویټ خپور کړی دی	0	The International Cricket Council has also published Mr. Malinga&#39;s tweet on its website	The International Cricket Council also posted this tweet on Mr. Minga's website .
طالبانو د دغو کسانو د نیول کیدو هویت او نور جزییات نه دي روښانه کړي	0	The Taliban have not clarified the identity and other details of the arrest of these people	The Taliban have not revealed the identities or other details of the arrests.
دوی کال او جايداد يواځې نه شوی پرېښودالی	0	They did not leave the house alone	They're not the only ones left behind.
لمونځ وکړئ او له لوی څښتن څخه ووېرېږئ	0	Pray and fear the Almighty	Get out of the way and be afraid of the big one.
د امریکا دفاع وزیر لویډ اسټین د ۲۰۲۱ کال د سپټمبر په ۲۸ مه نېټه کانګرس ته په وينا کې ویلي ؤ چې د دوحې تړون د افغان ځواکونو پ	0	US Secretary of Defense Lloyd Austin said in a speech to Congress on September 28, 2021 that the Doha Agreement on Afghan forces	Us Defense Secretary David Austin said in a speech to Congress on September 28، 2021، that the Doha agreement was
هغه هسې هم د خپلو دندو له ختمېدو وروسته د تښتې خلک و	0	He was still a fugitive after finishing his duties	He was also a fugitive after his career ended.
ځغله د مور کوس کې د بنجابیان غړت غړوت کوي بې شرفه بې وجدانه انسانه ته دلته بیا د اشغالو خبرې	1	Jaghla is killing the Punjabi people in Mother Kos, you are a shameless person, here again the talk of occupation.	In the mother's case , the banjayan 's members are members of the unscrupulous human beings , and here are the words of occupation .
زغله خرکوسه په دروغو دې سر ده	1	This rabbit is full of lies	It's a lie.
مزدوران او لنډغر نور مو فاتحه اخیستل شوی تاسی به بیا ان شاالله نور پدی پاکه خاوره قدم کینږدی	1	The laborers and Lundghar have won the victory. You will again, God willing, step on this pure land.	Workers and shortghars have been conquered . You will go back to this clean land .
وا منافقه دا ثبوت ورشه چې امنیت واله مکمل ثبوتونه درکړي سره دې روپیو	1	Oh hypocrite, get this proof that the security officer has given complete proofs with this Rs	This is a proof of the fact that the security of the country is completely proof of this .
خپله کروندګر د زراعت په سکتور کې د هغو تجربو یادونه کوي چې د کوکنارو غوره بدیل ګرځیدلی	0	The farmer himself mentions the experiences in the agricultural sector which has become a better alternative to poppy	The farmer himself recalls the experiences in the agricultural sector that have become the best alternative to poppy .
ایا نو دوی د جاهلیت فیصله غواړي او په فیصله کولو کې له الله نه بل څوک ډېر ښه دی ، د هغه قوم لپاره چې یقین کوي	0	Do they want the verdict of ignorance, and who is better than Allah in judging, for the people who believe?	Do they seek the judgment of ignorance، and who is better than Allah for those who are convinced؟
په اتیایمه لسیزه کې دغه سیمه د پخواني شوروي اتحاد د اذربایجان جمهوریت د سرحد په اوږدو کې پرته وه ، خو هغه وخت ټول تصمیمونه مسکو کې نیول کیدل	0	In the 1980s, the region was located along the border of the former Soviet Union&#39;s Republic of Azerbaijan, but at that time all decisions were made in Moscow.	In the eighties , the area was located along the border of the former Soviet Republic of Azerbaijan , but at that time all decisions were made in Moscow .
دا اوس ځانته رسنۍ وايي او دا یی هم قضاوت ځينی احمقان بيا د دوی په راپورونو هم باور کوي مونږ یی کله کله د مسخرو لپا	1	Now they call themselves the media and this is also their judgment. Some idiots believe their reports.	This is now called the media itself and judging some idiots , then they also believe in their reports , sometimes we make fun of them .
نو بله پوښتنه دا ده چې له دې مرګونو به ځان څنګه خلاصوو	0	So the next question is how to get rid of these deaths	Another question is how to get rid of these deaths.
په دوبۍ کې استاد محمد زمان مزمل ما لیکوال ته وویل د استاد محقق کور کې ۵۲ جنوري د افغان سیاستوالو ناسته وه	0	Ustad Mohammad Zaman Muzamal in Dubai told the author that there was a meeting of Afghan politicians in Ustad Mohaqeq&#39;s house on January 52	In Dubai , Ustad Mohammad Zaman Mazmal told the author that there was a meeting of Afghan politicians at Ustad Mohaqiq 's house on January 52.
او د رسنیو له ازاد فعالیت څخه هر اړخیز ملاتړ اعلان کړ او د هېواد د کلتوري او تاریخي میراثونو د ساتنې ژمنه يې وکړه	0	He declared full support for the free activity of the media and promised to protect the cultural and historical heritage of the country	And declared full support for the free activities of the media and promised to protect the cultural and historical heritage of the country
خراسان دیده د مور د پښو منځ کی ده شمال ته یو لینګی ده جنوب ته جنوبی لینګی ختیځ یی د خیټی لویه وچه او لودیځ ته یی د ایشچی متحدی خوټی پرتی دی	1	Khorasan is located between the mother&#39;s feet, to the north is a lenght, to the south is the southern lenght, to the east is the Khati continent, and to the west is the Eshchi united Khoti.	Khorasan is in the middle of the mother 's feet . It is a line to the north to the south , the east is the largest land of the stomach and the west is the united Eshchi .
تف لعنت د پنجاب په سپیو غلامانو ټيټ سترګو 🤮	1	Curse the poor slaves of Punjab with low eyes 🤮	The curse of Punjab's 🤮 slaves
ملزمانو خلاف ايف ائي ار درج کولو نه پس نور تفتيش شروع کړے شوي دے	0	After filing an FIR against the accused, further investigations have been started	No further investigations have been launched against the accused.
غږ استاذ فضل وهاب درد شاعري ممتاز اورکزے	0	Voice teacher Fazal Wahab Dard Poetry Mumtaz Orakze	Voice Teacher Fazel Wahab Pain Poetry Momtaz Orakzai
چې دغه صحنه یې زما تر سترګو را انځور کړې وه	0	He depicted this scene before my eyes	I saw this scene in my eyes.
په فاسد جمهوریت کي استاد جلال هم دلنډغرو د بې عدالتۍ څخه تر پوزي راغلی ؤ ځکه وايي د ټول افغانستان دتاجکو حق دیوه کلي	0	In the corrupt republic, Ustad Jalal was also disgusted by the injustice of Landgaro because he says that the rights of the Tajiks of all Afghanistan are not equal.	In the corrupt republic , Professor Jalal also came to terms with the injustice of the poor because he says that the right of all of Afghanistan 's tajiks is a village .
هیله مو دا ده چې د دوی د تعلیم ، کار حقوق او هغه ټولې ازادۍ یې تضمین شي چې زموږ دین او غني کلتور یې هم ننګه کوي	0	We hope that their education, work rights and all the freedoms that challenge our religion and rich culture are guaranteed.	We hope that their education , work rights and all the freedoms that support our religion and rich culture will be guaranteed .
مونګ بوتل کی سکو	1	Peanuts in a bottle	Mung Bottle KKo
تاریخ څه ته وايي له تاریخ څخه هیڅ شی نه زده کوي ، په ډېرو قابل مشاهده حقایقو رسه نقض کې زه د پاریس ۹۱۹۱ کېږي	0	What history tells us, learns nothing from history.	History does not learn anything from history , in violation of most visible facts , I am in Paris 9191.
ستا یی د لمانځه سره څه کار دی ته خو د لوړو ذدکړو وزیر یی د خنځیر بچیه	1	What do you have to do with your prayers?	What do you have to do with your prayers , but the minister of higher education is the son of khinir .
بي بي سي سره خبرو کې ښاغلي دوړ وویل په پښتونخوا کې او بیا په قبایلي ضلعو کې هدفي وژنې له څه مودې راهیسې یو ځل بیا پیل شوې دي	0	Speaking to the BBC, Mr. Durr said that targeted killings in Pakhtunkhwa and then in the tribal districts have started again for some time.	Speaking to the BBC , Mr . Dawar said that the targeted killings have started again in Pakhtounkhwa and then in tribal areas for some time .
�� مونږ ته یې ته وکه ق صاحب	0	Call us Mr. Q	We're going to give it to you.
د ښه کار او ډیرو ملګرو په مرسته په انسان کي د ښه احساس کولو وړتیا پیدا کیږي	0	With the help of good work and many friends, a person has the ability to feel good	With the help of good work and many friends ، the ability to feel good in a person
بلکل خو کله چې د انسان څخه حیاء لاړه شي بیا دغسې ځناور او غلام ترې جوړیږي کله چې د ده سره فرعوني لښکر مل وې د خرو په شان مردار شول	1	Indeed, when the modesty is gone from a man, then he becomes an animal and a slave.	Of course , when haya goes away from man , then such animals and slaves are made of him , when the army of the king was with him , they died like donkeys .
چغه سه خر چغاله ستاسو پلاران يی پر ګونډو کړو چی نا ټو او امريکا وو چغاله ته حر څوک چی	1	We brought your fathers to their knees, who are you and America?	We're going to have to go to the U.S. and the U.S.
یاره دا اوسنی افغانستان خو یې ستاسي مبارک چې نه تعلیم شته نه ډاکتر شته نه نظام شته نه برق شته نه ګاز شته او نه ده خوراک څه پیدا کیږي	1	My friend, this current Afghanistan is blessed because there is no education, no doctor, no system, no electricity, no gas, and no food.	My friend , this is the current Afghanistan , but congratulations to you , there is no education , there is no doctor , there is no system , there is no electricity , there is no gas , there is no food .
ستا د سپی خوټی او دا ملا ټول	1	Your dog&#39;s body and all this back	It's all white and it's all white.
د دغه وزات معلومات ښيي چې د کویډ ۱۹ تر ټولو زیاتې تازه مثبتې پېښې په کابل ، بلخ او هرات ولایتونو کې ثبت شوي دي	0	The information of this ministry shows that the highest number of new positive cases of Covid-19 have been recorded in Kabul, Balkh and Herat provinces.	The ministry 's data shows that the most recent positive cases of COVID-19 have been recorded in Kabul ، Balkh and Herat provinces .
اخلاق له قرانه زده کړی	0	He learned ethics from the Qur&#39;an	Morality in the Qur'an
د ده ښځه د سپي وغېم رب ېې د جهنم ځای کړي او ستا هم د پلار ښځه غېم د یاسر کوستېزن ورشه حرامي پلار د ل	1	His wife is like a dog, God put her in Hell, and your father&#39;s wife is like a dog.	His wife put her dog in hell , and your father 's wife , Go to Yasir Kostzen , the father of Harami .
شپږ اوويا روپۍ او دوه څلويښت پيسے ته رسيدلي دے	0	It has reached 76 rupees and 42 paise	There are six and seven rupees and two forty-fours.
ذبيح الله زياته کړه چې نښتې دوران درې طالبان وژلي شوي او پنځه ژوبل شوي دي	0	Zabihullah added that three Taliban were killed and five were injured during the clash	Zabihullah added that three Taliban fighters were killed and five wounded during the clashes .
متل دی وایی ده دوه غویوسره جنګه وه خره ګواښ کاوه خوبیله اخیره دخره په کونه کی ښکربندسودخره کونه یی ورڅی	1	The proverb says that there was a fight with two bulls, and the donkey was threatening.	The proverb says that there was a war with two bulls , the donkey threatened , but at the end of the day , the hornband of the donkey was thrown out of the hole .
د بلوچستان په مرکز کوټه کې یوې بمي چاودنې څلور تنه هلاک کړي او ۱۵ نور یې مرګوني ټپيان کړي دي	0	Four people were killed and 15 others were fatally injured in a bomb blast in Quetta, the center of Balochistan	A bomb blast in quetta in the capital of Balochistan killed four people and wounded 15 others
ههه هو هغه کمرې وال ډېر اهل کمال دي	0	Haha, those cameramen are very good	Yes , those cameras are very perfect .
اوس کله کله فکر کوم نو وايم چې دا مې له ځان سره نه دي کړي ، ما د ټولو خلکو سره کړي دي ، ځکه د خلکو په زړه کې مې ځای درلود	0	Now sometimes I think and say that I didn&#39;t do it to myself, I did it to all the people, because I had a place in people&#39;s hearts.	Now sometimes I think that I have not done it with myself , I have done it to all people , because I had a place in people 's hearts .
اعلان راته اوکړه مننه	0	Thank you for letting me know	Thank you for the announcement.
دا فلسفي حقیقت یې ښايي ډیرو لږو کسانو ته څرګند وي چې ده حقیقتا ځان په ازاده دنیا کې بندي او زنداني ګاڼه او ویل به یې دا جهان ډیر تنګ دی	0	This philosophical truth may be obvious to very few people who really consider themselves a prisoner in the free world and say that this world is too narrow.	This philosophical truth may be obvious to very few people who are really imprisoned and imprisoned in the free world and say that this world is very narrow .
د ګردې نړۍ مرستې خو ملايانو په کوني ننه کړي اخر کښې ړوند چرګوړي په کراچۍ کښې يې خوله ته خاوري توئ سوي	1	The help from the world, however, was rejected by the Malays. In the end, the blind chickens died in Karachi.	The help of the world , but mullahs have entered the hole . Finally , the blind chicken has been thrown into the mouth in Karachi .
سې شنبه ، د جدي څوارلسمه طالبان وايي ، چې د کندهار په یو شمېر سیمو کې یې د طبيعي پېښو له کبله زيانمن شوي او په سېلابونو کې ايسار لسګونه کسان ژغورلي	0	On Tuesday, the 14th of Jidi, the Taliban said that they had rescued dozens of people who were affected by natural disasters and floods in some areas of Kandahar.	Tuesday , the 14th Of July , taliban say they have suffered natural disasters in some parts of Kandahar and have saved dozens of people trapped in floods .
افغانستان په کوارټر فاینل کې نیوزلینډ او اسټرالیا د انګلستان لوبډلې ته ماتې ورکړه او نیمه پایلوبې ته ووتل	0	Afghanistan defeated New Zealand and Australia in the quarter-finals and reached the semi-finals	Afghanistan beat New Zealand and Australia in the quarter-finals and reached the semi-finals
د هېواد پېژندل شوي خبریال او کرکټ شنونکي ښاغلي محمد جعفر هاند ته د کرکټ په ډګر کې د غوره خدمتونو	0	The well-known journalist and cricket analyst of the country, Mr. Mohammad Jafar Hand, for his excellent services in the field of cricket	Afghanistan 's well-known journalist and cricket analyst , Mohammad Jafar Hand , the best service in the field of cricket
باختراژانس څرګنده کړې چې د کابل کندهار پر لويه لار د زابل ولايت د شهر صفا ولسوالۍ په اړوند سیمه کې يو مسافر وړونکی بس چپه او سوځېدلی دی	0	Bakhtar News Agency has revealed that a passenger bus overturned and burned on the Kabul-Kandahar highway in Shahr-Safa district of Zabul province.	A passenger bus was burned on the Kabul-Kandahar highway in The Shahr-e Safa district of Zabul province , Bakhtar News Agency said .
دوحی تړون د پنجابی فاحشی او امریکایی لیونی نه د حرامی طالب د زیږون توره ورځ	1	Douhi agreement is the dark day of the birth of Harami Taliban from Punjabi prostitute and American madman	The day of the birth of the Punjabi prostitute and the American madman
ساتونکی یې په ځواب کې وایي کوالی شي چې الړ شې	0	The guard replied that he could go	The answer is that the answer can be
این دوزدان سرمایه ملی وشخصی مردم افغانستان لنډغران کولاب دیګر دربین مردم افغانستان جای ندارند	1	The national capital and private people of Afghanistan have no place in Lundgharan Kolab and other people of Afghanistan	This two-day national and private capital of the Afghan people is no more among the people of Afghanistan.
لږ اخوا هیرا منډی ته لاړ شه میرمنی مو هلته دی رایی ولی بل تاسی اوس اشغال یاست دفاع وزیر او نور مو بغاری وهی نو امریکان اوس د چا مړونه شوه	1	Go to Hira Mandi a little while ago, your wife is voting there, but you are busy now, the Minister of Defense and others are calling you, so who is the American dead now?	A little while , go to Hira Mandi , your wife is there . But you are now occupied , the defense minister and the others are dying . So now the Americans have died .
خالي ګوزونه ولي دپنجاب ایجنټانو پشتانه تاسو بی دینه او بی عذته کړله خپل زان اذاد کړه بیا غر غر لره	1	Empty fists, but the Pashtana of the agents of Punjab have made you unfaithful and dishonorable.	Empty holes , but the punjab agents ' backs have made you unsying and unsying , and then you have a mountain .
دا په داسې حال کې ده چې ټرمپ تېره اونۍ هم د یو کس ټویټ بدرګه کړی ؤ چې کورونا ته یې د چینایي ویروس اصطلاح کارولې وه	0	This is despite the fact that last week, Trump also insulted a person&#39;s tweet who used the term &quot;Chinese virus&quot; for Corona.	Last week، Trump also tweeted a tweet from a man who used the term "Chinese coronavirus."
مونږ به هيڅ کله دمشرانو باور او خپل هيواد سره خيانت ونه کړو 😍 😍 😍 😍 😍 😍 😍 ربه دخدمت کولو توفیق راکړې	0	We will never betray the trust of the leaders and our country.	We will never betray the trust of the elders and betray 😍 😍 😍 😍 😍 😍 😍 our country .
دا خرکوس تاسو بيا ازاد وي ددي نه ښه خبره داده چه اوس يي خلاص کړئ	1	If this rabbit is free again, it is better to release it now	It's a good idea to get rid of it now.
ټپيزه تري جوړه کړه نو اخري به يي دا شي بي ميني خلک خلک ډير وزارتونه 😉 😎	0	If you create an injury, it will end up like this. People, people, many ministries 😉 😎	It's a bit more of a problem، so it's going to be a lot more difficult for people. 😉 😎
دا کوم نجس چی نن مظاهره کړی دا په خپله هم غټ غل دی باید داهم ورسره مردارشی	1	This najis who protested today is a big thief and should be killed	It's a bit of a bug that's going on today، but it's also a bit of a problem.
کمپ میشتو الله مو نور هم زلیل که ن شاء الله تاسې هیڅ نشي کولې زمونږ بدنامي وکړی ستاسې هره دسیسه به شنډه وو ده رب په نصرت	1	We live in the camp, God willing, we are even more humiliated. If God willing, you can&#39;t do anything to defame us. Every plot of yours would have failed. Lord, help us.	God willing , if you can't do anything , we will disgrace you . All your plots will be thwarted .
ایجړا لفظ چرته کاریژی پنجاپکه وچ دپاکستان غلام یی خبیثه	1	Where is the word Karizhi Punjabi, the slave of Pakistan is evil	The word "slavery" is a bad thing.
زه خو د صحنې شاهد وم ، حال به نه وایم	0	I was a witness of the scene, I will not tell	But I'm a witness to the scene, I won't say it.
بخي دي دوا شه خبري دي د مجاهد دي وزن لري دا چي ولي نه عملي کيږي يا دا ستا غوندي خلګ ولي دعمل په ځاي کي نشته الله خبر دي چي دا ولي	1	Bakhi is medicine, it is news, it is Mujahid&#39;s weight, but it is not implemented, or people like you, but it is not in the place of action, God knows why this is.	It 's the last news , it 's the weight of mujahid , why it 's not being implemented or why people like you are not in the place of action , Allah knows why it is .
نیټ ضعیف دی	0	The net is weak	Net is weak
زه طالب یم ایا ستاسی خوښه ده چی همداسي ځواب ورکړم ماته خو ضمیر دا اجازه نه راکوي	0	I am a student, do you want me to answer like this, but my conscience does not allow it	I would like to ask you if you would like to answer me like this ، but the pronoun does not allow me to .
ښکلی معلومات 💯	0	Nice information 💯	Beautiful information 💯
واه لګ مےپریږده صبر اوکړه عزرای لا	0	Wow, please be patient, Ezra	Let's wait patiently and patiently.
په ننګرهار کې ډېری کروندګر چې پخوا یې پر خپلو ځمکو کوکنار کرل اوس یې د بېلابېلو سبزیجاتو کرلو ته مخه کړې ده	0	Many farmers in Nangarhar, who used to grow poppy on their lands, have now started to grow different vegetables.	In Nangarhar , many farmers who used to grow poppy on their land have now started to grow different vegetables .
له هغه وروسته بیا مسؤلیت د مال برادر اخوند و	0	After that, the responsibility was taken by Mal Baradar	After that، it was the responsibility of his brother.
دغه راز تېره ورځ پنټاګون هم افغانستان کې د نشه یي توکو د کرکېلې د کچې لوړېدو په اړه خپله اندېښنه څرګنده کړې او ویلي یې دي	0	Also, yesterday, the Pentagon also expressed its concern about the increase in the level of narcotics in Afghanistan and said that	Similarly , yesterday , the Pentagon also expressed its concern about the increase in drug cultivation in Afghanistan and said that
ځه ورک شه تاسې او طالب د یوه خره غوږونه یاستئ ستاسې په دې تحریف شوي اسلام او شرېعت کې متیازې وکړم رب مو تباه کړه تاسې خو بلکل د منلو نه ېئ ملت ته	1	Go away, you and Talib are the ears of a donkey, I beg your pardon in this distorted Islam and Sharia, Lord, destroy you, but you are not acceptable to the nation.	Go away , you and the Talib are the ears of a donkey . I will pray in your distorted Islam and Sharia . Your Lord destroyed you , but you are completely unacceptable to the nation .
څنګه د فکر نه کولو مهارت زده کړو	0	How to learn the skill of not thinking	How to learn the skills of not thinking
ېوازېتوب 🤦 تر ډېرو تمثېلې اړېکو غوره دې	0	Loneliness 🤦 is better than most imaginary relationships	The only way 🤦 to get more information is better.
زغله په دې عقل له استعداد سره یې دې الله هلاک کړي	1	May Allah destroy him with this intelligence and talent	God's will destroyed this power.
په حقيقت کې دوی خپله په نورو جهانونو باور او شهادت نه لري	0	In fact, they do not have faith in other worlds	In fact، they don't believe in other worlds.
کته په لاس ورغلي انجام بدي دهمدغه مردار په شان وي اوداګمان ونکړي چی امریکاکی یی خلاص بشي یوه ورځ به ګیر کیږي	1	Look at what he did, he will be like this dead man, and don&#39;t believe that the American will be released, he will be caught one day.	It's like a dead man and he doesn't think he's going to be able to get rid of America one day .
وشرمیږه دقاری نوم دی هم فرزان ایشی دی بیغیرته بی وجدانه ستا خوندغزت وعیفت خوندی سو اودافرتابده لګیږی چی ک	1	Shame on you, the reader&#39;s name is also farzan, he is shameless and unscrupulous.	It 's a shame . It 's also called Qari . Farzan Ishi , the unconscionable , your mind is safe and the infidel is safe .
دوی په ځانګړي ډول د سږو او سرطاني ناروغیو یادونه کوي چې د انسانانو زیاتې پیسې پرې مصرف کېږي	0	They specifically mention lung and cancer diseases that cost people a lot of money	They especially mention lung diseases and cancers that are spending a lot of money on human beings .
دولتي مسوولين وايي ، منتظر دي ، چې د خپلو هڅو په نتيجه کې د چرسو کښت هم په دغه ولايت کې محوه شي	0	Government officials say that they are waiting for the eradication of hemp cultivation in this province as a result of their efforts.	Government officials say they are waiting for the eradication of hashish cultivation in the province as a result of their efforts .
د انار اوبه د سرطان په مخنيوي کې رول لري ، زړه سالم ساتي او جنسي قوت زياتوي	0	Pomegranate water has a role in preventing cancer, keeps the heart healthy and increases sexual power	Pomegranate water plays a role in preventing cancer , keeping the heart healthy and increasing sexual strength
بیشکه دغه بيچاره ګانووو ته زه هيڅ وخت هم نلرم هسي غاپي	1	Of course, I don&#39;t have time for these poor people	I'm never going to have these poor people.
همږغي چیشی وي ای شرمیدلو	0	Shame on you	What's the point of shame؟
په اسلام اباد کې ناست وه پلار يې چه کله مړ وه دا هم هغلته وه	1	She was sitting in Islamabad when her father died, she was also there	When his father died in Islamabad , he was there .
د دې کورس مسؤل وایي ، پښتانه له خپلې ژبې سره مینه کوي ، خو له بده مرغه ډېر لوستي وګړي یې هم پکې لیکل او لوستل نشي کولی	0	The person in charge of this course says that Pashtuns love their language, but unfortunately many educated people cannot read and write in it.	The official of this course says that Pashtuns love their language , but unfortunately many educated people cannot read or write in it either .
احمق او منافق انسان همیشه ښوخلکو ته د منافق ګومان کوی په نوم مسلمانه تاواوریدل	1	Stupid and hypocritical people always consider good people as hypocrites	Stupid and hypocritical people always believe that the hypocrites are called Muslims .
يو فقير ولسمشر شاباس لنډغرو ته دی ښه عبرت ورکړو ♥	1	A poor president, Shabas Lundghoro, gave a good lesson	A poor president has given a good example of short-term ♥
دا چې طالبان به بې وسلې کیږي ، په دي اړه به افغانان خپلو منځو کې بحثونه او پریکړې کوي	0	Afghans will discuss and decide among themselves that the Taliban will be disarmed	The Taliban will be disarmed , Afghans will discuss and make decisions among themselves .
اوس ډېری ناروغان د درملنې لپاره بهر ته ځي	0	Now most patients go abroad for treatment	Many patients are now going to be treated.
دا کار به انشاءالله کیږي	0	This will happen, God willing	This will be done by God .
د فطرت پدې روزمره بدلون کې دماضي يوه کيسه لولي فرديناند ګوري ايزابيلا ګوري د تورکميډا پر	0	In this daily change of nature, Damazi reads a story. Ferdinand looks at Isabella looks at Torquemida	A story of the past in this everyday change of nature reads a story ferdinand sees Isabella on Tormeida .
ښاغلی نور اغا ورور درسره وڅاری	0	Mr. Noor Agha brother watch over you	Mr . Noor Agha brother follows you
طالب د هيرامنډي نسل ده او هيڅکله افغان کيدلې نه شي طالب وژل روا دي طالب د يهودو ډله ده	1	Taliban is a generation of Hiramandi and can never be Afghan. It is permissible to kill Taliban. Taliban is a group of Jews.	The Taliban are a hermandi generation and they can never be Afghan . The Taliban are a group of Jews .
د يوې دنيوي ګټې لپاره د اسلام په شعائرو او احکامو لکه نکاح او طلاق باندې ملنډې وهل	0	For a worldly benefit, mocking the rites and rules of Islam such as marriage and divorce	To make fun of Islam 's laws and commandments such as marriage and divorce for a worldly gain .
بخی لوده انګلیسی ته بیبین چاچی غوژ ورته نیولی هم لوده دی	1	Bakhi Ludha English to Bibin Aunty Ghoj is also Ludha	The english language is similar to the English language.
شینواری صیب چي مشري د رمې خر ته ورکې ټولی به وژل کیږی په دي اوسنی نظام کې که یو نیم ماشاالله اهل وي د کار	1	Shinwari Sahib, who is the leader of the herd, all of them will be killed in this current system, if half of them are qualified to work, Mashallah.	Mr . Shinwari , who leads the sheep donkey , will be killed . In this current system , if one and a half of Mashaullah is from work .
د دې برعکس چین د طالبانو له بریا ورسته لومړۍ هیواد و ، چې نوې واکمنانو سره د دوستانه اړیکو ته راضي شو	0	On the contrary, after the victory of the Taliban, China was the first country to agree to friendly relations with the new rulers	On the contrary , China was the first country after the Taliban 's victory to agree to friendly relations with the new rulers .
ټول هلمند يې فتحه کړ صرف هغه دوی پوستې پاتې وې چی ورور یی پرشهید سوی ؤ کله چې دغو پوستو ته رارسيږی دلته ملګري مخکې کوي چې	0	He conquered all of Helmand, only those two posts were left where his brother was martyred.	They conquered all Helmand , only those checkpoints that his brother had been martyred when he arrived at these checkpoints , his friends were here before him .
هههههههههههه طالب يوه مرتده ډله ده چې ټول دروغ وايې	1	Hahahahahaha Talib is an apostate group who all lie	It's a group of liars who are all liars.
جهنم ته یی روان کړو الله دی دا بی ضمیره بی وجدان خلک لکه تاسو دسپی زامن زموږ په ګیرراولی	1	Let&#39;s send them to hell. God, these unscrupulous people like you, the sons of the devil, have trapped us	Let us go to hell . God is the one who is ignorant of people like you , the sons of the whites , have taken us .
دامارت اسلامی ګلونه ❤	0	Damart Islamic Flowers ❤	Islamic Shrines ❤
د واشنګتن ښار هم هر کال د همدی شان نندارتون کوربه وي	0	The city of Washington also hosts a similar exhibition every year	The City of Washington hosts the same exhibition every year.
نه قدم د زورور مني نه یې جبر نه غلام مني دا خاوره نه یې کبر د ریټویټ وخت یې ده تراب	0	No step accepts the strong, no coercion, no slave accepted, this soil is not proud, it&#39;s time to retweet.	No step , no strong acceptance , no coercion , no slavery , no arrogance , no arrogance , time of revitalism .
دا ارمان به دې ګور ته یوسې هغه الله چې ته یې دوستانو ته کنځل کوې تا وینې او پوهیږي او تابه ذلیل کړي او خپل دوستان به عزتمن کړي	1	Take this dream and see that Allah, who you wish to share with your friends, knows and will humiliate you and honor your friends.	This wish will take you to the grave , the God who insults your friends , you see and know , humiliate you , and honor your friends .
د پښتونخوا سټوډنټس ارګنازیشن جنوبي پښتونخوا زون تاريخي شهر ضلع کوټه تعلیمي مهم ریلي به په ۱۲ م مارچ سهار ۱۰ بجې د پښتونخوا	0	Pakhtunkhwa Students Organization, South Pakhtunkhwa Zone, Historic City, Quetta District, educational important rally will be held on March 12th at 10 am in Pakhtunkhwa.	Pakhtounkhwa Studets Argonazin South Pakhtounkhwa Zone Historical City District Kota Educational Important Educational Railway will be held on March 12 at 10:00 am Pakhtounkhwa
افرین زمریه سړی خو اوس سړی شو 😏 😜 زما دې توبه وي نو په ګلخانانو سخت اور بل دی	1	Afrain, a lion man, but now he is a man 😏 😜 May I repent, then there is a fierce fire in the Gulkhans	Afarin Lion man , but now he 's a man . 😏 😜 I repent , so it 's a fire in the greenhouses .
جهادي یعنې دزد چپاولګر حرامي وطن فروش قاتل و مزدور	1	Jihadi means thieves, robbers, traitors, murderers and mercenaries	Jihadists , i.e . thieves , looters , murderers , murderers and mercenaries
تاسو ولې د دغه شرعي اصل خلاف د پلار په ګناه زامن د ورور په ګناه بل ورور او نور خپل پردي شکنجه کوئ او وژنئ	0	Why are you torturing and killing your own estranged people against the principle of Sharia?	Why do you torture and kill your father 's sins against your father 's sin and his brother 's sin ؟
خی ټول شیان د ورښکاره کړی وو ههههه	0	He had revealed everything	The whole thing was a show.
هغه وايي بالکل انشاالله ، چې فصل سم وشي ، ښه شوله هم کيږي ، ښه غنم هم کيږي	0	He says absolutely, God willing, if the season is right, the crops will be good, and the wheat will be good	He says , " God willing , when the season is right , it will get better , it will also be good wheat . "
لکه دغاښ لکه دنوک لکه د زړه دردونه داسې مې وزغمل د ستا د بېلتانه دردونه بدرالشهدا شهید ډاکټر نصرالدین حقاني تقبله الله 😭	0	Like a toothache, like a nail, like a heartache, I have endured the pain of your separation.	Like a tooth , like a tooth , like a heartache , I endured the pains of your separation , Badral Shahada shahid , Dr . Nasruddin Haqqani , taghbaullah . 😭
زما د مور او پالر لومړنۍ پوښتنه به هم له مانه دا وه چې	0	The first question my parents asked me was:	My mother's first question was:
دايو نيم دله وايي طالبان اوس ښه شوي زه خو وايي چي هغه د ړانده ملا عمر ښځه وغيم ددي حراميانو تادو ده خنځر ايښي وه	1	Dayo Neem Dilla says that the Taliban have improved now, but he says that she is the wife of the blind Mullah Umar.	Half of them say that the Taliban are now better , but I say that she is the blind Mullah Omar 's wife , and she has put the heat on these harams .
کوس کی څنګه یی	1	How is Kos?	How are you؟
دا قوماندان د نوموړي له لوري د افغانستان د ملي اتل په نوم ونومول شو	0	This commander was named the national hero of Afghanistan by him	The commander was named by him as the National Hero of Afghanistan .
ملامته نه کورنی تربیه دی همداسی ده یعنی ستا کور کی ټول ستا په شان بی ناموسه او حرمونی دی	1	It&#39;s not a blame, it&#39;s a family education, it&#39;s the same, that is, everyone in your house is dishonorable and immoral like you.	It is not the fault of the family , it is the same , it means that all of your houses are like yours , they are dishonorable and haram .
ملي مشر منظور پشتین د غورځنګ مرکزي کمیټې غړی حاجي عبدالصمد خان دحنیف پشتین وکیل محترم پیر عرفان صیب او د غورځنګ له نور	0	National leader Manzoor Pashteen, member of the central committee of the movement, Haji Abdul Samad Khan, Hanif Pashteen&#39;s lawyer, Honorable Pir Irfan Sahib, and other members of the movement.	National Leader , Manzoal Pashtin , member of the Central Committee of Ghorzang , Haji Abdul Samad Khan , Hanif Pashtin , Mr . Pir Erfan , and others from Ghorzang .
د عليپور وسلوال يواځې په ميدان وردګ او نيژدې سيمو کې د ايران په ملاتړ نه جنګېږي ، بلکې په عراق ، او سوريه کې هم جنګېږي	0	The armed forces of Alipore are not only fighting in Maidan Wardag and nearby areas with the support of Iran, but they are also fighting in Iraq and Syria.	Alipur 's armed forces are not only fighting in Maidan Wardak and nearby areas with the support of Iran , but also in Iraq and Syria .
الله ج دی شهادت قبول کړه مشره	0	May Allah accept the testimony, leader	God has testified.
دغه معتادین همدارنګه ادعا کوي هغه کسان چې پر دوی پوډر او نور نشه يي توکي پلوري له پولیسو سره لار لري او په ازاد ډول خپل کاروبار کوي	0	These addicts also claim that the people who sell them powder and other drugs have a way with the police and do their business freely.	The addicts also claim that those who sell powder and other narcotics have access to police and are doing business freely .
زوی یې بیا وروسته له پالر څخه پوښتنه وکړه چې په کومه خربه او کوم عمل ورڅخه خفه دی	0	The son then asked his father about what behavior and action he was upset with	The boy then asked the father what he was doing and what he was doing .
اورته دې غیم د نه سړی زو	1	There is no man who mourns	And here's the man's son.
دا د افغانستان او زمبابوې ترمنځ د ۲۰ اورونو د دوو سیالیو لومړنۍ وه ، دویمه لوبه سبا سه شنبه فبروري ۶ ده	0	This was the first of two T20 matches between Afghanistan and Zimbabwe, the second match is tomorrow, Tuesday, February 6	This was the first of two 20-over matches between Afghanistan and Zimbabwe . The second match is tomorrow Tuesday February 6.
ډیرښه بیشکه	0	Very well of course	very well
فرمانونه یی ټول د اسلام خلاف دي حو تاسې جاهلانو په سترګو پټی دي لکه اسراییل	1	All his decrees are against Islam, but they are hidden from the eyes of you ignorant people like Israel	All the commandments are against Islam , and you are ignorant in the eyes of Israel .
عجیبه احمق او منافق خلک یاست د ګوډاګي نظام ویدیو مو اخیستلې او اوس بیا نشر کوې الله مو همداسې رسوا کړه	1	You are strange, stupid and hypocritical people.	You are a strange idiot and hypocrite . You took a video of the puppet system and now you publish it again . Allah disgraced you just like that .
غليکم سلام سهاردښکلی 🥰	0	Hello, good morning	Hey, hey 🥰
کونی بړوا په دي کونه اؤ په دي خوله دي لاس کیده کنی په ښځه درله دا ټوله پی ټی ائی اچوم ټول عمر دي کونه ورکړي ده بغرے 😠	1	Every old man is touching his elbows and his mouth. He has a wife.	Connelly was touched by this ass and in this mouth , he gave you the whole p.t.i . all his life 😠 .
دی امریکاه غلامی خو مو خی په شوق وکړی اوس ډریګو چی هندو نشی	1	This America is slavery, but please do it now, Drago, don&#39;t be a Hindu	The United States of America is not a Hindu.
دالله په نصرت داولس په مدد دنړی مخ شو تور زنده باد زنده باد اسلامی امارت اواز محترم حافظ حسنی مستغفر	0	With the help of Allah, Daulas faced the world. Long live the Islamic Emirate. Honorable Hafiz Hosni.	With the help of Allah , with the help of twelve , the world faced the black , long live the Islamic Emirate , the voice of Hafiz Hassani Mostaghfar .
نسیم یوسفزی غواړي خپل هنري شیان راتلونکي کې د نندارتون په ډول نندارې ته وړاندې کړي	0	Naseem Yousafzai wants to display his artwork in the form of an exhibition in the future	Mr. Yousafzai wants to showcase his art as an exhibition in the future
ههههه خوارج کونه ټینګه کړئ ملایانو	1	Haha keep your chin up sailors	Let's take a step back، Melanie.
پاکستان له افغانستان سره په تیرو څلورو لسیزو	0	Pakistan and Afghanistan in the last four decades	Pakistan over the past four decades
د ښکلي خدای زيړ لمر شنه اسمان ته په ميدان ښکلي افغانان راټول او د درانده ډم ډول ته يې اتڼ کاوه مينه سوله ازادي ستاينه	0	The beautiful Afghans gathered in the field to the green sky of the beautiful God and used to sing to the heavy drum, love, peace, freedom, praise.	Beautiful God 's yellow sun , the green sky , the beautiful Afghans gathered on the field and praised the heavy kind of love , peace , freedom .
راتلونکې سپتمبر میاشت په بنګله دېش کې د افغانستان د لوبو بشپړ مهالوېش په لاندې ډول دی	0	Below is the complete schedule of Afghanistan matches in Bangladesh next September	The following is the full schedule of the Afghan Games in Bangladesh next September .
ته قسم وکه چه کله مبین سره یو ځای بندی وی د ای ایس ای مامورینو جنی تیری	1	You swear that when you are in prison together with Mubeen, the ESE officers are jealous	By the way، when you're a prisoner، you'll be joined by the issa officers genie offense.
پرون شنبه له ترکي او قطري شرکتونو استازو سره کابل کې د دوی لومړنۍ غونډه کې پر عمومي چوکاټ خبرې وشوې	0	Yesterday, Saturday, the general framework was discussed with the representatives of Turkish and Qatari companies in their first meeting in Kabul	Yesterday , representatives of Turkish and Qatari companies discussed the general framework at their first meeting in Kabul .
خو پاکستان د دې ډلې د تولیدونکي او پالونکي په توګه يوازينی هېواد دی	0	But Pakistan is the only country as a producer and breeder of this group	Pakistan is the only country to produce and maintain this group.
د کابل کندهار پر سړک د ښار صفا سره نژدې د سواريانو څلور سوه څلور موټر اور اخستی چي د کندهار څخه د اطفائيې موټرانو ځا	0	Four hundred and four passenger cars caught fire on the Kabul-Kandahar road near the city of Safa.	Four hundred and forty-four riders set fire to a fire truck near the city of Safa on the Kabul-Kandahar road .
نو پدې صورت کې يون ته هم معتصب ويل بغير له جهالت بد نیت او کم عقلی د بل شي نښه نه ده	1	So, in this case, calling him biased is not a sign of anything other than ignorance and bad intentions.	So in this case , even being a fanatic is not a sign of anything other than ignorance and ignorance .
د کباړالدین ملا خردجال حرامونې صرف د بی دفاع او بی وسه افغانانو وژلو ته زمریان دی پنجابیان یی چی په شځو هم سپاره شې ورته بد نشی کتلای	1	The prohibitions of Kabaruddin Mullah Khurdjal are only lions to kill the defenseless and helpless Afghans.	Kabruddin Mullah Kherdjal 's prohibitions are only lions for the killing of defenseless and helpless Afghans . Punjabis , who cannot be seen as evil .
ځه ننګرهاری یم سته غوندی ډیر پرتوګ غولی می په شهاډرت رسولی ته خو هسی د ټوټر حرمونی یی ځان را معرفی که	1	Yes, I am from Nangarhar.	I 'm nangarhari , I 'm like a lot of deception . I have sent a lot of deception to The Shahedarat , but hessi introduced himself to the harem of the tor .
تاسي هم دا پسرلی د خپل هيواد د سمسورتيا او زرغونتيا په موخه بېلابېل مېوه لرونکي او بې مېوې نيالګي کښېنوئ د يو ودان	0	This spring, you should also plant various fruit-bearing and non-fruit-bearing plants in order to improve the health and fertility of your country.	This spring , you will sit down different fruits and fruit trees for the sake of greenery and greenery of your country .
ډاکتر سپنس وایي د هګۍ خوړل د رګونو د ناروغۍ خطر زیاتوي	0	Dr. Spence says that eating eggs increases the risk of coronary artery disease	Dr. Spence says eating eggs increases the risk of kidney disease
سمه ده په دواړو سترګو	0	That&#39;s right, both eyes	It's right in both eyes.
خوارزم شاهي دولت په ډېره ميړانه له اسلامي خاورې دفاع وکړه	0	The Khwarazm royal state defended the Islamic land very bravely	The Government of the Islamic Republic of Iran strongly defended the
څه ستر غول دی خوړلی دي موږ خپل اتلان لرو نورو ته ضرورت نشته او هه بله مهمه خبره ستادغه ستری خو موږ په ګونډو کړل اوته وایه جلب جزاب شور دی سپیه	1	What a great fool, we have our own heroes, there is no need for others, and another important thing is the great one, but we brought him to his knees.	What a great deceiver has eaten . We have our heroes , there is no need for others , and the other important thing is your greatness , but we kneel down and say , " Attraction is a noise . "
دا هاتف ننګیال خوشحال پتنګ او داسی نور سپیان پښتانه بدنامه نکړی	1	This elephant challenge Khushal Patang and other such dogs do not defame the Pashtuns	This is not a bad idea، but it doesn't make any of the other people happy.
میاخیل هغه منافق دی چی د طلوع تلویزیون ریکارد یی هم مات کړ په منافقت کی	1	Miakhil is a hypocrite who broke the Tolo TV record in hypocrisy	Mikael is a hypocrite who broke the record of tolo TV in hypocrisy .
ای د دروغجن په خور مور ښخه ومنډم	1	I am sorry for the mother of the liar	I'm a mother of lies.
لبان او يا بل هر هېواد د القاعده شبکې په وړاندې اقدام کړي او هغوی پيدا او له خپل هېواد څخه وباسي	0	Lebanon or any other country should take action against the Al-Qaeda network and find them and expel them from their country	Any other country has taken action against al-Qaeda and they have been found and expelled from their country .
د کومو په وجه چې هر انسان سره د خپل صحت متعلق فکر پيدا شوي دے	0	Due to which every human being is concerned about his health	Every human being has his or her own mind.
ددوی اتلانو تشه به بیا خدای خبر ډکه سی	0	The gap of their heroes will be filled by God	The 19th-year-on-the-back of The Lord's
ټرت او پرت دپنجاب نوي ډرامه ده	1	Tart O Parth is a new Punjabi drama	The 1990s is a new
بوبل خور په ډیری بښني سره بوه نه شوم	0	Bobble sister I did not smell with many apologies	I don't have a lot of regrets.
هیڅ معامله نه وه په الله ج توکل او دملت همکاری امریکایان دومره وارخطاکړی ول چی هغه خپل ګوډاګیان یه هم خلاص نکړل	0	There was no deal, trust in Allah and the cooperation of the nation. The Americans were so wrong that they did not even release their puppies.	There was no deal in God 's trust and the cooperation of the American people so much that he did not open his puppets .
که څه د جمهوریت خاینان یو له بل بدتر دي خو د انساني کراماتو ته په احترام داسي انځور خپرول د اسلام او افغانیت خلاف عمل ده	1	Although the traitors of the Republic are worse than each other, but to publish such a picture out of respect for human dignity is an act against Islam and Afghanism.	Although the traitors of the republic are worse than each other , spreading such a picture in respect of human dignity is against Islam and Afghanism .
ورته که معامله یی بولی یا بل څه ستاسو لندغرو په مور خو یی در واړوله تاسو خو دسی د ملت په درد درمن وی	1	If he talks about the deal or something else, he will turn it on your mother, but you are the pain of his nation.	If you call it a deal or something else , you have changed your mother 's land , but you are suffering from the pain of the nation .
د کرنې رئيس انعام الله ساپی وايي د دغه ولايت مختلفو ولسواليو کې يې د کوکنارو د کښت مخنيوي په موخه کروندګرو ته ۶۸۰۰ جريبه ځمکه د ستروسو باغونه جوړ کړي	0	The head of agriculture, Inamullah Sapi, says that in order to prevent the cultivation of poppy in different districts of the province, 6,800 acres of land have been built as poppy gardens for the farmers.	Inamullah Sapi ، director of agriculture ، said he has built 6،800 jeribs of land for farmers in different districts of the province to prevent poppy cultivation .
که چېرې په دې مرحله کې د خوړو کمښت رامنځته شي ، نو د جنین په وده کې ستونزې راپیدا کېږي او حتی کېدای شي ، چې په جوړښت کې دایمي ستونزې رامنځته شي	0	If there is a lack of food at this stage, then there will be problems in the growth of the fetus and even permanent problems in the structure may occur.	If there is a shortage of food at this stage , problems arise in the development of the fetus and there may even be permanent problems in the structure .
هغه وايی د دې اغېز به پر هغو انسانانو هم ډېر پراخ وي چې په اتېزم اخته دي	0	He says that the effect of this will be very wide on those people who are suffering from autism	He said the impact would be much greater on people who are suffering from autism.
پرون خليلزاد هم ده خبره وکړه چي الظواهري په مرګ کی طالبانو هم مرسته کړي ده	0	Yesterday, Khalilzad also said that the Taliban also helped Zawahiri in his death	Khalilzad also said that al-Zawahiri also helped the Taliban in his death .
شین خر یی د اسلام پال مبارز په جامه کښي	1	Shin Khar in the clothes of an Islamic fighter	Green donkey dressed as a muslim fighter
دوی په یوه ګډه اعلامیه کې ویلي ، که ایران د هستوي تکنالوژۍ برخه کې خپل فعالیت ته دوام ورکړي نو ګرانه به وي چې د ۲۰۱۵ کال تړون ته بېرته راوګرځي	0	They said in a joint statement that if Iran continues its activities in the field of nuclear technology, it will be difficult to return to the 2015 agreement.	They said in a joint statement that if Iran continues to operate in nuclear technology , it will be difficult to return to the 2015 agreement .
د مایک پمپیو په ښځه ملا لنډي واچوم خو د دوحی قرارداد همدی خنزیر د تروریستانو سره امضا کړ اوس عقل سرته راغی	1	I blame Mike Pompeo&#39;s wife, but this pig signed the Doha contract with terrorists, now the wisdom is complete.	I'm going to put a back on Mike Pompeo 's wife , but he signed the same contract with the terrorists . Now it 's over .
د انفلاسیون او ډيفلاسیون په اړه کینز وايي چې ، انفلاسیون ظلم خو ډيفلاسیون بیا بیخي ناروا دی	0	About inflation and deflation, Keynes says that inflation is wrong, but deflation is wrong.	As for inflation and deflation , Keynes says that inflation is oppression , but deflation is completely unjustified .
دی ، د کرکټ د شورا د دویمې درجې هېوادونو لومړنی لوبغاړی و چې په داسې یوې لوبې کې یې برخه واخیسته	0	He was the first player from the second tier countries of the Cricket Council to take part in such a game	He was the first player in the second tier of the Cricket Council to take part in such a game .
ماريا زاخارووا همدارنګه ويلي دي چې د افغانستان حکومت او طالبانو بايد دواړه د عملياتو او نظامی حل په ځاي د خبرو مېز ته راشي	0	Maria Zakharova also said that the government of Afghanistan and the Taliban should come to the negotiating table instead of military operations and solutions.	Maria Zakharova also said that the Afghan government and the Taliban should come to the negotiating table instead of a military solution .
د افغانستان د روغتیا وزارت د معلوماتو په اساس په دې سره په دغه هیواد کې د کرونا د مثبتو پېښو شمېر ۳۵۶۱۵ ته ورسېد	0	According to the information of the Ministry of Health of Afghanistan, the number of positive cases of corona in this country reached 35615.	According to the Afghan Ministry of Health ، the number of confirmed cases of COVID-19 has reached 35،615.
ګوړه ګوړه وایه خوله به دی خوږه وي دا سپي به پدی ارمان مړه شی چی افغانستان ته راځی او حکومتولی به کوی که دا د سړی ځامن وه ولی به اوس ټالبان خره راتلل	1	Gour Gour, his mouth will be sweet, these dogs will die for this dream that he will come to Afghanistan and rule.	Tell me that his mouth will be sweet . This dog will die wishing to come to Afghanistan and govern . If it was the sons of the man , why would the donkey come now ?
زما ټوېټ چې څومره ملګري ويني ما بخښلي دي ماته د زړه له تله بخښنه او دعا وکړئ د بر ت شپه 🤲 سهار مو نېکمرغه	0	How many friends have seen my tweet? Forgive me from the bottom of your heart and pray for me. Good night 🤲 Good morning.	My tweet , how many friends you see , I forgive you , forgive me from the heart and pray that you are lucky in the morning 🤲 .
زما د وطن لوڼې څه په عاجزانه انداز یو وحشي بې هویته د مدرسې پیداوار ته وايي چې مونږ همدلته درس وایو 🥹 طالب د اسلام افغان ا	1	What do the daughters of my country humbly say to the production of a wild, anonymous madrasa that we are teaching here 🥹 The student of Islam is Afghan.	The daughters of my country are humbly told by a wild unknown to the teacher of the madrassa that we are teaching here , the Taleban , 🥹 the Afghan of Islam .
ستا خور د ګلخان ولد زنا وغیمه	1	Your sister committed adultery with the son of Gulkhan	Your sister is a daughter of Gulkhan 's son
مګر ده افغانستان په ګټه داده چي اوکراين او متحدين شکست وخوري او ده افغانانو ده پاره پدغه جنګ بې طرفه پاتې کيدل ګټه ده	0	But it is in Afghanistan&#39;s interest if Ukraine and its allies are defeated, and it is beneficial for Afghans to remain neutral in this war.	But it is in the interest of Afghanistan that Ukraine and its allies be defeated and that it is beneficial for Afghans to remain neutral in this war .
ستا په کوپرۍ غیڼ در ننباسم او په د تش ځای در خلاص کړم	1	I will enter the door on your shoulder and open the door in an empty place	I'm going to take a look at the co-eds and get rid of it.
شمس صیب دوي کښې شرم او حیا بیخي نشته دے	1	Shams Sahib has no shame or modesty in them	There's no shame in them.
په غله باندی به کله شرعی حدود جاری کیږی	0	Sharia limits are sometimes applied to grain	In the case of the grain، the grain is
ستا دخور کوس وغيم همدا اوس داسي رس دی چې ستا ددښځي د ميړونو په وخت کې نه وو کونی ست دقرار په ښځه لا غیڼ دربوزم بي ناموسه	1	Tell me about your sister. Right now, it&#39;s such a thing that your wife couldn&#39;t be there at the time of her husband.	It 's just that you don't have to be a woman at the time of your husband 's wedding , you don't want to be ashamed of your wife , you 're still a woman , you 're not
او لېکن بېل بېل يې کړئ د دې لپاره چې تاسو وازمايي په هغه څه کې چې تاسو ته يې درکړي دي	0	And separate them so that you may test them in what they have given you	Try it out so that you can see what you're doing.
دغه ګوره شاته یی دعسکر پرځای لکه سپی داسی درولی	1	Instead of looking behind him, he stopped like a dog	It's like a dog instead of a dog.
د پاتې دوو برخو لپاره به خبره ټوله پر دې راټوله وي چې افغانستان يو تېز بالر لوبوي که دوه	0	For the remaining two parts, it will all depend on whether Afghanistan plays one fast bowler or two	For the rest of the two parts , it will be all about the fact that Afghanistan is playing a fast baller or two .
پوښتنه دا لاندی شیان کوم جنس دی ا ښځینه ب نارینه پ نرښځیان ت ځناور ث تاسې مشخص کړی 🤔	1	Question: What gender are the following things?	The question is what kind of gender are these things and women are men , women are animals 🤔 .
لنډغر دزد قاتل وطن فروش حسیب	1	Lundghar, thief, murderer, peddler, Hasib	Shortghar Thief Killer Homeland Sale Hasib
بلکل دا عکسونه بېخي یو لوی درس لري ❤	0	Actually, these pictures have a great lesson	Of course، these pictures have a great lesson. ❤
والله زما فه زړه خبره دا	0	By God, this is my heart	God bless my heart.
زه به یی درته ووایم یوتن دافغانستان دشمن حبیث په کی ختم شو داسی پیښی دی ډیری شی	1	I will tell you that once the enemy of Afghanistan ended in Habis, there are many such incidents	I will tell you that one of the enemies of Afghanistan has ended in the habith of Afghanistan . There are many such incidents .
واقعن زموږ انجونو دفاع کي د منم	0	Actually, I am in defense of our girls	It's really my defense.
پوهيږم چي د مدرسي مفعول يې لعنت دي ستاسو پر مدرسه او ملاشي د پنجابي هيرامنډۍ د نطفي پيداواره 👁 😡 👁 🤷	1	I know that the purpose of the seminary is a curse on your seminary and the sperm production of the Punjabi harem.	I know that the object of madrassa is a curse on your madrassa and malashi is the birth 👁 😡 👁 🤷 of Punjabi Hiramndi .
ډیر ښه خبرده مننه کوه	0	Thank you very much	Very good news . Thank you .
ځان ته کمپین مکوه خپل ښایست دځان سره وساته که نجلۍ یی اوکه بیرتو وي نو همدغه کار کوه	1	Do not campaign for yourself, keep your beauty with you, if the girl is back, then do the same.	Don't make a campaign to keep your beauty with yourself . If you 're a girl or a girl , don't forget to do it .
د ښوونې او روزنې لپاره جدي اړتیا ده ، چې دولت په دې برخه کې ځانګړې پاملرنه وکړي او له ځنډ پرته اړین ګامونه اوچت کړي	0	There is a serious need for education and training, that the government should pay special attention in this field and take necessary steps without delay	Education is a serious need for the government to pay special attention to this issue and take the necessary steps without delay .
جنوبي افريقا د پچې له ګټلو وروسته مقابلې لوبډلې ته د منډو جوړولو بلنه ورکړه	0	After winning the toss, South Africa invited the opposing team to score runs	South Africa invited to make a run for the match after winning the match
د پاکستان او بنګله ديش ترمينځه ميچ د لندن په تاريخي ګراونډ لارډز کښې لوبيږي	0	The match between Pakistan and Bangladesh is played at the historic Lord&#39;s Ground in London	The match between Pakistan and Bangladesh will be played at historic London's OldLands
بلال کریمي همداراز وایي ، د پاسپورټ ریاست فعال دی او هغه خلک چې بایومټرېک شوي دي ، کولی شي چې تذکرې او پاسپورټونه ترلاسه کړي	0	Bilal Karimi also says that the passport department is active and people who are biometric can get ID cards and passports.	Bilal Karimi also says that the passport department is active and people who have been biometrics can get ID cards and passports .
او تاسو خبروم پر هغه څه چې تاسو يې خورئ او پر هغه څه چې تاسو يې په خپلو کورونو کې ذخیره کوئ	0	And tell me about what you eat and what you store in your houses	I'll tell you what you eat and what you store in your home.
میړه پیداکړه ځانته نور نو زړه شوی یې	1	If you find a husband, you will be happy	You've got to find yourself.
زه اوته دیوه ولایت یو	0	I am from the province	I am a province .
الحمد لله چي مردار يه کړل پاکستاني خوارج مرتدين کلاب النار ثم الحمد لله	1	Alhamdulillah, he killed the Pakistani Kharijite followers of Kalab Al-Nar, then Alhamdulillah	Thank God , what did you die , Pakistani khawaraj , apostates , club al-naar , sam al-hamdullah
ائتلافي ځواکونو د سعودي عربستان سرکاري خبري اژانس ته ویلي چې عملیات د مارب ولایت د عبدیه په شاوخوا سیمو کې شوي	0	The coalition forces told the official news agency of Saudi Arabia that the operation took place in the surrounding areas of Abdiya in Marib province	Coalition forces have told saudi arabia 's state news agency that the operation took place in the vicinity of Abdia in Marb province .
خليلزاد څه سپی دی چې بابا پاسې غاپي	1	What kind of dog is Khalilzad who is chasing Baba?	What is the meaning of the father's
وروره بيا دي ګنده خبره وکړه د سقاو زوی غوندي نر که لس تنه نور واي افغانستان ته غداران او لوڅ کوني ظاهرشاهيان نه راتلای	1	Brother, you said this dirty thing again. If there were ten more people, the son of Saqao, Ghondi Nar, traitors and swindlers would not have come to Afghanistan.	My brother said again , he said dirty things . If there were ten more men , zahirshahian would not come to Afghanistan .
هغه پسې زیات هکړې ، چې دوی به یو تعداد سرتېري افغان خاوره باندې تم کوي ، ترڅو شته ګواښونه له منځه یوسي او د سیمې د وضعیت په اړه خبر اوسي	0	He added that they will deploy a number of soldiers on Afghan soil to eliminate existing threats and to be aware of the situation in the region.	He added that they would stop a number of soldiers on Afghan soil to eliminate the threats and be aware of the situation in the area .
ابن منصور ته زړونه مولوي فتح الله منصور د شهید امیرالمؤمنین ملا اختر محمد منصور تقبله الله زوی دی ❤	0	Fathullah Mansour is the son of martyr Amir al-Mu&#39;minin, Mullah Akhtar Muhammad Mansour	Ibn Mansour is the son of Mullah Fathullah Mansour , the son ❤ of the martyred Amir al-Momenin Mullah Akhtar Muhammad Mansour
ډیر خلک د معلوماتو د کمښت له کبله د کورونا له واکسین کولو څخه هم ویره لريی	0	Many people are also afraid of corona vaccination due to lack of information	Many people are also afraid of being vaccinated due to lack of information.
�� دنن ورځی دردونکی انظور	0	�� Painful view today	Day-to-day
اروپايي ټولنې او ځينو نورو لوېديځو هېوادونو له استازو سره کتلي دي	0	The representatives of the European Union and some other Western countries have met	The European Union and other european countries
د بدن وزن بايد کنترول شې او لپاره يې لږترلږه په ورځ کې دری ځله د شلو د قيقو لپاره ورزش ترسره شي	0	Body weight should be controlled and exercise should be done at least three times a day for 20 minutes	Body weight should be controlled and exercised at least three times a day for 20 minutes.
ته هم نه شرميږې اوبابا دې هم نه شرميږي چه پخپل وايسرايتوب اوسهم فخر کوي ته ووايه چه دتادبابا لاس ته راوړنه تيروشل کالو کې	1	You are not ashamed and Baba is also not ashamed that he is still proud of his viceroyalty.	You are not ashamed , and your father is not ashamed that he is proud of his independence . Tell him that you have achieved your father 's achievements over the past 20 years .
ښه غټ غین به درسره وی	1	Good luck will be with you	All right , big fat will be with you .
ستا مور دټول پاکستان وغیم دډیزل زامنو	1	Your mother and all the sons of Diesel	Your mother , all over Pakistan , the sons of Diesel
دا حورکۍ چې په سهار میړه وګوري د میړه ټوله ورځ یی بده وي همدا استپراک کوي	1	If she sees her husband in the morning, the whole day will be bad	It's the same thing that i'm going to do in the morning، and it's going to be bad all day long.
خبريال ويب پاڼه د پاکستان مرتدد حکومت پوځ او نورو په ډيره سپین سترګۍ سره امريکا ته د بندولو نو ډالرو بدل کې خپل ځمکنی او هوايي حريم ورکړ	0	The reporter&#39;s website gave its land and air space to the United States in exchange for blocking the army and others of the rebel government of Pakistan.	The journalist 's website gave the United States its land and airspace in exchange for $100,000 in exchange for the closure of pakistan 's army and others .
دمورشیدي دي شه خورکي سخت ځواب دي بیغیرته ته ورکړي	1	Dear sister, give a hard answer to Beghirta	It's a hard answer to the question.
د یادونې ده چې په میانمر کې له پوځي کودتا وروسته پراخې مظاهرې وشوې	0	It is worth noting that after the military coup in Myanmar, there were massive demonstrations	It is worth noting that there have been large demonstrations after the military coup in Mianmar .
ویسټ انډیز د ۲۰ اورونو نړیوال اتل دی خو د کرکټ د نړیوالې شورا په اوسنۍ درجه بندۍ کې بیا ویسټ انډیز په یوې ورځنیو لوبو کې نهم او افغانستان لسم دی	0	West Indies is the world champion of 20 overs, but in the current ranking of the International Cricket Council, West Indies is ninth in ODIs and Afghanistan is tenth.	The West Indies are the world champion of 20 overs , but in the current ranking of the International Cricket Council , the West Indies are ninth in one-day games and Afghanistan is 10th .
دغه وزارت زیاته کړې ، چې دا ولسي وګړي د دوی د ځواکونو په هوايي او ځمکنیو عملیاتو کې سهوا وژل شوي او ژوبل شوي دي	0	The ministry added that these civilians were accidentally killed and injured in the air and ground operations of their forces.	The ministry added that the civilians were inadvertently killed and injured in their air and ground operations .
شهید خالد رب العالمين د شهادت قبول کړي	0	Martyr Khalid, Lord of the worlds, accepted martyrdom	The Lord of the Universe has testified.
کله چې کوم مجاهد شهیدیږي هغه بری مومي داسې بری چې نبي کریم ص یې ارمان درلود اصلي ژوند د اخرت دی دنیا به څه وي	0	When a mujahid is martyred, he becomes a victim like the Prophet, peace and blessings be upon him, dreamed of. The real life is the hereafter.	When a Mujahedeen is martyred , he succeeds in the victory that Nabi Karim wished for , the real life is the end of the world .
ډیره له پنده ډکه قیصه	0	A very interesting story	A lot of stories.
یلدا اوس له یوې میاشتې راهیسې په کابل کې د معتادو ښځو او ماشومانو د درملنې په سل بستریز مرکز کې تر درملنې لاندې ده	0	Yalda has been under treatment at the 100-bed Center for the Treatment of Addicted Women and Children in Kabul for a month now.	Yalda has been treated at a 100-bed centre for addicted women and children in Kabul for more than a month .
اوس نو نصير جان په کيسه ليکنه کې د پښتو ادب ستوری نه بلکې لمر و	0	Now, Naseer Jan was not the star of Pashto literature but the sun	Now Nasir Jan was not the star of Pashto literature in the story , but the sun .
اغلې بېری باندې په ټولنيزو رسنيو کې غوسې زیاتې دي	0	There is a lot of anger on social media about Ms. Berry	There's a lot more on social media
حقیقت نه ځان خبر کړه 😐 ځان ده مشهوره کیدو خورا شوق لري 😂	1	Inform yourself of the truth 😐 He is very fond of becoming famous 😂	The truth is that 😐 he is very interested in being famous . 😂
بيا جنسي اړيکه د انسان د خوشحالۍ سبب کيږي	0	Then sexual intercourse is the cause of human happiness	Sex is the result of human happiness.
جنګ د علتونو ۴۱۹۱ پورې په لسو کالونو کې د	0	The causes of the war in 10 years until 4191	10 years in the 1940s
ذرائع مطابق د قامي کرکټ ټيم سابقه کپتان محمد حفيظ ته د ايف بي ار لخوا شوکاز نوټس جاري کړې شوي دې	0	According to sources, FBR has issued show cause notices to the former captain of the national cricket team, Mohammad Hafeez.	According to zaria , the history of the national cricket team , Captain Mohammad Hafiz , was issued by the FBR .
وه خرکوسه هغه دي تا په وخت کي مارشال وه هندوستان يی فتح کړي وو اوس خو نده کنه	1	This rabbit is the same when you were a marshal and conquered India, but not now	He was the first indian to win the marshal 's time .
د فتوحاتو وختونه 😘 څه یو خوشحالی وې	0	The times of conquests were so happy	Sometimes it's 😘 a joy.
د فوټبال نړیوال فدراسیون فیفا هم د افغانستان د فوټبال د فدراسیون د رئیس کرام الدین کریم دنده د ورځو لپاره ځنډولې ده	0	The International Football Federation (FIFA) has also suspended the work of the President of the Afghanistan Football Federation, Karamuddin Karim, for a few days	THE INTERNATIONAL FOOTBALL FEDERATION ( FIFA ) HAS ALSO SUSPENDED THE PRESIDENT OF AFGHANISTAN 'S FOOTBALL FEDERATION , KARAMUDDIN KARIM , FOR DAYS .
کله چې طالبانو د شر او فساد له منځه وړلو په نوم په قندهار ظهور وکړ	0	When the Taliban appeared in Kandahar in the name of eradicating evil and corruption	When the Taliban emerged in Kandahar in the name of eradicating evil and corruption
د مور کوس دي وچ کړم سخته به ستاسو سومبی سوځي چي طالبان راغلي	1	I will dry your mother&#39;s chest, it will be hard for your family to burn when the Taliban came	It's hard to get your mother's hair wet.
هغه جدي ونه ګڼله کله چې یې بیا نشه يي توکي استعمال کړل ما هم د هغه په ضد وڅکول	0	He didn&#39;t take it seriously when he started using drugs again, I also smoked against him	He didn't take it seriously when he used drugs again and I drank it against him .
د زمري له خولې د لنچر ګزارونه 😘 شيطاني رسنۍ دي له دې ویډیو درس واخلي د اسلامي امارت د اتباعو د اطاعت تناب خورا پیاوړی دی زۀ	0	The lynchers from the lion&#39;s mouth 😘 Satanic media, take a lesson from this video, the obedience of the citizens of the Islamic Emirate is very strong.	According to the lion , the media 😘 are evil media . Learn from this video . The obligation to obey the citizens of the Islamic Emirate is very strong .
دا یولوچک ډم دۍ هو کاربه یی خراب شوۍ وی دا د شکر ځای ده	1	This is a unique dum	It's a sugar place. It's a sugar place.
هر انسان بايد دا په ياد ولري چې په پيسو ټولنه	0	Every human being should remember that society is based on money	Everyone should remember that the community
او دوزخ به هغه چا ته څرګند کړی شي چې يې ویني	0	And Hell will be revealed to those who see it	And hell will be exposed to whoever you see.
افغان اليکشن کميشن څلور ديرش ولايتونو وړمبې نتيجې اعلان کړے	0	The Afghan Election Commission has announced the preliminary results of thirty-four provinces	The Afghan Electoral Commission has announced the results of 33 provinces .
لکه چې ډاکټرانو هم زما مړينه تاييد کړې وه	0	As the doctors also confirmed my death	The doctors confirmed my death.
میړه غواړي	1	wants a husband	husband wants
په قران پوهېدل اودهغه مطابق ژوند کول په تعليم کيږي	0	Knowing the Qur&#39;an and living according to it is an education	The qur'an is taught according to the Qur'an.
ښه خبره ده تاسو خو د قونصلګریو نه د کونیتوب مرکزونه جوړ و خدای مو وشرموه	1	It&#39;s a good thing, but the consulates were made into centers of conunity, God forbid	It 's good news , but you have established congresal centers . God bless you .
همدا څو شېبې وړاندې ښاغلي ادنان په خپل ټويټ کې لیکلي دي چې سندره به په راتلونکو څو ګړیو کې خپره شي	0	A few moments ago, Mr. Adnan wrote in his tweet that the song will be released in the next few days	Just a few moments ago , Mr . Adenan wrote in his tweet that the song will be released in the next few hours .
حکيم صيب جلال په رښتيا حقيقي حکيم ده	0	Hakeem Saib Jalal is truly a real Hakeem	The wise are truly wise.
رسولي وايي په پام کې لري ، چې په خیرکوټ ولسوالۍ کې هم د معتادینو د درملنې لپاره نوی روغتون جوړ کړي ، او په نشه يي توکو د روږدو شمېر راکم کړي	0	Rasooli says that he is planning to build a new hospital for the treatment of drug addicts in Khairkot district and reduce the number of drug addicts.	Rasouli said he plans to build a new hospital to treat addicts in Khair Kot district and reduce the number of drug addicts .
ستا کوس د مور د ګلخان وغیمه هیرامنډې کې دې شریعت راوله بیا د افغانستان غم خوره	1	Your mother&#39;s mother, Gul Khan, brought the Shariat in the Hiramande, then the sad sister of Afghanistan	Bring the law to your mother 's grief in Gulkhan 's grief .
څومره ښایسته	0	how beautiful	How beautiful
سیمې ته د اور وژنې او ژغورنې ډلې رسېدلي دي او ټپیان روغتون ته وړل شوي	0	Firefighting and rescue teams have reached the area and the injured have been taken to the hospital	A group of firefighters and rescue crews arrived in the area and the wounded were taken to hospital
په فتوا کې وړاندې راغلي چې خلک دې د جمعې د لمانځه پر ځای په کور او یا داسې ځای کې د ماسپښین لمونځ ادا کړي چې ډېره ګڼه ګوڼه و نه لري	0	In the fatwa, it is stated that instead of Friday prayer, people should perform afternoon prayer at home or in a place that is not crowded.	The fatwa said that people should pray in the afternoon instead of Friday prayers at home or in a place that does not have a lot of crowds .
په داسی بی شرفه اسلامی چتر دی خاوری واوړی	1	In such a dishonorable manner, the Islamic umbrella has been destroyed	In such an unwary islamic umbrella , the eastern part of the
ستا د مور کونه وغیم له افتخار سره بړوا	1	Take care of your mother with honor	I'm proud of my mother's
ننګرهار خو د اعلان قرض می درباندی پاتی	0	Nangarhar still has to pay the advertising debt	In the 1990s، it was borrowed from the
دی زیاتوي چې له دوه میاشتو راهیسې یې د دې لوبې لپاره تیاری نیولی او غواړي راتلونکې هم ورته ځان چمتو کړي	0	He adds that he has been preparing for this game for two months and wants to prepare himself for the same in the future	He added that he has been preparing for the game for two months and wants to prepare for the future.
الله تعالی دې د اسلام دوښمنان او مسلیمه امت دوښمنان رسوا او زلیله کړي که هغه هر څوک وي چې د اسلام نه په استفاده یهودو ته خدمت کوي 😥 😥 😥	1	May Allah disgrace and humiliate the enemies of Islam and the enemies of the Muslim Ummah, if they are anyone who serves the Jews using Islam.	May Allah disgrace the enemies of Islam and the muslim nation , if he is anyone who serves 😥 😥 😥 the Jews in the use of Islam .
د سفارت خلک پرې خرب شول ، په منډه ورغلل بیرغ یې ورته وښود	0	The people of the embassy were angry, they ran and showed him the flag	The people of the embassy were thrown away , ran and showed them the flag .
بله خبره دا ده چې اندیښنه مه کوی ، ځکه چي تشویش اندیښنه هم د ناروغۍ وده تیزه کوي	0	Another thing is not to worry, because worry also accelerates the development of the disease	The other thing is not to worry because anxiety also increases the development of the disease .
دئ خو سم وایه خو که یی څوک ورسره ومني	0	Say it right, but if someone agrees with it	It's true، but i have someone with me.
که هر ځای کې یې خو بیا هم د یو ساتل شوی سپی یا حرامي یې	1	If he is everywhere, he is still a guarded dog or a bastard	Wherever it is، it is still a protected dog or a forbidden dog.
۶ دوی همدا موضوع تېر کال په لوست کې لوستلې وي	0	6 They read the same topic in the lesson last year	They read this in the last year.
په دوه زره پنځلسم کې ېې زمبابوې ته اول په زمبابوې او بیا په شارجه کې پرله پسې ماتې ورکړې چې د لوبو لړۍ ېې د کال ته غځیدلې ده	0	In 2015, they defeated Zimbabwe consecutively, first in Zimbabwe and then in Sharjah.	In 2005, he defeated Zimbabwe first in Zimbabwe and then in Sharjah , which extended the series of games to the year .
ايا پخوانيو ځواکونو څخه انتقام اخيستل کيږي او بايوميټريک له لارې مشخص کيږي تر څو د پخواني جرم پر سر سزا ورکړل شي مفتي محمد بشار له سره	0	Are former forces being avenged and determined through biometrics to punish past crimes Mufti Muhammad Bashar	Whether the former forces will be avenged and determined by biometrics to be punished for an earlier crime , Mufti Mohammed Bashar .
جنتونه دي ځای شه مشره	0	Paradise is the place, leader	The heavens are here , chief .
تراوسه پورې طالبانو په دغه بهیر کې تر ډېره هغه غنم وېشلي ، چې تېر افغان حکومت ته د هند لخوا د مرستې په توګه ورکړل شوي وو	0	So far, the Taliban have distributed mostly the wheat that was given to the previous Afghan government by India as aid in this process.	So far , the Taliban have distributed much of the wheat that was given to the previous Afghan government as india 's aid .
فالو بیک درسره وکړه محترمه	0	Follow back, dear	Eddy is a respectable
د دې اتلولۍ مقررات له اوسني کرېکټ سره څه نور توپیرونه هم لري	0	The rules of this championship have some other differences from the current cricket	There are other differences with the current rules.
چارواکي وايي ، نيول شوی کس اوس د ملي امنيت اداره کې د نورو پلټنو لاندې دی	0	Officials say that the arrested person is now under further investigation at the National Security Agency	The arrested man is now under investigation by the National Directorate of Security ( NDS ) , officials said .
اودډمی ځویه اوحرامی خدای دمشرف په مرک مردارګړه	1	Oh, my god, my god, I&#39;m going to die	And the son of The God of Mercy died in the interview of Musharraf .
هغه وخت دی پیاد دی چی ښځی ستا کونه در پاکول هغه وخت دی غیرت چیری و خر کوس یی	1	It&#39;s a pawn when a woman cleans your house, that&#39;s the time when honor is broken	It's time for a woman to clean your ass .
د پکتیکا د عامې روغتيا رياست وايې ، چې د دغه ولایت په مرکز ښرنه کې د معتادينو د درملنې لپاره د ۲۰ بستريز روغتون د جوړېدو چارې ۹۰ سلنه بشپړې شوې دي	0	The Department of Public Health of Paktika says that the construction of a 20-bed hospital for the treatment of drug addicts in Sharna, the capital of this province, has been completed by 90 percent.	Paktika 's public health department said 90 percent of the 20-bed hospital has been completed to treat addicts in Sharana , the capital of the province .
زما لنډه وینا چی ۲ ۰۲ ۲۰۲۳ کال کی چی ده پی ټی ایم غونډه وه مانچسټر بولټڼ کی الحمدالله ډیره ښه غونډه وه ټولو ملګرو نه ډیره	0	My short speech on 2 02 2023, there was a PTM meeting at Manchester Bolton. Alhamdulillah, it was a very good meeting.	My short speech was in 202023 when the PTM meeting was held in Manchester Bolt . Thank God it was a very good meeting from all of our friends .
ددی اثار په ذهنونو کی ثبت کړی دوی علی مزاری بوتلان خر سپی ځناور توبه تف لعنت	1	These works have been recorded in their minds, they are Ali Mazari bottles, hare, dog, animal, repentance, spit curse	These works have been recorded in the minds of ali mazari butlan donkey dogs animals repenting spit curse
خپل واليت تخار ته د شپې يوولس بجې له رسېدو سره سم هغه څه سره مخ شول چې دوی يې فکر هم نه کوه	0	As soon as they reached their province Takhar at eleven o&#39;clock at night, they faced something that they did not even think about	After arriving in Takhar at eleven o 'clock at night , they encountered something they didn't even think of .
افغانستان دا مهال د ۲۰ اورونو په نړیوالې درجه بندۍ کې په اتم مقام او ایرلنډ په ۱۷ مقام کې دي	0	Afghanistan is currently in the 8th position and Ireland in the 17th position in the international ranking of 20-overs	Afghanistan currently ranks eighth in the world rankings of 20 overs and Ireland is 17th in the world rankings.
ترڅو په ژوند او ورته رسېدونکو خدماتو کې یې مثبت تحول رامنځته شي	0	To make a positive change in their lives and related services	To make a positive change in the lives and services of the media
ریټویټ سو موږ ته هم اعلان وکه	0	Retweet and advertise to us as well	We're also announcing
هغه وایي که د طالبانو کوم رهبر د پاکستان غوښتنو ته سر ټیټ نه کاندي ، ښایي د یوې بلې ډلې لخوا به وځپل شي	0	He says that if any Taliban leader does not bow down to Pakistan&#39;s demands, he may be ousted by another group.	He says if any Taliban leader does not bow to Pakistan 's demands , he may be crushed by another group .
۱ ميليونه ماشومانو ته چې تر پنځه کلنۍ کم عمر لري ، د دې ناروغۍ ضد واکسين تطبيق شي	0	1 million children under five years of age should be vaccinated against this disease	1 million children under the age of five are vaccinated against the disease .
وا د سپي بچيه وا د خره بچيه وا د خنځير بچيه اوو خر دماغه اخر دي څوک خوشاله کړ 😓 وه ستا په هغه کراي څو کلنه	1	Wow, baby dog, baby donkey, baby donkey, baby donkey, the brains of a donkey, who made you happy? How old are you?	It 's a dog 's child , it 's a donkey 's child , it 's a donkey 's child , it 's a donkey 's son , it 's a donkey 's child , it 's a donkey 's child , it 's a donkey 's child , it 's a donkey 's son , it 's a donkey 's son , it 's a donkey 's son , it 's a donkey 's son , it 's a 😓 donkey
ځکه امریکایي چارواکي تراوسه په نړۍ کې له داسې چا رسه نه و مخ شوي	0	Because the American authorities have not yet encountered such a person in the world	The United States has not yet been able to do so in the world.
ته شوې د پښتو غزله ځوان زه دې بابا کړم 👍 ❤	0	You have become a Pashto ghazal young man, make me a father 👍 ❤	I'm a young man، I've made it to my dad. 👍 ❤
د هغې ورزشي کلپ د کابل په زړه نوي ښار شهرنو کې دی چې دا سیمه کله نا کله د امنیتي ګواښ لاندې وي	0	Her sports club is located in the heart of the new city of Kabul, which area is sometimes under security threat	Her sports club is in the heart of Kabul 's new city , which is sometimes under security threat .
مولوي سراج الدین حقاني صاحب حفظه الله او ددی دې کورنی هر وګړي ډېر زحمتونه اوزیانونه ښکلي دي زیات شهيدان یې ورکړي دجها	0	Maulvi Sirajuddin Haqqani Sahib, may God bless him and every citizen of his family, have suffered a lot of hardships, are beautiful, and have given many martyrs.	Mawlawi Serajuddin Haqqani , Sahib Hizbullah and every citizen of this family , has suffered many hardships and losses . He has given many martyrs to death .
دوی له ژور خپګان لرونکو خپلوانو او ملګرو سره مرسته کولای شي او هغوی قانع کولای شي چې باید له ډاکټره مشوره واخلي	0	They can help deeply depressed relatives and friends and convince them that they should seek medical advice	They can help deeply depressed relatives and friends and convince them to seek advice from a doctor .
مونز د دي وطن بچيان يو مونز د دي وطن مالکان يو دا می داده وطن دا می د بابا وطن دا وطن زما دئ کندهار می د بابا په قواله	0	The children of this country, the children of this country, the owners of this country.	Munz , the children of this country , are the owners of this country , this is my country , this is my country , my country , my kandahar , my father 's country , my
ماشاالله ورځ په ورځ می هیواد د ترقی پر لور روان دی د يوه افغان ورور له لوري بې پلوټه الوتکه تياره شوې ده چې مالي ملاتړ	0	MashaAllah day by day the country is progressing. An Afghan brother has prepared an unmanned aerial vehicle with financial support.	Mashallah , my country is on its way to development day by day . An Unmanned plane has been prepared by an Afghan brother to provide financial support .
سهار پخير 💝 موږ په خپلو مجاهدو ځواکونو وياړو زمونږ سرښندونکي مجاهدين د اعداد او جهاد لارویان د رباط او قتال اتلان او د	0	Good morning 💝 We are proud of our mujahid forces, our brave mujahids, fighters of number and jihad, heroes of Rabat and battle and	In the morning , 💝 we are proud of our mujahedeen forces , our stubborn Mujahideen , the numbers and jihadists , the heroes of Rabat and Qatal and the heroes of Rabat and Qatal .
و هلکه دلته دې غزت موضوغ بيخي مطرح نه ده موږ ښوونځي ترې غواړو سه رنډي خانې نه ترې غواړو	1	And boy, this is not the issue here, we want a school, we don&#39;t want three houses	And here , this ghazt issue is not at all important . We want schools to ask them , we ask them , we ask
الله سبحانه وتعالی مو په دنیا او اخرت کې کامیابي غواړي نو اجازه مه ورکوئ چې شیطان تاسو ته فریب ورکړي	0	Allah subhanahu wa ta&#39;ala wants us to be successful in this world and the hereafter, so don&#39;t let Satan deceive you	God wants you to succeed in this world and in the hereafter، so do not let Satan deceive you.
ډاکترانو ته یې ویل ، چې دا او ماشوم یې باید دواړه ووژل شي	0	He told the doctors that both he and his child should be killed	He told the doctors that he and his child should be killed.
د مرداروپنجابی حرمونی دي څونه کونه به یی ورکړي وي	1	How much money will he give to the dead Punjabi Harmuni?	The death of the punjabi harem is to give him a donkey .
هغه بریالی وخوت الله تعالی هغه نور د دنیا په غم کشیو ونه لورید نو دخپل نعمتونو خواته وغوښت په ویاړ سره یی شهادت پکړ	0	He was successful. Allah Almighty did not see him anymore in the sorrows of the world, so he asked for His blessings. He was martyred with pride.	He succeeded and allah did not go to the grief of the world anymore , so he asked for his blessings and testified proudly .
۹ خدائ پاک مونږ ته د عيسی مسيح په حقله خپله پټه منصوبه څرګنده کړه ، هغه منصوبه چې د هغۀ خوښه وه او چې په کښې خپله نېکه اراده پوره کړی	0	9 God revealed to us his secret plan about Jesus Christ, the plan that pleased him and in which he fulfilled his good will.	9 God has revealed to us his secret plan about Jesus Christ ، the plan he chose and in which he fulfilled his good will .
د حزب اسالمي رئیس عبدالهادي ارغنديوال او	0	Hizb-e-Islami Chairman Abdul Hadi Arghandiwal and	Abdul Hadi Arghandiwal ، Head of The Asalami Party
د بیغیرته زو منافقه تاسو دي الله جل جلاله خراب که په مشرانو پسي غلط تبلغات کول دا د منافق او د کفارو د ر	1	You are a hypocrite.	If you are a hypocrite , Allah is the Almighty , if you distort the hypocrites after the hypocrites and the disbelievers .
جعلي اکونټ دي	0	It&#39;s a fake account	Fake account
دوه لاسي سلام او دعاګانې ورته کوو 👐	0	We salute him with two hands and pray for him 👐	There are two prayers and greetings. 👐
بې غیرته انسانه ټولو پښتنو ته خوله مه اچوه مردګوه دا ملک د پښتنو دی خبیثه ته د کومې کوڅې سپی یې	1	Don&#39;t talk to all Pashtuns without honor, this country belongs to Pashtuns.	Don't put your mouth on all the Pashtuns without human being . Death is the country of the Pashtuns . What street dog is it to be a pashtun dog .
دا د ټويټر خورانې خوټې هم لري توبه له صوفي مخلوق 🤭	1	It also has a Twitter feed	It's also a great way to get a sense of what's going on in the world 🤭.
دنیکو اخلاقو څښتن رفیب نلری	0	These people do not have morals	The morality of the world is not
د ازبکستان بهرنیو چارو وزیر کابل ته تللی او د طالبانو بهرنیو چارو له وزیر سره یې لیدلي دي	0	The Foreign Minister of Uzbekistan went to Kabul and met with the Minister of Foreign Affairs of the Taliban	Uzbekistan 's Foreign Minister visited Kabul and met with Taliban Foreign Minister
وايي چې چيرته يو څو چرسيان ناست وو کوم ملا يې لارې ته تيريده سلام يې وباندې اچولی دي يو چرسي بل ته ويلي چې والله په ملايانو کې خو هم خلک شته	0	It is said that where a few Charisans were sitting, a mullah crossed the road and greeted them.	They say that where a few hashishes were sitting , the mullahs had crossed the road , they greeted each other . One chersi told another , " God willing , there are also people in the mullahs . "
دله خرکوسه د پنجاب بچیه پشتو نشې لیکلاې	1	The children of Punjab cannot write Pashto	Kharkos can't write Pashto children of Punjab
د چين او پاکستان هخوا د بریتانیا صدراعظم جان بوريس بیا ويلي دي چې سمدلاسه او په ناسمو شرايطو کې دې د نړۍ هېڅ هېواد هم طالبان په رسمیت باندې نه پېژني	0	On behalf of China and Pakistan, British Prime Minister John Boris has said that no country in the world should recognize the Taliban immediately and under the wrong conditions.	British Prime Minister John Boris on the other side of China and Pakistan has said that immediately and in the wrong circumstances , no country in the world recognizes the Taliban .
د ا مت غمخور مشر تېره ورځ يې چې وینا کوله ورته ځیر شوم خورا زیات فرق پکې راغلی 😥 د ا مت درد يې غوښې اوبه کړې د پخوا پڅېر نده	0	The grieving leader of the community, I went to him the other day when he was giving a speech. There has been a lot of difference.	Yesterday , when he was speaking , i looked at him very differently . 😥 His pain has watered the flesh , it is not the same as before .
هېڅ فکر مکوئ او لکه يو هېڅ داسې غلي پاتې شئ	0	Don&#39;t think about it and stay silent like a nobody	Don't think about it and stay as quiet as ever.
دی وخت کی هغه دی صهيونستي او صليبی يرغلګرو مليشی او دلالان چرته ول	1	At that time, where were the militiamen and brokers of the Zionist and Crusader invaders	At this time، he was a crusader and a crusader.
او د غني بابا تازه خپور شوی عکس م ورسره وګورئ	0	And look at Ghani Baba&#39;s newly published photo	Take a look at my newly released photo.
په اروپا کې ایټالیا ، اسپانیا او یونان په ازاده فضا کې یو ځل بیا د ماسک تړل جبري کړي دي	0	In Europe, Italy, Spain and Greece have again forced the wearing of masks in the open air	In Europe، Italy، Spain and Greece have once again forced the wearing of masks in open space.
زیری زیری زیری فراهي اولسه مبارک دملي تدارکاتو نوبتې غونډه د رئیس الوزراء د اقتصادي مرستیال محترم ملا عبدالغني برادر تر مشرۍ لاندي جوړه شوه	0	Ziri Ziri Ziri Farahi Olusa Mubarak National procurement meeting was held under the chairmanship of the Prime Minister&#39;s Economic Deputy Mullah Abdul Ghani Baradar.	The national procurement meeting was held under the leadership of Mr . Mullah Abdul Ghani Baradar , Deputy Economic Minister of Al-Wazara .
د انګلستان ټول لوبغاړي د لوبې په ۲۴ م اور کې وسوځیدل او یوازې ۹۶ رنزونه یې وکړل	0	All England players were dismissed in the 24th over of the match and scored only 96 runs	All england players burned in the 24th game and scored only 96 runs
�� ابو داؤد کتاب البیوع باب الرجل ی کل من مال ولده رقم ۳۵۲۸ مؤمن	0	�� Abu Dawud Kitab Al-Baywa Chapter Al-Ralq Ya Kul Min Maal Wolda Amount 3528 Believers	The Book of Psalms 3:28
دپاک فوج نوی کاروبار د پاکستان فوج په یو بل کاروبار باندې هم قبضه وکړه ترقی کی طرف سفر	1	New Business of Pak Army Pakistan Army has taken over another business on the journey towards progress	Pakistan 's new pak army business also took over another business in development side trip
نوټ له انګلیسي څخه ژباړه	0	Note Translation from English	The Word from English
نو هغه ده چې بیا د ويټامینونو بستو ته اړتیا لري	0	So she needs a bunch of vitamins again	So that's what we need to do with vitamins.
ولي عدالت د عدم ثبوت په بنا يو اړخيزه فيصله د اسفنديار ولي خان په حق کښې کړيده	0	But the court made a unilateral decision in favor of Isfandiar Wali Khan based on lack of evidence	But justice has made a unilateral decision on the basis of lack of evidence in the right of Esfandiar Wali Khan
وخت راتلوونکې ده ددې هرڅه پوښتنه به کيږی	0	The time is coming, everything will be questioned	It's time to ask all of this.
ډیر چټی او بوس اسنان یی غول مه خوره بی وجدانه	1	Don&#39;t be fooled by too many kisses, you are unscrupulous	A lot of the kisses and kisses are unsatisying.
چې دا ناروغي پر اعصابو ناوړه اغېزه پرېږدي او تېر يادونه له ذهنه باسي	0	This disease leaves a bad effect on the nerves and erases the past memories from the mind	This disease has a negative effect on nerves and reminds the mind of the past .
کونه ټینګه د چا په غین چې نازیږې هغه به دې بیا هم لوڅه کونه خرڅوې لږ صبر وکړه ته څه شې	1	Don&#39;t be too hard on someone who hates you.	The ass is firmly against someone who is nazi , he will still sell his naked ass . Wait a little bit .
په دا راپور مو خدای بیخ اوباسه وایي چه یوه سپي د لوږی هډوکی څاټه بل سپي یې کونه څټله پاکستان خو خپله دبل کونه څټي	1	According to this report, God Bikh Obasa says that one dog licks the bone of a hungry dog, another dog licks its butt, Pakistan licks its own butt.	In this report , God says that one dog eats the hunger bone of another dog , pakistan , but the other dog eats the other .
ملي سرچینې مو په واک کې دي ، پولیس ، چورلکې ، د بم قطعه او بېړنی پرسونل ژر ور ورسېدل	0	National resources are at our disposal, police, helicopters, bomb squad and emergency personnel arrived quickly	National resources are at our hands , police , helicopters , bomb units and emergency personnel arrived quickly
مردار سوو دا خنځيررر	1	It&#39;s dead	The death of the dying
نه پوهیږم چی ستا پشان د نړۍ اکثره فاحشی او زانیان ولی د مدرسو کونیانو ملاتړ کوی اوهو ستاسو او د هغوی خو مسلک یو دی اووس پوه شوم 🤣 🤣 🤣	1	I don&#39;t know why most of the prostitutes and adulterers of the world are behind you, but they support madrassas, oh, your profession and theirs are the same.	I don't know why most of the world 's prostitutes and scholars like you support the madrassas , but you and their profession are the same and Now I understand . 🤣 🤣 🤣
د هغې په وینا د نیول شویو کسانو پرضد له پولیسو سره د ترهګریزو کړنو د ثبوت لپاره هیڅ دلیل نه شته	0	According to her, there is no reason to prove terrorist acts against the arrested people	According to her ، there is no reason to prove terrorist acts against the police .
د لوی افغانستان يم نه بې نسله ستا په څير د پاکستان يم ستا ټوپک په لاس وجود له ما لړزيږي	1	I am from the great Afghanistan, without race, like you, I am from Pakistan	I 'm not a great Afghanistan , I 'm a generationless , I 'm like you , I 'm Pakistani , I 'm shaking with your gun .
بارکزی د سپي بلا دې د اکوړې خټک مدرسې لوی خر هئبت الله خنځیر ته ور وګرځوې د لاهور ایچ ک	1	Barakzai, without a dog, turn the big donkey Haibatullah Khanjir of Akkore Khattak Madrasah Lahore H.K.	Barakzai turned the dog 's disaster into the big donkey of The Akura Khattak Madrassa to Hebethullah Khonir , Lahore HK .
کور شوی ګنګه شوی محمد اشرف غنی بابا بګو ژورناليست بی ادب شين خر استی	1	The home-grown, bald-faced Mohammad Ashraf Ghani, the journalist, is an uneducated donkey	Mohammad Ashraf Ghani , Baba , is a rude journalist shin donkey .
پلار الزایمر درلودلو هر څه یی هیر وو پرته له زوي څخه زوی یی الزایمر نه درلود هر څه یی په یاد وو پرته له پلار څخ	0	The father had Alzheimer&#39;s and forgot everything except his son. The son did not have Alzheimer&#39;s. He remembered everything except his father.	His father had Alzheimer 's , he forgot everything except his son , he had Alzheimer 's , he remembered everything except his father .
تاسي عوندي خلک شهیدان بلکي مردار تښتیدلیه ټامي	1	You are the people who are martyrs, but the dead have escaped, Tommy	The people of the world are dead، but they are dead.
د دغه وضعیت ادامه بیا وروسته ډیرې دوامداره او مزمنې بیمارۍ رامنځته کوي چې ډیری وخت په سرطان اوړي	0	The continuation of this situation causes many persistent and chronic diseases, which often lead to cancer	This condition then causes many chronic and chronic diseases that often lead to cancer.
بګرام کی زیږیدلی حرامی ټامیانو خور د خنزیر غنی لور مریم غنی ړا ستاسی ناموس ده حرامی ټامیانو	1	Born in Bagram, Harami Tamiano&#39;s sister, Maryam Ghani, daughter of Pig Ghani, is your honor, Harami Tamiano.	Born in Bagram , Harami Tomiyan , sister of Khanazir Ghani , Maryam Ghani , is your honor .
نعره یې تکبیر باور مو وشه په لیدو با مو له سترګو د خوښیو اوښکې توي شي ختما یي وویني ن شاء الله چې ځوان نسل مو په اسلامي او جهادي روحیه سمبال دي	0	The slogan is Takbeer, believe us, tears of happiness will fall from our eyes when we see it. God willing, our young generation is equipped with Islamic and Jihadi spirit.	He shouts , "Takbir , we believe , we see the tears of joy in our eyes . " He sees the end of his life , Sha'allah , that our young generation is equipped with the Islamic and jihadist spirit .
هم هغه تاسو له ځمکې نه پیدا کړي یئ او په دې کې يې تاسو اوسولي یئ	0	He did not create you from the earth and placed you in it	He created you from the earth and made you live in it .
ته هم وحشی و خرلب هم وحشی	1	You are also a barbarian and Kharlab is also a barbarian	Wild and wild.
طالبانو هم بیابیا پر امریکا غږ کړی چې افغانستان کې د بشري ناورین مخنیوي لپاره دې کنګل شوې شتمنۍ ازادې کړي	0	The Taliban have again called on the United States to release the frozen assets in order to prevent humanitarian disaster in Afghanistan	The Taliban have again called on the United States to release frozen assets to prevent human disaster in Afghanistan .
منحوسي څهري د دواړو څخه مي تر حد زيات بد راځي ولي چي دواړه نه اسلام ته او نه افغانستان ته ژمن دي دا دواړه هميشه درواغ ، چټيات ، ښکنځل ، پوچ وايي	1	What is wrong with both of them is that both of them are neither committed to Islam nor to Afghanistan.	Manami 's figure is worse than the two , but both are not committed to Islam or Afghanistan . Both of them always say lies , chats , curses , absurdities .
نظر مو سمدي هوسۍ جانۍ	0	Feel free to comment	Your view is right deer, dear
تاسو زمونږه دراڼه وروڼه ي خپه نسې 😎 😀	0	Don&#39;t be sad our big brothers 😎 😀	You're the light of 😎 😀 ours.
اوکراین نن خبر ورکړ چې پر باخموت ښار د روسیې ګڼ بریدونه یې په شا ته تمبولې دي	0	Ukraine announced today that it has repelled several Russian attacks on the city of Bakhmut	Ukraine today announced that it has carried out a large number of Russian attacks on Bakhmut .
اعماق الخباری پاڼه خپل نشرات چیري کوي	0	The Amaq Al-Khabari page publishes its broadcasts	The deep-downs of the media are making their own
بس پښتون دغسی د پنجابی سپیانو وخوړ	1	Just the Pashtuns ate these Punjabi dogs	The Pashtuns ate the Punjabi dogs .
خلګ ایسار و د تللیو غم کې فکر یې نه و ستا بیلتانه ته 🥀 💔 😢	0	The people were sad and did not think about your return 🥀 💔 😢	In the case of The Esser، he didn't think he was going to be able to get away 🥀 💔 😢 with it.
ما ته یی وکړه ګرانه	0	Do it to me dear	I made it hard.
که دا راپورونه رښتیا وي چې په افغانستان کې د ښځو د کرکټ ننګه نه کیږي ، د استرالیا کرکټ بله لار نه لري پرته له دې چې د افغانستان کوربتوب ونکړي	0	If these reports are true that women&#39;s cricket will not be challenged in Afghanistan, Australian cricket has no choice but to not host Afghanistan.	If these reports are true that women 's cricket is not supported in Afghanistan , Australia has no choice but to not be home to Afghanistan .
پرتوګ نشته 🥹 پرتوګ اسلام اباد کی پاتی شو	1	Not available 🥹 Partog stayed in Islamabad	No radiation left 🥹 in Islamabad
له هغه وروسته چې د سیاسي تفاهم هلوځلو نتیجه ورنکړه ، د افغانستان ولسمشر محمد اشرف غني له افغانستان څخه ووت	0	After efforts to reach a political understanding failed, Afghan President Mohammad Ashraf Ghani left Afghanistan	Afghan President Mohammad Ashraf Ghani left Afghanistan after political reconciliation efforts failed .
دا د غرب پلیتې دي غواړي چې د غرب پلوه ټالبانو د پروژې برخه شي او شهرت پیدا کړي دوی دومره شرم حیا غیر	1	These are the Westerners who want to become part of the project of the pro-Western Taliban and gain fame. They are so shameless.	This is a western platform that wants to be part of the pro-Western Taliban project and become famous . They are so shameless .
کتاب ماته ولیګه	0	Read the book to me	The book is written by me.
د دغه وزارت د معلوماتو په اساس په دې موده کې ۹۴ کسان چې په کروناویروس اخته شوي و مړه شوي دي	0	According to the information of this ministry, 94 people who were infected with coronavirus have died during this period	According to the ministry ، 94 people who have been infected have died during this period .
ژوندۍ او په چارؤ کې بريالۍ اوسې	0	Stay alive and successful in your endeavors	life and success in the
ژبه د ټولني سره يوځای وده کوي او بدلون مومي ، او د ژبي د بدلون او اوښتون سره يوځای د سيمو د نومونو بدلون هم رامنځته کيږي	0	Language grows and changes along with the society, and along with the change and transition of the language, there is also a change in the names of the regions.	Language develops and changes together with society , and with language changes and changes in the names of regions , there is also a change in the names of the regions .
کاکړ صاحب دغه زما ضمير سنګه ومني بس ما تري پوښتنه وکړه اوس دي جواب راکړي زه تري زمه وسلام	0	Mr. Kakar, accept this on my conscience, just ask me, now answer me, I will give you my greetings	Mr . Kakar , accept my conscience . I asked him more questions . Now give me the answer . I want to say hello .
د امریکا څارګرې ادارې د پاکستان له خاورې له افغانستان سره پر پوله د امریکا څارګرې ادارې سلګونه ډرون او د ترهګرۍ ضد بریدونه کړي دي	0	The American intelligence agency has carried out hundreds of drones and anti-terrorist attacks on the border between Pakistan and Afghanistan.	U.S . INTELLIGENCE AGENCIES HAVE CARRIED OUT HUNDREDS OF DRONE AND COUNTER-TERRORISM ATTACKS ON PAKISTAN 'S BORDER WITH AFGHANISTAN .
چ ۴ ۱۵ میزایل او بمباردونه یې تر موږ راورسیدل د لوی ملاصیب سپیڅلو قواو هم د یو اوږد جنګ تابیا ونیوله او د هېواد په غرنیو سیمو کې مورچه شول	0	Ch 4 15 missiles and bombs have reached us.	When 415 missiles and bombardments came to us , the great malasib forces also captured a long war and became ants in the mountainous areas of the country .
دا چې راروان تش په نامه انتخابات هم د تیرو په شان یوه تیرایستونکي پروسه ده	0	The upcoming so-called elections are also an exhausting process like the previous ones	As a result، the election is just as important as the previous election.
هغوی د نوي کال د پیل راهیسې د تیلو د بیو د لوړیدو په غبرګون کې لارو کوڅو ته وتلي دي	0	Since the beginning of the new year, they have taken to the streets in response to the increase in oil prices	They have taken to the streets in response to rising oil prices since the beginning of the New Year.
عام مسلمانان په دې شرط چې عدل وساتلی شي يواځې څلور ښځې په نکاح کولای شي خو رسول الله صلی الله عليه وسلم تر څلورو زياتې ميرمنې هم په نکاح اخيستې شوې	0	Common Muslims can marry only four women under the condition that justice can be maintained, but the Messenger of Allah, may God&#39;s prayers and peace be upon him, married more than four wives.	Muslims can marry only four women on condition that justice be maintained , but the Prophet (pbuh ) has also married more than four women .
خو هلته واي چي طالبان د پاکستان دي دلته بيا واي چي پاکستان دي ماته ځاي را کي نو که طالابان د پاکستان دي نو بيا تاته څنګه ځاي در کړي احمقه	1	But it was said there that the Taliban are from Pakistan, and here it was said that they are from Pakistan, so if the Taliban are from Pakistan, then how can they give you a place, idiot?	But there was the Taliban in Pakistan , and then they said , " Pakistan is my place , so if the Taliban is Pakistan , how can they give you a place , stupid ? "
ټرمپ په لومړیو کې د ټاکنو له پایلو سره کلک مخالفت وښود او د درغلیو خبره یې کوله او نه یې غوښتل چې خپله ماته ومني	0	In the beginning, Trump strongly opposed the results of the election and spoke of fraud and did not want to accept his defeat.	Trump initially expressed his opposition to the election results and said he was not willing to accept it.
شکر دی شهیدان می ور کړی دی دالله سخه بدله غواړو	0	Thank you for the martyrs, we seek revenge from Allah	Thank you for the martyrs . God willing , we want to change .
چي په ښار کي معتبر ؤ ټوله خره ؤ سره خپل ؤ سره جوړ ؤ سره ښه ؤ خر مامور خر مستوفي ؤ خر ښاروال ؤ خر وکیل ؤ خر وزیر ، خر	1	Who is reliable in the city, and all the donkeys are with their own, and they are good.	Which was prestigious in the city , all donkeys were made with their own . It was good . Donkey officer Khar Mustofi was the mayor , the donkey was a lawyer , the donkey was the minister , the donkey .
د رویټرز خبري اژانس د راپور له مخې ، ویسټ دا خبره له بروکسل څخه د ټېلفون له لارې خبریالانو ته وکړه	0	According to a Reuters news agency report, West told reporters by phone from Brussels	West told reporters by phone from Brussels , according to Reuters .
د دوحې د تاریخي تړون دریم تلين د امریکا د ولسمشر د ځانګړي استاز داکتر زلمي خلیلزاد او د طالبانو د اسلامي تحریک د سیاس	0	The third signing of the historic Doha Agreement by the US President&#39;s Special Envoy Dr. Zalmay Khalilzad and the Taliban&#39;s Islamic Movement	The third anniversary of the Doha Agreement is the third anniversary of the us president 's special envoy ، Dr Zalmai Khalilzad ، and the Political Policy of the Islamic Movement of the Taliban
هههه حرام تل حرام وي کومه وحې را نازله شوه چې زده کړې حلالې شوې داسې ووایه چې د امریکا سوټي په زور خلاصیږي	1	Ha ha ha ha ha ha ha ha ha ha ha ha ha ha ha ha ha ha ha ha ha ha ha ha ha ha ha ha ha ha ha ha ha ha ha ha ha ha ha ha	It 's haram , it 's haram , it 's forbidden
هههه چی غوړی	0	Haha what oil	What do you want؟
هر چاته پدو نیظام کی ځای شته دی خو ستا په شان مرتدین ملحدینو ته ځای نشته ته به همیش لکه ډوګره سپۍ غاپی	1	Everyone has a place in your system, but there is no place for apostate atheists like you.	Everyone has a place in the system , but there is no place for apostates like you . You will always be like a dog .
د ایراني خبريالانو له خولې دېوال د افغانستان د ټولې لرې د ايراني په خاوره کې د زراعتي ځمکو سره جوړېده	0	According to the Iranian journalists, the wall was built in the Iranian territory along with the agricultural lands all over Afghanistan.	According to Iranian journalists , the wall was built with agricultural lands in the entire afghan territory .
چې بریتانا ته راشي او له سره ژوند پیل کړي	0	to come to Britain and start a new life	To come to The United Kingdom and start living with
کونی ور کړۍ پنجاب او امریکا یانو ته	1	Please send them to Punjab and America	Punjab and The United States of America
د کانال ادارې مسئولین وايي له دې لارې هڅه کوي خلکو ته وښيي پنبه د کوکنارو ښه بدیل کېدای شي او هغوی د دې فصل کرلو ته مخه کړي	0	Officials of the canal administration say that they are trying to show the people that cotton can be a good alternative to poppy and they will stop planting this crop.	Canal officials say they are trying to show people that cotton can be a good alternative to poppy and that they can turn to growing this crop .
چغه بې ننګه شاتګپاله او د غاطرې بچیه	1	She is an unchallenged backslider and a child of Ghatra	It's an unsung، and it's a child's
دوی حکومت درلود ، دوی پيسې هم چاپ کړې وې	0	They had a government, they also printed money	They had a government، and they also printed money.
د دې لپاره چې الله هغه کار پوره کړي چې مقرر شوی و او خاص د الله په طرف ټول کارونه بېرته ګرځولی شي	0	In order for Allah to complete the work that was appointed and especially to Allah, all works can be returned	In order that Allah may accomplish what has been ordained، and all things will be returned to Allah.
که پر حالاتو مزبوت کنترول ولرئ زهر شندونکي هیڅ تاوان نه شي درته رسولی قلم باندی خو ډير ملګری ليکل کو خو پ	0	If you have a strong control over the situation, poisoners cannot harm you	If you have control over the situation , the poisoner can't harm you , but write a lot of friends on the pen .
غول د وخوړل ستا ښځه غېم خو یو ثبوت مو وړاندې نه کړ تل مو ادعا کړې ده ستاسې په جهاد او شرېعت کې متیازې وکړم د رنډۍ زويه	1	The fool ate your wife, but we did not provide a proof.	Your wife was deceived , but we did not present any proof . We have always claimed to be in your jihad and sharia , son of Randi .
که بیخ وی خو ستا بیخ تر ډیرو پلن دی خو کندهاری سوټی ته دی ټینګ نکړ ډ ډیزلو زور دی ولیدی	1	If there is a belt, but your belt is wider than most, but you did not tighten it to the Kandahari suit. Diesel is strong.	If it is a base , your base is more wide , but it doesn't hold on to kandahari su , it is the power of diesel .
که کار اهل کار ته سپارل وا نو تا خنزير بايد جلال اباد کی زرنج چلولا يا دوکاندار وا دا تا خنزير په	1	If the work was handed over to the workers, then the pig should be a farmer or a shopkeeper in Jalalabad.	If you hand over the work to the workers , you should be a shopkeeper in Jalalabad .
تراوسه پورې د دې برید پړه کومې وسله والې ډلې نه ده منلې	0	So far, no armed group has claimed responsibility for this attack	So far ، no group has claimed responsibility for the attack .
ستاسو ترقي باندي خوشحاله یم ځه ده چا نا نهء سوزم ناکام ښه یم ستاسو بزرګئ ما ته معلومه ده زه داسے لوفر ښه یم بدنام ښه یم	0	I am happy about your progress.	I 'm happy with your progress . I 'm happy with your progress . I 'm not going to burn anyone . I 'm not going to burn . I 'm fine . I know your greatness . I know that I 'm a good loser . I 'm notoriously good .
ګرفتار ترهګر نه نور تفتيش شروع کړے شوي دے	0	Further investigation has been started from the arrested terrorist	No further investigations have been launched.
هغه وايي چې په دې اړه یې د لیبیا له حکومت سره یې چې په نړیواله کچه رسمیت لري ، تړون کړی دی	0	He says that he has made an agreement with the Libyan government, which is internationally recognized	He said he has made an agreement with the Libyan government , which is internationally recognized .
او د انسان د ژوند لومړۍ شروع وي منځ ته راوړې	0	And brought the first beginning of human life	the beginning of human life.
ستا کوس د هغی رنډۍ مور وغیم چی ته یی زیږولی دا څلویښت کاله ستاسو پنجابیانو بیناموسا	1	Your wife is the mother of that bitch who gave birth to you these forty years, your Punjabi people are inglorious.	The mother of the man who gave birth to you for forty years , your Punjabis , Benomosa .
تیره شپه په جلسه کې د مولوي عبدالواسع صمیم صیب یو شعر چې جاوید امرخیل ته یې د شعر په ژبه جواب ورکړی دی وډیو رټویټ کړئ	0	Last night in the meeting, a poem by Maulvi Abdul Wasi Samim Sahib, who replied to Javed Amarkhel in the language of poetry, retweet the video.	Last night , at the meeting , mr . Mawlawi Abdul Wasa Samim , a poem that responded to Javed Amarkhel in the language of poetry , wrote a video .
د افغانستان نورې یوه ورځنۍ او د شلو اورونو سیالۍ د ډسمبر په میاشت کې له زمبابوې سره دي	0	Afghanistan&#39;s other ODI and T20 matches are against Zimbabwe in December	Afghanistan 's other one-day and twenty-overs competitions will be held in December with Zimbabwe .
ډېر یو عجېب کلپ یې جوړ کړی ماشوم هم د خپلو استشهادي زلمیو پر څېر پېښې کا رب دې زموږ نسلونو ته د هغوی پر نقش قدم ثبات او استقامت ور په برخه کړي	0	He has made a very strange clip. The child is also similar to his martyrdom.	He has created a very strange club , the child has also done events like his martyred young people . The Lord has given stability and endurance to our generations in their role .
ای ستاسو خنزیرانو ښځه وغيم	1	Oh, your pig&#39;s wife	"Oh my God، my wife،
موټروان راغی ، زموږ پر سر د ايښي قفس دروازه يې خالصه کړه ، دوه چرګان يې پکې واچول	0	The motorist came, opened the door of the cage above us, and put two chickens in it	The driver came , opened the door of the cage on our head , put two chickens in it .
افغان خارجه محکمې ترجمان عبدالقهار بلخي لخوا ټوټر باندې بيان جاري شوي	0	A statement was issued on Twitter by the spokesperson of the Afghan Foreign Court, Abdul Qahar Balkhi	Afghan Foreign Court statement issued on totar by Abdul Qahar Balkhi
هغه وايي ما ويل ځواني هم لاړه ، اوس سپين ږيرتوب دی ، ما ويل ترڅو به يې کوم	0	He says I said youth is gone, now it is old age, I said I will do it till then	He said he was also young , and now he is old , I told him to do it .
رښتیا هم د سفیر النګ راتګ د هغه لخوا تاید نه وو	0	Indeed, Ambassador Alang&#39;s arrival was not confirmed by him	In fact، the ambassador's arrival was not confirmed by him.
ډیر بی غیرته سپیان استۍ ټالب یانی سپی د پنجاب دلالانو	1	Very unscrupulous dogs are the dogs of the Punjab brokers	Many other non-native dogs are Talib Yani dogs of Punjab brokers
خبریال وېب پاڼه د مایکروسافټ کمپنۍ مشر وایي چې د کرونا وبا راتلونکي واکسین باید په سمه ډول مدیریت شي ، نوموړی اندېښنه لري چې بې عدالتي به پکې وشي	0	The head of the Microsoft company says that the future vaccine for the corona epidemic should be properly managed, he is worried that injustice will be done.	The head of Microsoft 's website says the next coronavirus vaccine must be managed properly , he worries that injustice will be done .
د امیرالمؤمنین ډاکټر حضرت محمد اشرف غنی حفیظ الله تازه انځور په پښتون قام کې د پوهې کتاب د امن نمونه د پرمختګ کمپنۍ او د د	0	Amir al-Mu&#39;minin Dr. Hazrat Muhammad Ashraf Ghani Hafeezullah, the latest picture, the book of knowledge in the Pashtun community, the model of peace, the development company and the	Dr . Amir al-Momenin , Hazrat Mohammad Ashraf Ghani Hafizullah , a recent image of the book of knowledge in the Pashtun tribe , is an example of the development of the company and the
دغه ځناور وګوری د امارت په چوکات ځناوران زیات کیژی خو کمیژی نه ته به خرتوب کوی زه به غلی درته ناست وم چی خیر دی کو	1	Look at this animal, the animals in the square of the Emirate are very big, but they are small, but they will growl.	Look at these animals , there are many animals in the emirate , but they will not be small . I will sit quietly for you .
دا ول ې تواب په غوسه وويل دا مه راته وايه چې له نيکه وپوښته	0	Tawab said angrily, &quot;Don&#39;t tell me why, I asked my grandfather.&quot;	He said، "Don't tell me what's going on."
ستا خزه ددی ډوزن جنرال سره وغیم	1	I spoke with the dozen generals	I'm going to take a look at the general
معلومه نه ده ، چې امريکا دغې غوښتنې ته کوم غبرګون ښودلی	0	It is not known that the United States responded to this request	It's not clear what the U.S. has responded to.
نو بيا پکار ده چې د افغانستان حکومت په رسمیت وپېژني	0	Then it is necessary to recognize the government of Afghanistan	So it is necessary to recognize the Afghan government .
حقاني طالبانو ډېوه پتنګ درلوده خو کندهاري طالبانو څوک نلرل روښانه پوپل را ووته د ډېوې له کسته يې د ملا ياکوب ملاتړ وکړ	0	The Haqqani Taliban had a strong kite, but the Kandahari Taliban had no one.	The Haqqani Taliban had a puppet , but the Kandahari Taliban did not have any clear popal . They supported Mullah Yakob from The Daya .
اسرائیل چې د امریکا ملاتړ له ځان سره لري ، د فلسطیني وګړو لپاره ډېری ستونزې جوړوي	0	Israel, which has the support of America, creates many problems for the Palestinian people	Israel , which has American support , is causing many problems for the Palestinian people .
تر سلو زیاد شهیدان په ژوند کې ده منل چې ویډیوګاني یې شته چې ما شهیدان کړي	0	More than 100 martyrs have accepted that there are videos that make them martyrs	There are more than 100 people in my life who have been killed.
د بلخ مارمل ولسوالۍ په انځورونو کې	0	In pictures of Marmal district of Balkh	In pictures of Balkh Marmal district
ملا زه هم انسان یم زړه کې شور لرم د یوې خندا پیغور په څه راکوې زه دا بدرنګه دنیا نه ګورمه د نابینا پیغور په څه راکوې م عاکف امارتي ، د ازادۍ وږمې	0	Mullah, I am also human, I have a noise in my heart. What do you give me for a dirty face? I don&#39;t see this ugly world. What do you give for a blind face?	Mullah , I am also a human being . I have a noise in my heart . Give me a smile . I don't see this bad world . I don't see this bad world . Give me something blind . I am aakov emirate , freedom is a wag .
قصم دی چی پختانه مو نړی ته وشرمول 🙈 🙈 دا ډول موردګوان مه پریګدی چی پر ممبر هر غول اوغوشایه سره وخوری	1	I swear to send Pakhtana to the world.	It 's a story that we don't wash our cooking to 🙈 🙈 the world . Don't let these kinds of cases go on to eat with any deceitful and deceitful insects .
پښتنې په قام عسکری نه دی څه دی ښځی د ابادی نیمې دی د ژوند په هره څانګه کی باید خپل پوره رول و لری او د خپلو صلاحیتونو	0	Pashtuns are not soldiers by nature, women are half of the population, they should have their full role and abilities in every department of life	Pashtuns are not military in the nation . Women are half of the population , they should have their full role in every area of life and their powers .
د سیالۍ ګټونکی د خپلې خوښې خیریه موسسې د بسپنې لپاره یو میلیون ډالر ګټي	0	The winner of the contest wins $1 million to donate to a charity of their choice	The winner of the competition earns $1 million for his charitable donation
يا الله خوګ پيغمبر ص په طريقه مو ژوند برابر کړ	0	O Allah, the Prophet (peace be upon him) provided life for us	The Prophet Muhammad (peace and blessings of Allaah be upon him)
د روغتیا نړیوال سازمان وایي چې په تېرو ۲۴ ساعتونو کې دا ویروس د نړۍ په شپږو نورو هېوادونو کې هم خپور شوی دی	0	The World Health Organization says that in the last 24 hours, this virus has spread in six other countries of the world	According to the World Health Organization ، the virus has spread in six other countries in the past 24 hours .
ډير زلیل خلک ياست	1	They are very despicable people	There are a lot of people
سېمبول ډېر ځله د يوه رواني قرارداد په توګه د انسانانو ترمنځ د تداعي ګډه وسيله ده	0	A symbol is often a common means of communication between humans as a psychological contract	A symbol is often a common form of communication between human beings as a psychological contract.
فضلي د اداري او ولایتي چوکیو په خرڅولو کې دومره ماهر وو چې د سبزي منډۍ دلالان هم دومره ماهر نه وي	1	Fazli was so adept at selling administrative and provincial posts that the brokers of Sabzi Mandi are not so adept.	Fazli was so skilled in selling administrative and provincial chairs that the green mandiving brokers were not so skilled .
دردونکی ډیر دردونکی په چاباور مکوی انډیوالی او خپلوي ته د پای ټکی ورکړی ولا تهنو ولا تحزنو وانتم الا	0	Painful, very painful, give an end to the end of the struggle and kinship.	It's a great way to put a lot of people's trust in their friends and family .
نو که غواړئ وسله ایمان دې محفوظ زیات پياوړي او محکم وي نو مرمۍ نیک اعمال زیات کړه	0	So, if you want the weapon to make your faith more secure and strong, then increase the bullet with good deeds	So if you want the weapon to be stronger and stronger , then increase the good deeds of the bullet .
افغانان سره تقسيم نه کړو او بيا ځلې يې هجرت ته اړ نه کړو لوي مصلح ستر غازي مولوي جلال الدین حقاني رحمه الله 🤲	0	Do not divide the Afghans and do not force them to migrate again.	We did not divide the Afghans and did not force them to emigrate again , the great mosleh , the great Ghazi Mawlawi Jalaluddin Haqqani , the merciful Allah 🤲
څوک نه رټي څه ګټه لري ۵ هغه فرصتونه ويني چې دنورو ورته پام نه وي ۶ دنوروپه شان ډاريږي خواجازه نه ورکوي چې ډاريې کارونه محدودکړي	0	5. He sees opportunities that others do not pay attention to. 6. He is afraid like others.	No one has any interest in 5 opportunities that others don't care about , 6 they are afraid like others , they don't allow them to limit their fears .
تیرشه مرداری ستا د مور دا مردار کوس وغیم ته په خارج کي کوس ورکوی دا ستا پلار دلته پر ای	1	The dead body of your mother is the dead body of your father	Your mother 's death is giving kos to abroad . Your father is here .
د وخت په مغرورانو يې خوبونه حرام کړي علي او د منظور په شان سړي موږ ته پکار دي ✌ 😘 😘 ✌ ۵۰ ✌ 😘	0	We need men like Ali and Manzoor for the arrogant people of the time ✌ 😘 😘 ✌ 50 ✌ 😘	It's time to take a look at the 50-year-olds، and we're going to have to take a look at ✌ 😘 ✌ 😘 it. ✌ 😘
سفارت له واده کولو دمخه ستا پر سندونو له غور کولو څخه ډډه کړې ده	0	The embassy has refused to consider your documents before marriage	The embassy has refused to consider your documents before marrying
په رښتیا هم چه ډیر بی شرمه کونیان یاست	1	Indeed, you are very shameless	It's really a shame.
وطن او راتلونکو نسلونو ته غنیمت میراث پرېښود او بېرته لکه برېښنا په هماغه پړق سره پناه شو او لاړ	0	He left a legacy for the country and the future generations, and he took refuge with the same lightning and left	The country and the next generations left the booty legacy and went back to the same place as electricity .
لیک خو مې د څانګې د الجبر په کتابچه کې کېښود	0	But I put the letter in the Algebra book of the department	I wrote it in the book of Algiers.
د مهاجرینو او راستنېدونکو چارو سرپرست وزیر خلیل الرحمن حقاني د خصوصي سکتور سره د تخنیکي او مسلکي زده کړو ادارې د همغږۍ کنفرا	0	Khalilur Rehman Haqqani, Acting Minister of Migrants and Returnees Affairs, on the coordination conference of Technical and Vocational Education Agency with the private sector.	Acting Minister of Refugees and Repatriation Khalil-ul-Rahman Haqqani
لوی ملاصیب فرمايي پوهنتونونه او نور ټول د زده کړو مراکز یې تړلي اما پل سوخته کې یې د کتابونو درواغجن نندارتون خلاص کړۍ دی	0	Major Malasib says that universities and all other educational centers have been closed, but they have opened a fake book exhibition in Pul Sokhta.	The great mullah says that universities and all other educational centers have closed , but they have opened a false book exhibition in Pul-e Sokhta .
زموږ د پنجاب سپيه دا لاندې لږ اوګوره کنه ستا مور د لور خرڅي ښځه خرڅي مور خرڅي اوغ ېم 😡 😡 😡 د کابل	1	Our dog of Punjab, take a look below, or your mother is selling her daughter, selling her wife, selling her mother, selling her.	Look a little bit below our Punjab dog or your mother is selling a daughter , a mother selling a daughter , a mother selling a mother , and i am 😡 😡 😡 in Kabul .
فه شریعت کی څه ورته وایی	0	What does Shariat say?	The law is similar.
دزمریو کور دي بي زمریو نشي الحمدالله چي یؤ داسي خپلواکه فوځ لرو چي ټوله دنیاکي یی ساری نشته قربان له داسي سرتیرو ♥ زړونه یی پرتاسو خوږو ♥ م ع	0	It is the home of lions, there can be no lions. Alhamdulillah, we have such an independent army that has no equal in the whole world.	It is the home of the thieves . Thank God , we have such an independent army that is not unique to the whole world , the sacrifice of such soldiers ♥ is sweet ♥ to you .
عاطف ته هم يو سوباړے ورکړي کنه	1	Give Atif a treat too	It also gives a sede.
د افغان کرکټ بورډ د غوراوي کمېټې مشر دولت خان احمدزي د اعلان شوې لوبډلې په اړه ویلي چې ټول لوبغاړي د شپږو میاشتو لړۍ او چمتووالي وروسته غوره شوي	0	Daulat Khan Ahmadzai, the head of the selection committee of the Afghan Cricket Board, said about the announced team that all the players were selected after six months of training and preparation.	The head of the Afghan Cricket Board 's selection committee , Dawlat Khan Ahmadzai , said about the announced team that all players have been selected after six months of series and preparations .
خپل قونسلګرۍ يي دي که په کښې غواګاني ستې او که سپې ستا پکښې څکار دي وراک شه	1	If there are cows in it or if there are dogs in your consulate, get rid of it	Your consulate is your consulate , if you have cows in it , if the dog is in it , what are you doing ?
که ستا مطلب دغه خنځير وي نو ستره تيروتنه کوي دا پنجابي زوی بايد اشد مجارات شي لرګي بايد په و منډل شي 😡 😡 😡 😡 😡 😡 😡 😡 😡	1	If you mean this knife, then this Punjabi son is making a big mistake.	If you mean this tree , then he makes a big mistake . This Punjabi son should be allowed to wear the wood . 😡 😡 😡 😡 😡 😡 😡 😡 😡
د یادونې ده چې واک ته د طالبانو له بیا رسېدو سره افغانستان کې ډېری امن خونې وتړل شوې او یوازې د ګوتو په شمېر څو خونې فعالیت کوي	0	It should be noted that after the return of the Taliban to power, most peace chambers in Afghanistan were closed and only a few chambers are functioning.	It should be remembered that with the return of the Taliban to power , many safe rooms have been closed in Afghanistan and only a few rooms are operating .
دا ویټامین د مغز کیمیاوي ترکیب کې دخیل دی چې د انسان مزاج تنظیم کولو کې مرسته کوي	0	This vitamin is involved in brain chemical synthesis that helps regulate human mood	This vitamin is involved in the chemical composition of the brain that helps regulate human mood.
د ټوالیب غلام داغه منطق ده نور که څوګ دوی ته لابی کوی ډیر رزیل او بی ایمان دی ⛔	1	Twaleeb Ghulam&#39;s stain is logical, but whoever lobbies for them is very dishonest and dishonest ⛔	This is the logic of Tabalib 's slave , and even if many people lobby for them , they are ⛔ very cruel and unbelied .
دغې کارخاني لپاره څه باندي دری ملیونه امریکايي ډالره ورکړل شول	0	About three million US dollars were paid for this factory	$3 million was paid for this work.
دادهیرامنډی زامن له نسله به ورک شی داځل که کړی خدای خیر وی له ازاره چابازار موندلی ندی دا دظلم اخیری حد دی دپنحاب ډمانو	1	The sons of Dahiramandi will be lost from generation to generation, if God is good, they have not found a market for pain. This is the last limit of oppression. Panhab Damano	The sons of Dyramandi will be lost from the generation . This time , god bless you , no one has found the market . This is the last limit of oppression .
دا لومړی ځل دی ، چې امريکا د افغان ښځو لپاره ځانګړې استازې ټاکي	0	This is the first time that the United States appoints a special representative for Afghan women	This is the first time that the United States has appointed special representatives for Afghan women .
ډېری غړي دې د ښځينه و دي او ان که وغواړې نو حامله هم پاتې کېدی شې	0	Most of the members are female and you can get pregnant if you want	Most of them are women، and if they want to be pregnant.
څو ورځې مخکې طالبانو د جلال اباد ښار په لومړۍ ناحیه کې د اختطافګرو خلاف د عملياتو او پکې د يوه اختطافګر د وژلو او بل د نیولو خبر ورکړ	0	A few days ago, the Taliban announced an operation against kidnappers in the first district of Jalalabad city, killing one kidnapper and arresting another.	A few days ago , the Taliban announced an operation against the kidnappers in the first district of Jalalabad city , killing one kidnapper and arresting another .
ته بي غيرته خو ه همدي خلکو ډفا کوي او پلوي يي کوي چک چکي ورته واخي	1	You are unworthy, but the same people are slandering and supporting him	It's a good thing to be able to do the same thing، and it's the same thing، and it's the same thing.
خو بيا يې په زړه کې ور تېر شول تاوان يې څه دی له ځانه سره يې وويل چې ويې وګورم	0	But then he thought to himself, &quot;What is the loss?&quot;	But then he passed through his heart . What is the damage ? He told himself to look at it .
د یعقوب مجاهد سره پکاره وه چه په خیټه کې ئي ورختل وی داسی ښه ئی ډبولی وي او په کونه کې ئی سوټی وروهلی وي د سوټی سره ئي پنجاب ته ورلیګلی وي	1	Yaqoob Mujahid was supposed to have been stoned in his stomach and he had put a stick in his elbow and he had gone to Punjab with the stick.	It was necessary for Yaqub Mujahid to be in his stomach to be so good and he had a suit in the hole , he had to go to Punjab with a suit .
واکمنه وروره هغه هدف چې دخلکو سره په نېکه رویه ښه اخلاقو او نرم چلند ترلاسه کېږي هیڅکله یې د هغوی سره په سختۍ زور ا	0	Ruler brother, the goal that is achieved with good manners and gentle behavior towards people is never to force them hard.	My brother , the goal of good manners and gentle treatment of the people is achieved , never with hard force .
دیو افغان په صفت چی دی تصویر ته ګورم سخت دشرم 😌 احساس کوم بیاداځینی بیغیرته افغانان اوپه نامه مسلمانان وایی چی اسلامی اردو مو له لاسه ورکړه	1	As an Afghan, I am ashamed to look at the picture.	As an Afghan , when I look at this picture , I feel very ashamed 😌 . Then some innocent Afghans and Muslims say that we have lost our Islamic army .
اوس چي کافران همدغو سپيڅلو مجاهدينو مات کړل تاسو خوارج کلاب النار له کومه راغلی	1	Now that the infidels have defeated these holy Mujahideen, where did the Kharijites come from?	Now that the infidels have defeated these holy mujahidins , where did you come from the Khawarij Club al-Anwar
طالبان د مديريت او منجمنټ په برخه کې ماهرين او متخصص دي ، ځکه همدغه يې تحصيلي او تحقيقي رشته او کاري ساحه ده	0	The Taliban are experts and experts in the field of management and management, because this is their academic and research field and work area.	The Taliban are experts in management and management because it is an educational and research field .
دا لاندي خړ پړ مزار د امریکا د سرسخت دښمن او د جهاد د دنګ څلي د امریکا ناټو په وړاندي د جهاد د بنسټکر ملا سیف الرحمن م	0	This is the dark tomb of Mullah Seifur Rahman, the founder of Jihad against America&#39;s NATO and America&#39;s staunch enemy.	Mullah Saif Rahman , the founder of jihad against NATO , is the enemy of America and the enemy of jihad .
ديوسه وخت لپاره دټويټر سخه دالله په امان	0	God bless Twitter for the time being	For the time being، god is safe.
څومره کفر چې تاسو داسلام جامه کې دننه شروع کړي فرغون د موسی خلاف نوو کړي دنن مولا راهب کاهن ملعون	1	How much disbelief did you start inside the dress of Islam, the pharaoh made a new attack against Moses.	How many unbelievers have begun to enter the garment of Islam , the fargon has changed against Moses , the priest of The Holy Prophet , The Holy Prophet of Moses .
او پنجشیری لندغر قسم بخور که لندغر مسعود جاسوس پلکستان بود یا نه ای تاسی نسل غیم لندغرو ای تاسی نسل شورای نظار غیم	1	And Panjsheri Landghar, swear if Landghar Masood was the spy of Pulkistan or not.	I swear to God، i swear to god، i'm not going to tell you، i'm not going to tell you، i'm not going to be a man، i'm not going to be a man، i'm not going to be a man، i'm not going to be a man، i'm not going to be a man، i'm not going to be a man، i'm not
په پرديو باور د نظام بنسټ خرابوي	0	Trusting outsiders undermines the foundation of the system	The foundation of the system is destroyed
اصف علي د ورلډ کپ لپاره اعلان شوې پنځلس کيسزه سکواډ کښې هم شامل دې	0	Asif Ali is also included in the announced fifteen-man squad for the World Cup	Asif Ali is also included in the 15-case squad announced for the World Cup
د سټيټ بينک ترجمان وائي چي تراوسه پوري متحده عرب امارات حکومت طرف نه پاکستان ته دوه اربه ډالره ملاو شوي دي	0	The spokesman of the State Bank said that so far two billion dollars have been transferred to Pakistan from the United Arab Emirates government	The State Bank interpreter says that so far , the UAE government has sent $2 billion to Pakistan from the UNITED Arab Emirates .
د پېښور پوليس لاين بمي چاؤدنه کې د پښتنې ميندې بورې او ميرمنې کونډې شوې بچي يتيمانان شول د چاودنې په ورځ هم پنجابيانو په	0	In the Peshawar police line bomb blast, Pashtun mothers and widowed children became orphans.	Peshawar police line bomb blast in Pashtun mothers and widowed women became orphans on the day of the explosion
�� 🤣 🤣 🤣 🤣 🤣 🤣 ورغلو کوستېزن حساب او کتاب ته خدای به ېې په دا کونه سوټي ورننباسي	1	�� 🤣 🤣 🤣 🤣 🤣 🤣 🤣	🤣 🤣 🤣 🤣 🤣 🤣 The Book of Psalms and The Book of Psalms will be written in this book.
خبيث انسان تا خپل دبادارانو ظلمونه هير سول چه په مظلومو افغانانو مو وکړه اوس هم دکفارو څخه مرسته غواړي	1	Wicked man, you have forgotten the injustices of your superiors, which you have done to the oppressed Afghans, and now you are asking for help from the infidels.	The evil man has forgotten the oppression of his masters , who have done to the oppressed Afghans , and he still seeks help from the infidels .
د دغې شپې مرکزي لوبه د احمد ولي هوتک او باربوسا وه	0	The central match of the night was Ahmad Wali Hotak and Barbosa	The main game of the night was Ahmad Wali Hotak and Barbosa
له امريکا غږ راديو سره د دفاعي ځواکونو په تړاو زما مرکه ۷ ۱ د ا ا ا ولې نه دی توانېدلی چې د جمهوريت د وخت ملي اردو د خپلو ځواکونو په ليکو کې جذب کړي	0	My interview with the Voice of America regarding the defense forces 7 1 Why was the AA unable to absorb the National Army of the Republic into its ranks?	My interview with Radio Voice of America in connection with the defense forces 71 was not able to recruit the National Army of the Republic of Afghanistan in its ranks .
ای ستا کوس په خرو غیم د کنجر لوری که غټ کونی وې ستا ښځه په خرو غیم بی شرفه رذیله پدی عقل او دی دلیل بی شرفه رذیله	1	Oh, if you could make your wife fat, your wife is sad, shameless, shameless.	O you , my donkey , my dear , if it were a big donkey , your wife is a donkey ,
همدا راز نوین الحق په لومړنۍ لوبه کې د لاهور قلندرز دوه مهم لوبغاړي وسوزول	0	Also, Naveen-ul-Haq fired two important players of Lahore Qalandars in the first match	In the same way , Novin ul-Haq burned two of lahore's key players in the first game .
د پاکستان د ملي امنیت سلاکار او د بهرنیو چارو وزیر به د یادې غونډې مشري وکړي	0	Pakistan&#39;s National Security Adviser and Foreign Minister will preside over the meeting	Pakistan's National Security Advisor and Foreign Minister will chair the meeting
ويده سحر وختي دي سپو لا دغه هم نه دي کړي	1	It&#39;s early morning and the dogs haven&#39;t done this yet	It's early in the morning، but it hasn't worked yet.
خو که چیرته د سولې بهیر همدايس ځنډول کیږي	0	But if the peace process is delayed	But if it's delayed
ناچاره مه شې درنه ځار شم د ناچارۍ پیغور به ولې درکومه	0	Don&#39;t be miserable, why should I suffer?	I don't have to worry about why I have to.
ښه ستا په خور نوی انتحاری واچوم د غرب روزل شوی سپیه	1	Well, I will put a new suicide bomber on your sister, a western trained dog	I'm going to take a look at the new west side of the
�� 😂 😂 دا شغال د سپې په مرګ مردار شو الحمدالله ثم الحمدلله ټول پنجاسپیان به انشاالله همداسی مرداریږي	1	😂 😂 😂 This jackal died due to the death of a dog.	😂 😂 This jackal died of the death of the dog . Thank God , all panjspis will die like this , God willing .
انګلينډ څلور ګټلي او يو ئې بائيللے ولې شري لنکا يو ګټلے	0	England won four and lost one, why Sri Lanka won one	England won four and lost one by Sri Lanka
داخو اغا رنډی را ټولی سوی چی دا شل کال ی امریکا یان خوشحال ول	1	However, Agha Randi told everyone that America was happy in these 20 years	But Agha Randi gathered that the 20-year-old American was happy .
پکار ده حکومت او يا هم بل هر بنسټ د اکاډميکو بنسټونو او مرکزونو خيال وساتي له دوی څخه دې د خپلو ذاتي او شخصي مسلو او ګټو لپاره کار نه اخلي	0	It is necessary for the government or any other organization to take care of academic institutions and centers and not to use them for their personal and personal issues and benefits.	The government or any other institution should take care of academic institutions and centers , not to use them for their own personal and personal issues and interests .
د ګډ او جنسي ژوند له کارپوه سره دې د بېرته سم ژوند جوړولو لپاره مشوره وکړي	0	He should consult with the expert of joint and sexual life to make a right life again	The relationship between the sex and the sex life is to be re-integrated.
چې نن یې د افغانستان د بشري ناورين په پلمه د اسلامي هېوادونو د همکاريو سازمان د فوق العاده غونډې کوربه توب کاوه	0	Today, he was hosting an extraordinary meeting of the Organization of Islamic Cooperation under the pretext of Afghanistan&#39;s humanitarian crisis	Today ، he hosted an extraordinary meeting of the Organization of Islamic Cooperation of Islamic Countries on the occasion of the humanitarian disaster in Afghanistan .
یو زیات شمیر افغانان په هیواد کې د نامناسبو شرایطو او ستونزمن ژوند له امله ترکیې ته کډواله شوي چې د ژوند موخه یې پدې هیوا	0	A large number of Afghans have immigrated to Turkey due to unfavorable conditions and difficult life in the country.	Many Afghans have migrated to Turkey due to poor conditions and difficult living in the country .
شیخ که خنځير	1	Sheikh or Khanjir	Sheikh Khasharir
تاسوبادارمی ښودلی یعنی یهودیان	0	You have shown courage, that is, the Jews	Tsubadarami
بهرنیو هېوادونو ته د مریضانو تګ راتګ او په دې برخه کې یو لړ ستونزو خلک ستړي کړي	0	The travel of patients to foreign countries and a series of problems in this field have tired people	The number of people coming to the country and a number of problems in this area
قدرمن حکمتيار صاحب د ننګرهار له ولايتي مسئول ښاغلي معلم صاحب عبدالعلي هدايت د حزب اسلامي د جرائيه شوری له غړي استاد	0	Mr. Qadrman Hekmatyar, Nangarhar provincial official, Mr. Mualim Sahib Abdul Ali Hidayat, a member of the Hizb-e-Islami Jiraiya Council, teacher.	Dear Mr . Hekmatyar , Provincial Head of Nangarhar , Mr . Mualalal Sahib Abdul Ali Hedayat , a member of Hezb-e-Islami Criminal Council
هههه هههه تیل خاک که ډیزل غول فضلوغول دده ماینه وغیم زړه دی سوړ سوکنه بلادی په ټول جمیعت اسلامی وګرزه	1	Hahahaha, oil, dust, if diesel is a liar, a liar, his heart is cold and dry.	Hahaha oil soil , if diesel is a deceitful waste , it is a heart of cold sukna biladi in the whole Islamic community .
د امريکا ولسمشر جو بایډن اعلان وکړ چې تټ راتلونکي سپټمبر مياشتې ۱۱ نېټې پوري له افغانستانه خپل ټول سرتيري باسي ، او د امريکا اوږده جګړه پای ته رسوي	0	US President Joe Biden has announced that he will withdraw all his troops from Afghanistan by September 11, ending the long American war.	U.S . PRESIDENT JOE BIDEN ANNOUNCED THAT TET WILL WITHDRAW ALL ITS TROOPS FROM AFGHANISTAN NEXT SEPTEMBER 11, ENDING THE LONG WAR .
دا چې باجوه افغانستان ته سفر کړی تراوسه پوري يې د سفر پوره جزیات نه دي خپاره سوي له جنرال قمر باجوه سره د بریتانیا لوی درستیز هم ملګری وو	0	That Bajwa traveled to Afghanistan, the full details of his trip have not been released yet. General Qamar Bajwa was accompanied by the British Chief of Staff.	The fact that Bajwa traveled to Afghanistan has not yet been fully detailed . General Qamar Bajwa was also a friend of the British Chief of Staff .
نجيب ترکي لومړۍ نړيواله يوه ورځنۍ لوبه د ارلنډ خلاف په ۲۰۱۷ کې د مارچ په ۲۳ نیټه ترسره کړه	0	Najeeb Turki played his first ODI against Ireland on March 23, 2017	Najib Turki played the first one-day international match against Arland on March 23، 2017
په حرامو سیدجان ښه پوهېد چي هم یې ستاسو وارو هلکانو سومبۍ وهلې او هم یې دا شل کاله د کوني کرزي سره غلاوي او غصب کاوه	1	Sayyidjan knows very well about Haram, that he beat your boys to death and stole and extorted these 20 years with Kony Karzai.	Syed Jan knew very well that he had also beaten your boys sombay and he had been stealing and grabbing karzai for 20 years .
سپینه بیرغه په سرو وینه ګټل شوی او هسک شوی یې همداسې به دې په وینو لوړ ثابت او هسک ساتو ان شاءالله ته په دې ارزې چې	0	The white flag has been won with red blood and it has been hoisted.	The white flag was won with red blood and it was raised , and so he would keep it high and stable with blood , inshallah .
يو وړوکي تجارت او يو لوي تاوان 😓	0	A small trade and a big loss 😓	A small business and a big loss 😓
شکنځلو ته ضرورت نسته ځکه ستا مور خوارکی خپله خیانت کړی دی ستا په پیدائش کی نو موږ څه نسو ویلای په یتیم خانه کی به پیداسوی یی زما په خیال	1	There is no need to torture because your mother cheated on you when you were born, so we can&#39;t say anything. You will be born in an orphanage, I think.	There is no need to torture because your mother has betrayed her food , so what can we say in the orphanage ?
که دا کار ويش په اړیکو به منفي تاثیرات ولري	0	Failure to do so will have negative effects on the relationship	This will have negative effects on the relationship.
ځانګړی اعلان ❤ یو ډېر دروند او خوږ شخصیت جبرایل پشتون درسره فالو کړئ ترڅو له خوږو نشراتو څخه یې مستفېد شئ یادونه که هرچ	0	Special announcement ❤ Follow Jibrael Pashtun, a very heavy and sweet personality, to benefit from his sweet broadcasts.	A special announcement ❤ follows a very heavy and sweet personality , Gabriel Pashtun , so that you can remember the sweet broadcasts , whatever
څیړنې وايي چې ديابت په ښځو تر نارینه و ډېر ژور اغېز پرې باسي	0	Research shows that diabetes affects women more than men	Studies have found that diabetes has a profound effect on women.
تاسو نه خور پيژنې نه مور ټول عمر مو د پاکستان په مدرسو کې بې حيايې کړې ده لاړ شې لږ عقل او منطق ذده کړې	1	You don&#39;t know your sister or your mother. You have abused us all your life in madrassas of Pakistan.	You don't know your sister , your mother has disgraced you all your life in Pakistan 's madrassas . Go , you have learned a little wisdom and logic .
زما په نظر دا کار به هله ناشوني نوي ، کله چې په ولس کې د شعور او پوهې خپرونې لپاره کوښښ وشي ، بيا به ارزښتونو ، شتمنۍ او بشري حقونه ټول خوندي وي	0	In my opinion, this work will be impossible again, when efforts are made to spread awareness and knowledge among the people, then values, wealth and human rights will be protected.	In my opinion , this will be impossible . When efforts are made to spread consciousness and knowledge in the people , then the values , wealth and human rights will all be protected .
چې د دې غره اوږدوالی ۶ نیم کیلومتره او لوړ والی یې ۴ نیم کیلومتره کېږي د لته د هغه برید پر وړاندې	0	The length of this mountain is 6 and a half kilometers and its height is 4 and a half kilometers	The height of this mountain is 6.5 kilometers and its height is 4.5 kilometers in front of the attack .
اوسمهال افغانستان ، پاکستان ، او نایجریا د هغه هېوادونو له ډلې څخه شمېرل کېږي چې د پولیو وايرس پکې په انډیمیک شکل شته	0	Currently, Afghanistan, Pakistan, and Nigeria are among the countries where the polio virus is endemic.	Afghanistan , Pakistan , and Nigeria are currently among the countries where polio is endemic .
ټالبان خپل منځ کی ختلافت لری	0	The Taliban have differences among themselves	There is a conflict between them
خو باډین وایي چې دا به ورته ډېره سخته تمامه شي او لویه بیه به پرې کړي	0	But Badin says that it will be very difficult and will cost him a lot	But Baden says it will be very difficult to finish and cut the big price .
جواب مې نه درلود غوښتل مې چې کور ته ولاړ شم نشوای تللی په قبر کې یوازې والي ډیر وډار کړم 😰 خپلوانو ته مې هم نارې کړې د خپلو څخه یو هم رانغلو	0	I didn&#39;t have an answer. I wanted to go home. I couldn&#39;t go. I was alone in the grave.	I didn't have an answer . I wanted to go home . I couldn't go . I just scared 😰 the governor very much in the grave . I cried out to my relatives . One of them didn't come .
دلته نه مګر وطن کی دا و	0	Not here, but in the homeland	It's not here، but it's home.
هر هغه چې سره زور وې هغه سېاست کوې جاهل نعېم وردک وې نعېم ودرک مونږ ته معلومه ده چې دا زور چه درکو چې اوس داسې خبرې کوې	1	Whoever is in power is an ignorant Naeem Wardak, Naeem Wardak.	Whoever is strong , he is a politician , he is ignorant , naeem wardak , we know that we have the power to talk like this now .
دا مدارسي ثبوت پيش کړه او دا انصاري په اړه زه ستا څخه پوښتنه کوم له طالبانو څخه مخکې دي چا سره وو	0	Present this Madrasi proof and I am asking you about this Ansari who he was with before the Taliban	I'm going to ask you who was with you before the Taliban.
متل دی وایی سی میړه مړکړه خو میړانه یی مه وژنه مخالفت کوه خو لګ فکر هم کوه	1	The proverb says, kill the husband, but don&#39;t kill the wife	The motel says that the husband is dead , but don't kill him bravely . Disagree , but think a little .
اوسنۍ جرم یې د اسلامي نظام خلاف بالفعل بغاوت پاڅون تبلیغ او تخریب دی پخواني ظلمونه او وحشتونه یې د عزیزالله کاروانه کم ندي	1	The current crime is actual rebellion against the Islamic system, propaganda and destruction.	His current crime is propaganda of the uprising and destruction of the actual insurgency against the Islamic system . His former oppressions and terrors are not less than Azizullah 's convoy .
خو که زه عکسونه درته نشر کړم چی د طالب نوم د پلار نوم ولایت والسوالی ټول درته وخایم بیا	1	But if I publish the pictures, I will tell you the name of the Taliban, the name of the father, the province and the province	But if I'm going to post a picture of my father's name، I'm going to tell you all about it.
امارتیانو تاسو ته وایم تاسو به افغان جینکو ته د تعلیم دروازی کله خلاصوی هن ستاسو سه خیال دا مونږ پام نه اوځی	1	Emirati people, I tell you, when will you open the door of education to Afghan women?	Emirates , I tell you that you will open the doors of education for Afghan girls , but you don't care .
یو خبره یی وکړی ددی دا ړوند سترګه وغیم	1	Say something to him, say this blind eye	One thing to note is that this blind eye is a blind eye .
ښاغلي رئیسي له ولسمشر غني سره په دې لیدنه کې په افغانستان کې له قانوني دولت سره په همکارۍ ټینګار کړی او وايي ایران د افغانستان د خلکو لپاره امنیت	0	In this meeting with President Ghani, Mr. Raisi emphasized on cooperation with the legal government in Afghanistan and said that Iran is the security for the people of Afghanistan.	Mr . Raisi emphasized his cooperation with the legal government in Afghanistan during his meeting with President Ghani and said That Iran has security for the people of Afghanistan .
سومبی کی سنګه یی زه والکه طالب یم ستاسی عسکر وم خو اوس تاسی نه داسی نفرت کوم لکه خنزیر نه چی مسلمان نفرت کوی تو تو تو لعنت	1	Sombi ki Sangha Yei, I am a Taliban, I was your soldier, but now I hate you like a pig who hates a Muslim, damn you.	I was your soldier in Sombi , i was your soldier , but now I hate you like a muslim who hates Muslims , you curse you .
وايي په دغه میدان باندې لوبه شوې وه او افغانستان ورسره بلد و	0	They say that the game was played on this field and Afghanistan was familiar with it	He said he was playing on the field and afghanistan knew it .
افغان وژنه ختمه شول او د ۲۰ کلن اشغال بي وجدانه غلامان د ناکامي او رسوايي پر ميدان پاته شول و مکرو و مکروالله ان الله خير	1	The Afghan massacre ended and the unscrupulous slaves of the 20-year occupation were left on the field of failure and disgrace.	The killing of Afghans ended and the unscionated slaves of 20 years of occupation remained on the ground of failure and disgrace , and Makru and Makroullah Inallah Khair
ځکه یوازې هغه ستاسو د هرې خوښۍ او غم شریکه ده	0	Because only she shares your every joy and sorrow	Because he's the only one who shares all your joy and sorrow.
دی چاحق مه خوره تکړه شه غریب ته خدمت وکړه مباریزه کوه دلنډه غرو سره هیواد ته خدمت کوه	1	Don&#39;t be deserving, be smart, serve the poor, fight, serve the country with short mountains	Don't be a good man . Serve the poor , serve the poor , serve the country with short mountains .
ده خو یې عقل او منطق نه درلود چې نه ته په کمپ کې غاپې او نور څه نه د در پاتې	1	But he didn&#39;t have logic and reason to stay in the camp and nothing else	He didn't have the wisdom or logic to stay in the camp .
ټولې ودانۍ یې د دغو پایو شاته پټې کړې وې څو له احتمالي بریدونو او توغندیزو بریدونو څخه په امن کې وي	0	All the buildings were hidden behind these pillars to be safe from possible attacks and missile attacks	All the buildings were hidden behind these ends to be safe from possible attacks and missile attacks.
د روغتیایي مرکز کارکوونکو هم د هغه خبره نه منله	0	The staff of the health center also did not accept his words	Health care providers don't care about it either.
خدای تعالی روغه رومټه کړی	0	God bless you	God's grace has been restored.
دا نظام دشل کلن دوران دشهادتونو زحمتونو او تکلیفونه پایله ده ددې نظام پر سر داسې دنګې ځواني لاړې چې بیا په لیکلو او الفاظو	0	This system is the result of 20 years of hardships and sufferings. Such a crazy youth has gone over this system, and then in writing and words.	This system is the result of the hardships and difficulties of the martyrs during the 20-year period .
بوتل وو ښځه کي دي خوټي ووهم	1	Who is the woman who hit the bottle?	I'm a woman.
د پښتنو د سیمو څخه د ترهګرۍ لپاره د سربازګیرۍ ترټولو مؤثر عامل د دین په نامه د پښتنو ځوانانو غولول دي چې د یاد ملا خبرې	0	The most effective factor in recruiting Pashtuns for terrorism is deceiving Pashtun youths in the name of religion.	The most effective factor in recruiting soldiers to terrorize pashtun areas is deceiving pashtun youth in the name of religion , who speaks the words of the mullah .
هههه دبګرام کوني نن دلمه چې بیا غري سوخت کړي دي	1	Ha ha ha Dagram Kuni has burned the hill again today	I'm going to have to go back to the mountains today.
زما دی په رب قسم وی چی په کابل کی دی ګیر کم تابه سم ګرمه ومه بی پدر ومادره دی ډمی زو دی سپی زو	1	I swear by my Lord that it is in Kabul, it is hot, it is hot, it has no father and mother, it is a dummy, it is a dog.	I swear by my Lord that i am very hot in Kabul , my mother is a dog , my father is a dog .
البته دابه یی ستاله خور سره روغ بړ کړی وی درته مبارک شه	1	Of course, if he has recovered his sister, congratulations	Of course، it's going to be a good one، and it's going to be a happy one.
د خیال څاڅکي له تندې مرم سپېنه مرۍ کې اوبه یاره راکړه راشه ښه ټينګه غاړه زړه ته خدای لپاره راکړه بشپړه خپرونه لاندې لېنک کې وګورئ	0	Drops of thought, give me water from my thirst, my friend, give me a strong neck, give my heart, for God&#39;s sake, watch the full program in the link below.	Give me water in the water of the thirsty bullet of imagination . Come , give me a strong neck , give god to the heart , see the full program below .
اوسنې حکومت خپل وطن خاوری عزت ناموس اس لام او ملی ارزښتونوته دومره ژمن دی چی دافغانستان په تاریخ کی ساری نه لری که څوک	0	The current government is so committed to its country&#39;s soil, honor, Islam and national values that it is unmatched in the history of Afghanistan.	The current government is so committed to the honor of its homeland and national values that it is not unique in the history of Afghanistan if anyone
همدارنګه په لسو ولایتونو کې د یاد ویروس څخه ۲۰۲ تنه بیرته روغ شوي چې په دې سره د ټولو روغ شوو کسانو شمېر ۱۹۳۶۶ تنو ته پورته شوو	0	Also, 202 people have recovered from the said virus in ten provinces, with this the total number of recovered people has increased to 19366 people.	In addition ، 202 people have recovered from the virus in 10 provinces ، bringing the total number of recovered to 19،366.
لدې امله ښځه د لوبې د يو ډېر خطرناک شي په حیث غواړي	0	Therefore, women want to play as a very dangerous thing	That's why women want to be more dangerous.
د مقاومت په اړه یی ښه وضاحت ورکړی دی	0	He has given a good explanation about resistance	A good explanation of the resistance.
ښائېست مې ټول راټول کړو د سلور کونجه دنيا نه زما د خړ پښتون پکې مثال نه وو سړيه	0	I collected all the beautiful ones from the world of Silver Corner, there was no example of my gray Pashtun men	I wanted to collect all of them from the corner of silver . My gray Pashtun was not an example of man .
خو بل لنډغریزم راغی	0	But another shortcoming came	But there came another short-termism .
همدارنګه سږکال غواړو د منډايير ځنګل پر يوه ساحه دوی ته تفريح پارک جوړ کړو	0	Also, this year, we want to build an amusement park for them in an area of Mandayer forest	This year we also want to create a recreation park on the Mandair Forest.
د مدرسی کونیان به څه زړه وی هاهاها	1	What will the students of Madrasa be like hahaha	What's the heart of the school؟
هههه خو دا نظام کې غونډل خان غونډل په شان ځناور موجود دي نو چې نيوکه کيږي په همدغه غونډل خا	1	Hah, but in this system, there are animals like Khodurl Khan Khodurl, so it is criticized on this same Khodurl	But in this system , there are animals like hill khan hill , so they are criticized in this collection .
امریکا همداراز وایي دوی هڅه کوي له افغانانو سره د مرستو لپاره پر موثرو لارو چارو کار وکړي	0	America also says that they are trying to work on effective ways to help Afghans	The Us also says they are working on effective ways to help Afghans .
د افغانستان سوداګریز بانک او نورو پانګوالو سرنوشت څنګه کېږي	0	What is the fate of Afghanistan Commercial Bank and other investors?	What is the fate of The Bank of Afghanistan and other investors
په دغو څرګندو موخو کې د طالبانو او القاعدې ختمول وو	0	Among these obvious goals was the elimination of the Taliban and Al-Qaeda	In this case، the Taliban and al-Qaeda were eliminated.
موږ له افغانستانه د خپلو قواوو ایستلو ته ژمن یو	0	We are committed to withdrawing our forces from Afghanistan	We're trying to get our troops out of Afghanistan.
له سلو ډېر ډولونه لرم او دا ډولونه هم د پنېر په تومنه کېدلو پورې تړاو لري	0	I have more than 100 types and these types are also related to cheese production	I have more than 100 varieties and these types are also related to cheese.
اوفففف مخ يي داسې شوي لکه کونه سي ډيره وګروي سړی په فرش باندې	1	Ooffff, his face is as if someone has thrown a person on the floor	It's like a lot of people are on the floor.
ښااا وا دماغی توازن یی برابر نه دی	0	The mental balance is not the same	The balance of the mind is not equal.
نه غواړي چي په دي پاکه او معصومه څهره داسي ملعون ته وګوري	1	He does not want to look at such a cursed thing on his pure and innocent body	You don't want to see the innocent and the innocent.
دغه تورزن زمونږ اوستاسود ستر مجاهد اوخوږ پیغمبر محمدرسول الله ص په توسط مسلمان سو	0	This torturer became a Muslim through our great mujahid and beloved prophet Muhammad Rasulullah SAW	This black man is our great mujahedin and dear prophet Muhammad Rasulullah by Muslims .
ستا عین هغه ځوانه مور وغیم د کوسۍ زو تاته ما څه ویلی وو چی کنځا اول تا وکړه د خره زو	1	Your very young mother, what did I say to you, son of a cow, that you did the first thing, son of a donkey?	Your young mother , Ghaim , said to you , " What did I tell you when you first did the donkey son ? "
ایا کله چې مونږ مړه شو او خاورې او هډوکي شو ، ایا په رښتیا به مونږ خامخا بیا ژوندي راپاڅول کېږو	0	When we die and become dust and bones, will we really be resurrected?	When we die and become dust and bones، will we really be raised up again؟
جار یې شم ، کاش چې اکثریت مو داسې شي	0	I wish the majority of us would be like this	I wish i could do that most of it.
داهم ده یو لوی غړي پرانسوي پرمایش پوره کوي ټوله ورځ دي پرتوګ کښلي وي ده عکس له پاره دي تکری په سر کړي رنډي	1	He is also a big member of the French show.	Also , a large member completes the editing process . He has painted the beam all day . He has been painting for a photo .
دهغه هیوادونولیست چی ترکیه سره یه مرسته کړیده ماشاالله افغانستان نوم هم پکښی دی	0	The list of countries that have given aid to Turkey, Masha Allah, has also named Afghanistan	The list of countries that helped Turkey is also called Mashaallah Afghanistan .
د پاکستان پوځ د پېښې دقیق ځای نه دی ښودل شوی ، خو وايي چې برید افغان کرښې ته نژدې شوی او دا ځای د پاکستاني طالبانو قوي مرکز و	0	The Pakistani army has not revealed the exact location of the incident, but it says that the attack took place near the Afghan border and that this place was a stronghold of the Pakistani Taliban.	The Pakistani army did not reveal the exact location of the incident , but said the attack was close to the Afghan line and that it was the stronghold of the Pakistani Taliban .
نو دغه سړوپ به بيا هلته دغې سره څه کوي دغه کار خو دا بيا نشي کولای	0	So this man will do what he does with her, but he can&#39;t do it again	So what will this man do with it there , but he can't do it again ?
تمه کیږي ، چې د غونډې ګډونوال به وروسته د طالبانو د بهرنیو چارو وزیر مولوي امیر خان متقي سره هم وویني	0	It is expected that the participants of the meeting will also meet the Taliban&#39;s foreign minister Maulvi Amir Khan Muttaqi	The participants of the meeting are expected to meet with Taliban Foreign Minister Mawlawi Amir Khan Mottaghi later .
ځما د غرونو د ښايست د غمه هر سوداګر د کرش مشين او فولادي سپينه اره راوړې ارواښاد صاحب شاه صابر تترخيل پرلت	0	Because of the beauty of the mountains, every merchant brought a crushing machine and a steel white saw.	Every trader of the beauty of my mountains brings a white saw of mash machine and steel , the late Sahib Shah Saber Tarkhil Perlet .
ډم وایی چه په کلي کی نه پریښودو او ده ویل چي زه دې ملک سره ځم لاس مااچوا 😂 😂	1	Dum says that he did not leave the village and he said that I am going with this country, he did not touch me	He said he didn't leave the village and said ، "I'm going to get my hands on this land . 😂 😂 "
له حقيقته منکرېدل واقع نشي بدلولی او يو حقيقت دادی چې هيواد يو بل ناورين ته په ننوتو دی سبب به يې د اوسنيو واکمنانو غل	0	Denial of the truth cannot change the reality, and the fact that the country is entering another disaster will be caused by the thieves of the current rulers.	Denying the truth cannot change reality and one fact is that the country is entering another disaster , which will lead to the thieves of the current rulers .
په داسې حال کې چې طالبانو د نيمروز ولايت بدون د چندان مقاومت څخه ونیوه خو اوس داسې ښکاري چې د دې ډلې غړي په ښار کې د خلکو سره ناسمه رويه کوي	0	While the Taliban captured Nimroz province without much resistance, now it seems that the members of this group are misbehaving with the people in the city.	While the Taliban have captured Nimroz province without much resistance ، it now appears that members of the group are mistreating people in the city .
د ستا هغه پلار وغیم چی ته یی زیږولی یی	1	Say your father who gave birth to you	Her father gave birth to her.
کندهار اطلاعات او کلتور ریاست تر زده کړو لاندې پولیس د عملي زده کړو لپاره ښار ته د چیک پواینټونو لپاره ایستل شوي وو	0	Under the training of the Kandahar Information and Culture Department, the police were sent to the city for practical training at checkpoints	Kandahar Department of Information and Culture Has Been Evacuated for Check Points for Practical Training
دوی په دې نه پوهیږي چې د ژوند د رڼا او سکون لار یوازې په اسلام کې یعنې په قران کریم او د محمد مصطفی ص په احادیثو کی هدایت شوې ده	0	They do not understand that the path of light and peace of life is guided only in Islam, i.e. in the Holy Qur&#39;an and the hadiths of Muhammad Mustafa.	They do not know that the path of light and tranquility of life is guided only in Islam , i.e . in the Holy Quran and in the hadiths of Muhammad Mustafa .
ته څه کوس یې 😂 😂 😂 😂 😂	1	What are you doing 😂 😂 😂 😂 😂	What are you doing ? 😂 😂 😂 😂 😂
د بریښنا په برخه کې پرمختګ	0	Advances in electricity	Development in the field of electricity
خودش يک لنډغر بود در دوران کرزي در څارنوالي دوسه دزدي داشت	1	He himself was a Lundghar during Karzai&#39;s time in the prosecutor&#39;s office	He was a short-sighted person، and he had two robberies in the Attorney General's Office during Karzai's time.
مېرمن قزلباش په ۱۳ کلنۍ کې په سندرو ویلو پیل کړی و او په تېرو ۴۳ کلونو کې یې زرګونه سندرې ویلي دي	0	Miss Qizilbash started singing at the age of 13 and has sung thousands of songs in the past 43 years	Ms . Qezelbash started singing at the age of 13 and has sung thousands of songs over the past 43 years .
بل رقم خوشحالی ده خو افسوس چي دغه پلیت مخلوق ده افغانستان په پاکه خاوره نه دفن کیدې	1	Another sign is happiness, but unfortunately, this is a dirty creature, Afghanistan was not buried in clean soil	Another kind of happiness , but sad that this plate creature is not buried in the clean land of Afghanistan .
حاجي اکبر بارکزی او اوسنی ۳۳۸۲ لمريز والي منشي مجيد چې له دې مخکې په بدخشان کې والي و	0	Haji Akbar Barakzai and the current 3382 governor, Munshi Majid, who was the governor in Badakhshan before that	Haji Akbar Barakzai and the current 3382 solar governor , Secretary Majid , who was previously governor of Badakhshan
[truncated: 32,901 more rows]
